# Supplementary material for: Proteomic Profile Regulated by the Immunomodulatory Jusvinza Drug in Neutrophils Isolated from Rheumatoid Arthritis Patients
Source: Biomedicines. 2024 Nov 29;12(12):2740. doi: 10.3390/biomedicines12122740 (PMC11727316; doi:10.3390/biomedicines12122740)
Supplement: Supplementary file 1 [file biomedicines-12-02740-s001.zip]

Archive with 4 entries (4 files):
- Supplementary_Table-S2.xlsx
- Supplementary_Table-S1.xlsx
- Figure_S2.tif
- Figure_S1.tif
