# Supplementary material for: Proteomic Profile Regulated by the Immunomodulatory Jusvinza Drug in Neutrophils Isolated from Rheumatoid Arthritis Patients
Source: Biomedicines. 2024 Nov 29;12(12):2740. doi: 10.3390/biomedicines12122740 (PMC11727316; doi:10.3390/biomedicines12122740)
Supplement: Supplementary file 1 [file biomedicines-12-02740-s001.zip › Supplementary_Table-S2.xlsx]

## Sheet: BP_enrichment_6h
Biological processes and pathways significantly represented in the proteome profile modulated at 6 h in Jusvinza-treated neutrophils
GroupID	Category	Term	Description	LogP	Log(q-value)	InTerm_InList	Genes	Symbols
1_Summary	GO Biological Processes	GO:0071824	protein-DNA complex subunit organization	-7.04703	-2.70077	8/282	3009,3146,3148,3159,4676,7343,8971,55929,9031,22985,4851,5728,7454,9554,11075,3329,64210,55677	H1-5,HMGB1,HMGB2,HMGA1,NAP1L4,UBTF,H1-10,DMAP1,BAZ1B,ACIN1,NOTCH1,PTEN,WAS,SEC22B,STMN2,HSPD1,MMS19,IWS1
1_Member	GO Biological Processes	GO:0071824	protein-DNA complex subunit organization	-7.04703	-2.70077	8/282	3009,3146,3148,3159,4676,7343,8971,55929	H1-5,HMGB1,HMGB2,HMGA1,NAP1L4,UBTF,H1-10,DMAP1
1_Member	GO Biological Processes	GO:0034728	nucleosome organization	-5.74973	-1.91104	6/183	3009,3148,3159,4676,8971,55929	H1-5,HMGB2,HMGA1,NAP1L4,H1-10,DMAP1
1_Member	GO Biological Processes	GO:0006333	chromatin assembly or disassembly	-5.65524	-1.91104	6/190	3009,3148,3159,4676,8971,9031	H1-5,HMGB2,HMGA1,NAP1L4,H1-10,BAZ1B
1_Member	GO Biological Processes	GO:0071103	DNA conformation change	-5.42081	-1.90327	7/325	3009,3146,3148,3159,4676,8971,22985	H1-5,HMGB1,HMGB2,HMGA1,NAP1L4,H1-10,ACIN1
1_Member	GO Biological Processes	GO:0006323	DNA packaging	-5.40442	-1.90327	6/210	3009,3148,3159,4676,8971,22985	H1-5,HMGB2,HMGA1,NAP1L4,H1-10,ACIN1
1_Member	GO Biological Processes	GO:0031936	negative regulation of chromatin silencing	-5.14375	-1.70058	3/19	3009,3159,8971	H1-5,HMGA1,H1-10
1_Member	GO Biological Processes	GO:0045815	positive regulation of gene expression, epigenetic	-5.07863	-1.69552	4/64	3009,3159,8971,9031	H1-5,HMGA1,H1-10,BAZ1B
1_Member	GO Biological Processes	GO:0065004	protein-DNA complex assembly	-5.04177	-1.69552	6/243	3009,3146,3148,4676,7343,8971	H1-5,HMGB1,HMGB2,NAP1L4,UBTF,H1-10
1_Member	GO Biological Processes	GO:0031497	chromatin assembly	-4.69775	-1.49762	5/165	3009,3148,3159,4676,8971	H1-5,HMGB2,HMGA1,NAP1L4,H1-10
1_Member	GO Biological Processes	GO:0051129	negative regulation of cellular component organization	-4.66643	-1.49627	9/775	3009,3146,3159,4851,5728,7454,8971,9554,11075	H1-5,HMGB1,HMGA1,NOTCH1,PTEN,WAS,H1-10,SEC22B,STMN2
1_Member	GO Biological Processes	GO:0031935	regulation of chromatin silencing	-4.25074	-1.18324	3/37	3009,3159,8971	H1-5,HMGA1,H1-10
1_Member	GO Biological Processes	GO:0060969	negative regulation of gene silencing	-4.0843	-1.08047	3/42	3009,3159,8971	H1-5,HMGA1,H1-10
1_Member	GO Biological Processes	GO:0030261	chromosome condensation	-3.9374	-0.97136	3/47	3009,8971,22985	H1-5,H1-10,ACIN1
1_Member	GO Biological Processes	GO:0006342	chromatin silencing	-3.80573	-0.874447	4/135	3009,3146,3159,8971	H1-5,HMGB1,HMGA1,H1-10
1_Member	GO Biological Processes	GO:0006310	DNA recombination	-3.77571	-0.750397	7/300	3009,3146,3148,3329,7454,8971,64210	H1-5,HMGB1,HMGB2,HSPD1,WAS,H1-10,MMS19
1_Member	GO Biological Processes	GO:0010639	negative regulation of organelle organization	-3.73335	-0.834254	6/418	3009,3159,7454,8971,9554,11075	H1-5,HMGA1,WAS,H1-10,SEC22B,STMN2
1_Member	GO Biological Processes	GO:0006334	nucleosome assembly	-3.68667	-0.80281	4/145	3009,3148,4676,8971	H1-5,HMGB2,NAP1L4,H1-10
1_Member	GO Biological Processes	GO:0045814	negative regulation of gene expression, epigenetic	-3.64148	-0.772341	4/149	3009,3146,3159,8971	H1-5,HMGB1,HMGA1,H1-10
1_Member	GO Biological Processes	GO:1905268	negative regulation of chromatin organization	-3.53802	-0.759962	3/64	3009,3159,8971	H1-5,HMGA1,H1-10
1_Member	GO Biological Processes	GO:1902275	regulation of chromatin organization	-3.16646	-0.492303	4/199	3009,3159,8971,55677	H1-5,HMGA1,H1-10,IWS1
1_Member	GO Biological Processes	GO:0000018	regulation of DNA recombination	-3.09866	-0.383981	4/107	3009,7454,8971,64210	H1-5,WAS,H1-10,MMS19
1_Member	GO Biological Processes	GO:2001251	negative regulation of chromosome organization	-2.48547	-0.068638	3/148	3009,3159,8971	H1-5,HMGA1,H1-10
1_Member	GO Biological Processes	GO:0060968	regulation of gene silencing	-2.40583	-0.0508034	3/158	3009,3159,8971	H1-5,HMGA1,H1-10
1_Member	GO Biological Processes	GO:0033044	regulation of chromosome organization	-2.23371	0	4/360	3009,3159,8971,55677	H1-5,HMGA1,H1-10,IWS1
2_Summary	Reactome Gene Sets	R-HSA-140342	Apoptosis induced DNA fragmentation	-5.67001	-1.91104	3/13	3009,3146,3148,22985,3059,4851,8740,3159,9031,55929,1398,1441,5728,7343,7454,26270,51008,64210,92140,30011	H1-5,HMGB1,HMGB2,ACIN1,HCLS1,NOTCH1,TNFSF14,HMGA1,BAZ1B,DMAP1,CRK,CSF3R,PTEN,UBTF,WAS,FBXO6,ASCC1,MMS19,MTDH,SH3KBP1
2_Member	Reactome Gene Sets	R-HSA-140342	Apoptosis induced DNA fragmentation	-5.67001	-1.91104	3/13	3009,3146,3148	H1-5,HMGB1,HMGB2
2_Member	Reactome Gene Sets	R-HSA-75153	Apoptotic execution phase	-5.4414	-1.90327	4/52	3009,3146,3148,22985	H1-5,HMGB1,HMGB2,ACIN1
2_Member	GO Biological Processes	GO:0048872	homeostasis of number of cells	-4.90364	-1.59878	6/257	3059,3146,3148,4851,8740,22985	HCLS1,HMGB1,HMGB2,NOTCH1,TNFSF14,ACIN1
2_Member	GO Biological Processes	GO:0006338	chromatin remodeling	-4.41526	-1.27312	5/189	3146,3148,3159,9031,55929	HMGB1,HMGB2,HMGA1,BAZ1B,DMAP1
2_Member	GO Biological Processes	GO:0030262	apoptotic nuclear changes	-4.32402	-1.20822	3/35	3146,3148,22985	HMGB1,HMGB2,ACIN1
2_Member	GO Biological Processes	GO:0006921	cellular component disassembly involved in execution phase of apoptosis	-4.25074	-1.18324	3/37	3146,3148,22985	HMGB1,HMGB2,ACIN1
2_Member	GO Biological Processes	GO:0002262	myeloid cell homeostasis	-3.57606	-0.759962	4/155	3059,3146,3148,22985	HCLS1,HMGB1,HMGB2,ACIN1
2_Member	GO Biological Processes	GO:0002437	inflammatory response to antigenic stimulus	-3.53802	-0.759962	3/64	3146,3148,4851	HMGB1,HMGB2,NOTCH1
2_Member	Reactome Gene Sets	R-HSA-109581	Apoptosis	-3.34828	-0.604084	4/178	3009,3146,3148,22985	H1-5,HMGB1,HMGB2,ACIN1
2_Member	Reactome Gene Sets	R-HSA-5357801	Programmed Cell Death	-3.32093	-0.595188	4/181	3009,3146,3148,22985	H1-5,HMGB1,HMGB2,ACIN1
2_Member	GO Biological Processes	GO:1903708	positive regulation of hemopoiesis	-3.10261	-0.446552	4/207	3059,3146,3148,22985	HCLS1,HMGB1,HMGB2,ACIN1
2_Member	GO Biological Processes	GO:0097194	execution phase of apoptosis	-3.03563	-0.397632	3/95	3146,3148,22985	HMGB1,HMGB2,ACIN1
2_Member	GO Biological Processes	GO:0045639	positive regulation of myeloid cell differentiation	-2.94633	-0.363505	3/102	3059,3148,22985	HCLS1,HMGB2,ACIN1
2_Member	GO Biological Processes	GO:0060326	cell chemotaxis	-2.8697	-0.23101	6/312	1398,1441,3146,3148,4851,8740	CRK,CSF3R,HMGB1,HMGB2,NOTCH1,TNFSF14
2_Member	GO Biological Processes	GO:0006352	DNA-templated transcription, initiation	-2.80646	-0.273123	4/249	3146,4851,5728,7343	HMGB1,NOTCH1,PTEN,UBTF
2_Member	GO Biological Processes	GO:0006281	DNA repair	-2.80154	-0.17956	8/565	3146,3148,3159,7454,26270,51008,55929,64210	HMGB1,HMGB2,HMGA1,WAS,FBXO6,ASCC1,DMAP1,MMS19
2_Member	GO Biological Processes	GO:0032392	DNA geometric change	-2.78577	-0.26559	3/116	3146,3148,3159	HMGB1,HMGB2,HMGA1
2_Member	GO Biological Processes	GO:0030218	erythrocyte differentiation	-2.72318	-0.222022	3/122	3059,3148,22985	HCLS1,HMGB2,ACIN1
2_Member	GO Biological Processes	GO:0010633	negative regulation of epithelial cell migration	-2.70304	-0.208046	3/124	3146,4851,5728	HMGB1,NOTCH1,PTEN
2_Member	GO Biological Processes	GO:0034101	erythrocyte homeostasis	-2.64466	-0.173464	3/130	3059,3148,22985	HCLS1,HMGB2,ACIN1
2_Member	GO Biological Processes	GO:1903706	regulation of hemopoiesis	-2.49238	-0.068638	5/500	3059,3146,3148,4851,22985	HCLS1,HMGB1,HMGB2,NOTCH1,ACIN1
2_Member	GO Biological Processes	GO:1902107	positive regulation of leukocyte differentiation	-2.383	-0.0367471	3/161	3059,3146,22985	HCLS1,HMGB1,ACIN1
2_Member	GO Biological Processes	GO:0032496	response to lipopolysaccharide	-2.34792	-0.0211053	4/334	3146,3148,4851,92140	HMGB1,HMGB2,NOTCH1,MTDH
2_Member	GO Biological Processes	GO:0002237	response to molecule of bacterial origin	-2.25065	0	4/356	3146,3148,4851,92140	HMGB1,HMGB2,NOTCH1,MTDH
2_Member	GO Biological Processes	GO:2000146	negative regulation of cell motility	-2.21284	0	4/365	3146,4851,5728,7454	HMGB1,NOTCH1,PTEN,WAS
2_Member	GO Biological Processes	GO:0006367	transcription initiation from RNA polymerase II promoter	-2.18996	0	3/189	3146,4851,5728	HMGB1,NOTCH1,PTEN
2_Member	GO Biological Processes	GO:0071222	cellular response to lipopolysaccharide	-2.07608	0	3/208	3146,3148,92140	HMGB1,HMGB2,MTDH
2_Member	GO Biological Processes	GO:0051271	negative regulation of cellular component movement	-2.07543	0	4/400	3146,4851,5728,7454	HMGB1,NOTCH1,PTEN,WAS
2_Member	GO Biological Processes	GO:0050679	positive regulation of epithelial cell proliferation	-2.05916	0	3/211	3146,3148,4851	HMGB1,HMGB2,NOTCH1
2_Member	GO Biological Processes	GO:0050678	regulation of epithelial cell proliferation	-2.05695	0	4/405	3146,3148,4851,5728	HMGB1,HMGB2,NOTCH1,PTEN
2_Member	GO Biological Processes	GO:0040013	negative regulation of locomotion	-2.03152	0	4/412	3146,4851,5728,7454	HMGB1,NOTCH1,PTEN,WAS
2_Member	GO Biological Processes	GO:0070374	positive regulation of ERK1 and ERK2 cascade	-2.01531	0	3/219	3146,4851,5728	HMGB1,NOTCH1,PTEN
2_Member	GO Biological Processes	GO:0006935	chemotaxis	-2.00249	0	5/656	3146,3148,4851,8740,30011	HMGB1,HMGB2,NOTCH1,TNFSF14,SH3KBP1
3_Summary	KEGG Pathway	hsa05131	Shigellosis	-5.17468	-1.0647	5/68	1398,3059,7454,23291,728378,1211,4691,7170,9749,30011,64236	CRK,HCLS1,WAS,FBXW11,POTEF,CLTA,NCL,TPM3,PHACTR2,SH3KBP1,PDLIM2
3_Member	KEGG Pathway	hsa05131	Shigellosis	-5.17468	-1.0647	5/68	1398,3059,7454,23291,728378	CRK,HCLS1,WAS,FBXW11,POTEF
3_Member	KEGG Pathway	hsa05100	Bacterial invasion of epithelial cells	-4.6994	-1.05212	5/85	1211,1398,3059,7454,728378	CLTA,CRK,HCLS1,WAS,POTEF
3_Member	KEGG Pathway	hsa05130	Pathogenic Escherichia coli infection	-4.06298	-0.848383	4/60	3059,4691,7454,728378	HCLS1,NCL,WAS,POTEF
3_Member	KEGG Pathway	ko05130	Pathogenic Escherichia coli infection	-3.73336	-0.834254	3/55	3059,4691,7454	HCLS1,NCL,WAS
3_Member	KEGG Pathway	ko05100	Bacterial invasion of epithelial cells	-3.66341	-0.678884	4/76	1211,1398,3059,7454	CLTA,CRK,HCLS1,WAS
3_Member	GO Biological Processes	GO:0030036	actin cytoskeleton organization	-2.54629	-0.103538	6/708	3059,7170,7454,9749,30011,64236	HCLS1,TPM3,WAS,PHACTR2,SH3KBP1,PDLIM2
4_Summary	Canonical Pathways	M66	PID MYC ACTIV PATHWAY	-4.85442	-1.0647	5/79	3159,3329,4691,7343,92140	HMGA1,HSPD1,NCL,UBTF,MTDH
4_Member	Canonical Pathways	M66	PID MYC ACTIV PATHWAY	-4.85442	-1.0647	5/79	3159,3329,4691,7343,92140	HMGA1,HSPD1,NCL,UBTF,MTDH
5_Summary	GO Biological Processes	GO:0022411	cellular component disassembly	-4.74993	-1.49762	8/574	3146,3148,3159,11075,11140,22985,57132,84305	HMGB1,HMGB2,HMGA1,STMN2,CDC37,ACIN1,CHMP1B,PYM1
5_Member	GO Biological Processes	GO:0022411	cellular component disassembly	-4.74993	-1.49762	8/574	3146,3148,3159,11075,11140,22985,57132,84305	HMGB1,HMGB2,HMGA1,STMN2,CDC37,ACIN1,CHMP1B,PYM1
5_Member	GO Biological Processes	GO:0032984	protein-containing complex disassembly	-2.31172	0	4/342	3159,11075,57132,84305	HMGA1,STMN2,CHMP1B,PYM1
6_Summary	GO Biological Processes	GO:0006906	vesicle fusion	-4.33775	-0.894252	5/101	6891,6892,9482,9554,80208,1398,23291,59345,5861,57132	TAP2,TAPBP,STX8,SEC22B,SPG11,CRK,FBXW11,GNB4,RAB1A,CHMP1B
6_Member	GO Biological Processes	GO:0006906	vesicle fusion	-4.33775	-0.894252	5/101	6891,6892,9482,9554,80208	TAP2,TAPBP,STX8,SEC22B,SPG11
6_Member	GO Biological Processes	GO:0090174	organelle membrane fusion	-4.21791	-0.871657	5/107	6891,6892,9482,9554,80208	TAP2,TAPBP,STX8,SEC22B,SPG11
6_Member	KEGG Pathway	hsa05170	human immunodeficiency virus 1 infection	-4.17635	-1.13112	5/229	1398,6891,6892,23291,59345	CRK,TAP2,TAPBP,FBXW11,GNB4
6_Member	GO Biological Processes	GO:0048284	organelle fusion	-3.63948	-0.673433	5/142	6891,6892,9482,9554,80208	TAP2,TAPBP,STX8,SEC22B,SPG11
6_Member	GO Biological Processes	GO:0016050	vesicle organization	-3.44611	-0.550421	7/340	5861,6891,6892,9482,9554,57132,80208	RAB1A,TAP2,TAPBP,STX8,SEC22B,CHMP1B,SPG11
6_Member	GO Biological Processes	GO:0061025	membrane fusion	-3.29218	-0.502227	5/169	6891,6892,9482,9554,80208	TAP2,TAPBP,STX8,SEC22B,SPG11
6_Member	KEGG Pathway	hsa05163	human cytomegalovirus infection	-2.98593	-0.381965	4/240	1398,6891,6892,59345	CRK,TAP2,TAPBP,GNB4
7_Summary	GO Biological Processes	GO:0002181	cytoplasmic translation	-4.29696	-0.894252	5/103	1975,5315,7458,8665,10480,1936,4691,7965,84305,84324,22985	EIF4B,PKM,EIF4H,EIF3F,EIF3M,EEF1D,NCL,AIMP2,PYM1,SARNP,ACIN1
7_Member	GO Biological Processes	GO:0002181	cytoplasmic translation	-4.29696	-0.894252	5/103	1975,5315,7458,8665,10480	EIF4B,PKM,EIF4H,EIF3F,EIF3M
7_Member	GO Biological Processes	GO:0006412	translation	-3.23242	-0.465951	10/739	1936,1975,4691,5315,7458,7965,8665,10480,84305,84324	EEF1D,EIF4B,NCL,PKM,EIF4H,AIMP2,EIF3F,EIF3M,PYM1,SARNP
7_Member	GO Biological Processes	GO:0043043	peptide biosynthetic process	-3.12167	-0.383981	10/764	1936,1975,4691,5315,7458,7965,8665,10480,84305,84324	EEF1D,EIF4B,NCL,PKM,EIF4H,AIMP2,EIF3F,EIF3M,PYM1,SARNP
7_Member	GO Biological Processes	GO:0006417	regulation of translation	-2.68522	-0.196297	5/451	1975,4691,7458,84305,84324	EIF4B,NCL,EIF4H,PYM1,SARNP
7_Member	GO Biological Processes	GO:0034248	regulation of cellular amide metabolic process	-2.42705	-0.0510966	5/518	1975,4691,7458,84305,84324	EIF4B,NCL,EIF4H,PYM1,SARNP
7_Member	KEGG Pathway	ko03013	RNA transport	-2.35655	0	4/171	1975,8665,22985,84305	EIF4B,EIF3F,ACIN1,PYM1
7_Member	KEGG Pathway	hsa03013	RNA transport	-2.26967	0	4/181	1975,8665,22985,84305	EIF4B,EIF3F,ACIN1,PYM1
8_Summary	GO Biological Processes	GO:0051169	nuclear transport	-4.10654	-1.0825	6/357	3059,3159,23633,55677,55929,84324,3329,55198	HCLS1,HMGA1,KPNA6,IWS1,DMAP1,SARNP,HSPD1,APPL2
8_Member	GO Biological Processes	GO:0051169	nuclear transport	-4.10654	-1.0825	6/357	3059,3159,23633,55677,55929,84324	HCLS1,HMGA1,KPNA6,IWS1,DMAP1,SARNP
8_Member	GO Biological Processes	GO:0006913	nucleocytoplasmic transport	-3.15015	-0.48514	5/354	3059,23633,55677,55929,84324	HCLS1,KPNA6,IWS1,DMAP1,SARNP
8_Member	GO Biological Processes	GO:0017038	protein import	-2.89707	-0.24978	5/207	3059,3329,23633,55198,55929	HCLS1,HSPD1,KPNA6,APPL2,DMAP1
8_Member	GO Biological Processes	GO:0046822	regulation of nucleocytoplasmic transport	-2.82945	-0.282533	3/112	3059,55677,55929	HCLS1,IWS1,DMAP1
8_Member	GO Biological Processes	GO:0006606	protein import into nucleus	-2.55962	-0.0262748	4/150	3059,23633,55198,55929	HCLS1,KPNA6,APPL2,DMAP1
8_Member	GO Biological Processes	GO:0051170	import into nucleus	-2.35655	0	4/171	3059,23633,55198,55929	HCLS1,KPNA6,APPL2,DMAP1
9_Summary	GO Biological Processes	GO:0030258	lipid modification	-4.04851	-0.848383	7/271	215,5728,5825,10994,55198,79143,90809,622,5315,51005	ABCD1,PTEN,ABCD3,ILVBL,APPL2,MBOAT7,PIP4P1,BDH1,PKM,AMDHD2
9_Member	GO Biological Processes	GO:0030258	lipid modification	-4.04851	-0.848383	7/271	215,5728,5825,10994,55198,79143,90809	ABCD1,PTEN,ABCD3,ILVBL,APPL2,MBOAT7,PIP4P1
9_Member	GO Biological Processes	GO:0019395	fatty acid oxidation	-3.11393	-0.383981	4/106	215,5825,10994,55198	ABCD1,ABCD3,ILVBL,APPL2
9_Member	GO Biological Processes	GO:0034440	lipid oxidation	-3.03913	-0.346084	4/111	215,5825,10994,55198	ABCD1,ABCD3,ILVBL,APPL2
9_Member	GO Biological Processes	GO:0044282	small molecule catabolic process	-2.81283	-0.273123	5/455	622,5315,5825,10994,51005	BDH1,PKM,ABCD3,ILVBL,AMDHD2
10_Summary	GO Biological Processes	GO:0006397	mRNA processing	-3.94054	-0.97136	7/554	4691,6294,22985,51691,55677,79811,84324,389677	NCL,SAFB,ACIN1,LSM8,IWS1,SLTM,SARNP,RBM12B
10_Member	GO Biological Processes	GO:0006397	mRNA processing	-3.94054	-0.97136	7/554	4691,6294,22985,51691,55677,79811,84324	NCL,SAFB,ACIN1,LSM8,IWS1,SLTM,SARNP
10_Member	GO Biological Processes	GO:0050684	regulation of mRNA processing	-3.60842	-0.767318	4/152	4691,6294,55677,79811	NCL,SAFB,IWS1,SLTM
10_Member	GO Biological Processes	GO:0008380	RNA splicing	-2.54131	-0.103538	5/487	4691,22985,51691,55677,389677	NCL,ACIN1,LSM8,IWS1,RBM12B
10_Member	GO Biological Processes	GO:1903311	regulation of mRNA metabolic process	-2.30283	0	4/344	4691,6294,55677,79811	NCL,SAFB,IWS1,SLTM
11_Summary	GO Biological Processes	GO:0006909	phagocytosis	-3.9207	-0.804895	8/382	1089,1398,3146,5728,5868,7454,55198,80208,215,3159,3281	CEACAM4,CRK,HMGB1,PTEN,RAB5A,WAS,APPL2,SPG11,ABCD1,HMGA1,HSBP1
11_Member	GO Biological Processes	GO:0006909	phagocytosis	-3.9207	-0.804895	8/382	1089,1398,3146,5728,5868,7454,55198,80208	CEACAM4,CRK,HMGB1,PTEN,RAB5A,WAS,APPL2,SPG11
11_Member	GO Biological Processes	GO:0080135	regulation of cellular response to stress	-2.34617	-0.0211053	6/778	215,3146,3159,3281,5728,7454	ABCD1,HMGB1,HMGA1,HSBP1,PTEN,WAS
12_Summary	GO Biological Processes	GO:0051640	organelle localization	-3.87058	-0.779595	11/738	5728,5861,5868,9482,9554,23291,55773,57132,80208,90809,118987	PTEN,RAB1A,RAB5A,STX8,SEC22B,FBXW11,TBC1D23,CHMP1B,SPG11,PIP4P1,PDZD8
12_Member	GO Biological Processes	GO:0051640	organelle localization	-3.87058	-0.779595	11/738	5728,5861,5868,9482,9554,23291,55773,57132,80208,90809,118987	PTEN,RAB1A,RAB5A,STX8,SEC22B,FBXW11,TBC1D23,CHMP1B,SPG11,PIP4P1,PDZD8
12_Member	GO Biological Processes	GO:0051648	vesicle localization	-3.49255	-0.56129	7/334	5728,5861,5868,9554,23291,55773,80208	PTEN,RAB1A,RAB5A,SEC22B,FBXW11,TBC1D23,SPG11
12_Member	GO Biological Processes	GO:0051650	establishment of vesicle localization	-2.8208	-0.190552	6/319	5861,5868,9554,23291,55773,80208	RAB1A,RAB5A,SEC22B,FBXW11,TBC1D23,SPG11
12_Member	GO Biological Processes	GO:0016482	cytosolic transport	-2.41508	-0.0510966	3/169	5868,9482,55773	RAB5A,STX8,TBC1D23
13_Summary	Reactome Gene Sets	R-HSA-1280218	Adaptive Immune System	-3.77966	-0.750397	11/756	1211,2533,5728,6891,6892,7454,8139,9554,23291,26270,30011	CLTA,FYB1,PTEN,TAP2,TAPBP,WAS,GAN,SEC22B,FBXW11,FBXO6,SH3KBP1
13_Member	Reactome Gene Sets	R-HSA-1280218	Adaptive Immune System	-3.77966	-0.750397	11/756	1211,2533,5728,6891,6892,7454,8139,9554,23291,26270,30011	CLTA,FYB1,PTEN,TAP2,TAPBP,WAS,GAN,SEC22B,FBXW11,FBXO6,SH3KBP1
13_Member	Canonical Pathways	M34	PID TCR PATHWAY	-3.51811	-0.751636	3/65	2533,5728,7454	FYB1,PTEN,WAS
13_Member	Reactome Gene Sets	R-HSA-202403	TCR signaling	-2.9134	-0.24978	4/120	2533,5728,7454,23291	FYB1,PTEN,WAS,FBXW11
14_Summary	GO Biological Processes	GO:0009896	positive regulation of catabolic process	-3.54586	-0.759962	6/453	215,3146,5728,9554,11140,92140	ABCD1,HMGB1,PTEN,SEC22B,CDC37,MTDH
14_Member	GO Biological Processes	GO:0009896	positive regulation of catabolic process	-3.54586	-0.759962	6/453	215,3146,5728,9554,11140,92140	ABCD1,HMGB1,PTEN,SEC22B,CDC37,MTDH
14_Member	GO Biological Processes	GO:0031331	positive regulation of cellular catabolic process	-2.96232	-0.371941	5/390	215,3146,5728,11140,92140	ABCD1,HMGB1,PTEN,CDC37,MTDH
14_Member	GO Biological Processes	GO:0010508	positive regulation of autophagy	-2.66379	-0.18677	3/128	3146,11140,92140	HMGB1,CDC37,MTDH
14_Member	GO Biological Processes	GO:0010506	regulation of autophagy	-2.28521	0	4/348	3146,9554,11140,92140	HMGB1,SEC22B,CDC37,MTDH
15_Summary	GO Biological Processes	GO:0045088	regulation of innate immune response	-3.3831	-0.54199	8/459	1398,3146,3148,3329,10432,11140,23291,55198	CRK,HMGB1,HMGB2,HSPD1,RBM14,CDC37,FBXW11,APPL2
15_Member	GO Biological Processes	GO:0045088	regulation of innate immune response	-3.3831	-0.54199	8/459	1398,3146,3148,3329,10432,11140,23291,55198	CRK,HMGB1,HMGB2,HSPD1,RBM14,CDC37,FBXW11,APPL2
15_Member	GO Biological Processes	GO:0002218	activation of innate immune response	-2.48763	-0.068638	4/329	3329,10432,23291,55198	HSPD1,RBM14,FBXW11,APPL2
15_Member	GO Biological Processes	GO:0045089	positive regulation of innate immune response	-2.39925	0	6/388	3146,3148,3329,10432,23291,55198	HMGB1,HMGB2,HSPD1,RBM14,FBXW11,APPL2
16_Summary	GO Biological Processes	GO:0043687	post-translational protein modification	-3.24473	-0.538325	5/364	5861,5868,8139,23291,26270,6891,6892	RAB1A,RAB5A,GAN,FBXW11,FBXO6,TAP2,TAPBP
16_Member	GO Biological Processes	GO:0043687	post-translational protein modification	-3.24473	-0.538325	5/364	5861,5868,8139,23291,26270	RAB1A,RAB5A,GAN,FBXW11,FBXO6
16_Member	Reactome Gene Sets	R-HSA-983169	Class I MHC mediated antigen processing & presentation	-3.21266	-0.519622	5/370	6891,6892,8139,23291,26270	TAP2,TAPBP,GAN,FBXW11,FBXO6
16_Member	Reactome Gene Sets	R-HSA-8951664	Neddylation	-2.02556	0	3/234	8139,23291,26270	GAN,FBXW11,FBXO6
17_Summary	GO Biological Processes	GO:0009060	aerobic respiration	-3.24113	-0.538325	3/87	1431,8801,374291,5315,622,51005	CS,SUCLG2,NDUFS7,PKM,BDH1,AMDHD2
17_Member	GO Biological Processes	GO:0009060	aerobic respiration	-3.24113	-0.538325	3/87	1431,8801,374291	CS,SUCLG2,NDUFS7
17_Member	KEGG Pathway	hsa01200	Carbon metabolism	-2.90068	-0.339752	3/114	1431,5315,8801	CS,PKM,SUCLG2
17_Member	KEGG Pathway	ko01200	Carbon metabolism	-2.90068	-0.339752	3/114	1431,5315,8801	CS,PKM,SUCLG2
17_Member	GO Biological Processes	GO:0006091	generation of precursor metabolites and energy	-2.55378	-0.103538	5/522	622,1431,5315,8801,374291	BDH1,CS,PKM,SUCLG2,NDUFS7
17_Member	GO Biological Processes	GO:0016999	antibiotic metabolic process	-2.54448	-0.103538	3/152	1431,8801,51005	CS,SUCLG2,AMDHD2
17_Member	Reactome Gene Sets	R-HSA-1428517	The citric acid (TCA) cycle and respiratory electron transport	-2.37275	-0.0308133	3/175	1431,8801,374291	CS,SUCLG2,NDUFS7
17_Member	GO Biological Processes	GO:0045333	cellular respiration	-2.29263	0	3/187	1431,8801,374291	CS,SUCLG2,NDUFS7
18_Summary	KEGG Pathway	hsa04144	Endocytosis	-3.18495	-0.429761	6/271	1211,5868,7454,30011,55898,57132	CLTA,RAB5A,WAS,SH3KBP1,UNC45A,CHMP1B
18_Member	KEGG Pathway	hsa04144	Endocytosis	-3.18495	-0.429761	6/271	1211,5868,7454,30011,55898,57132	CLTA,RAB5A,WAS,SH3KBP1,UNC45A,CHMP1B
18_Member	KEGG Pathway	ko04144	Endocytosis	-2.73796	-0.230558	4/260	1211,7454,30011,57132	CLTA,WAS,SH3KBP1,CHMP1B
19_Summary	GO Biological Processes	GO:1902115	regulation of organelle assembly	-2.78065	-0.166792	5/220	5868,9554,10432,25771,57132	RAB5A,SEC22B,RBM14,TBC1D22A,CHMP1B
19_Member	GO Biological Processes	GO:1902115	regulation of organelle assembly	-2.78065	-0.166792	5/220	5868,9554,10432,25771,57132	RAB5A,SEC22B,RBM14,TBC1D22A,CHMP1B
20_Summary	GO Biological Processes	GO:0006650	glycerophospholipid metabolic process	-2.6625	-0.101575	6/343	1622,5728,5868,27440,79143,90809,5315,197258	DBI,PTEN,RAB5A,HDHD5,MBOAT7,PIP4P1,PKM,FCSK
20_Member	GO Biological Processes	GO:0006650	glycerophospholipid metabolic process	-2.6625	-0.101575	6/343	1622,5728,5868,27440,79143,90809	DBI,PTEN,RAB5A,HDHD5,MBOAT7,PIP4P1
20_Member	GO Biological Processes	GO:0046488	phosphatidylinositol metabolic process	-2.30558	0	3/185	5868,79143,90809	RAB5A,MBOAT7,PIP4P1
20_Member	GO Biological Processes	GO:0046486	glycerolipid metabolic process	-2.16688	0	6/434	1622,5728,5868,27440,79143,90809	DBI,PTEN,RAB5A,HDHD5,MBOAT7,PIP4P1
20_Member	Reactome Gene Sets	R-HSA-1483257	Phospholipid metabolism	-2.1424	0	3/212	5868,79143,90809	RAB5A,MBOAT7,PIP4P1
20_Member	GO Biological Processes	GO:0046474	glycerophospholipid biosynthetic process	-2.04587	0	3/230	5868,27440,79143	RAB5A,HDHD5,MBOAT7
20_Member	GO Biological Processes	GO:0090407	organophosphate biosynthetic process	-2.03188	0	5/696	5315,5868,27440,79143,197258	PKM,RAB5A,HDHD5,MBOAT7,FCSK

## Sheet: BP_enrichment_18h
Biological processes and pathways significantly represented in the proteome profile modulated at 18 h in Jusvinza-treated neutrophils
GroupID	Category	Term	Description	LogP	Log(q-value)	InTerm_InList	Genes	Symbols
1_Summary	GO Biological Processes	GO:0008380	RNA splicing	-11.1803	-7.10539	13/487	4691,4904,5411,6427,6637,7536,10915,10992,22826,22985,55677,58517,65109,79002,6209,6234,10762,25873	NCL,YBX1,PNN,SRSF2,SNRPG,SF1,TCERG1,SF3B2,DNAJC8,ACIN1,IWS1,RBM25,UPF3B,TRIR,RPS15,RPS28,NUP50,RPL36
1_Member	GO Biological Processes	GO:0008380	RNA splicing	-11.1803	-7.10539	13/487	4691,4904,5411,6427,6637,7536,10915,10992,22826,22985,55677,58517,65109	NCL,YBX1,PNN,SRSF2,SNRPG,SF1,TCERG1,SF3B2,DNAJC8,ACIN1,IWS1,RBM25,UPF3B
1_Member	CORUM	CORUM:351	Spliceosome	-11.1506	-7.10539	9/141	6427,6637,7536,10915,10992,22826,22985,58517,79002	SRSF2,SNRPG,SF1,TCERG1,SF3B2,DNAJC8,ACIN1,RBM25,TRIR
1_Member	GO Biological Processes	GO:0006397	mRNA processing	-10.4842	-6.61505	13/554	4691,4904,5411,6427,6637,7536,10915,10992,22826,22985,55677,58517,65109	NCL,YBX1,PNN,SRSF2,SNRPG,SF1,TCERG1,SF3B2,DNAJC8,ACIN1,IWS1,RBM25,UPF3B
1_Member	GO Biological Processes	GO:0000377	RNA splicing, via transesterification reactions with bulged adenosine as nucleophile	-8.46785	-4.86796	10/390	4691,4904,5411,6427,6637,7536,10992,22826,58517,65109	NCL,YBX1,PNN,SRSF2,SNRPG,SF1,SF3B2,DNAJC8,RBM25,UPF3B
1_Member	GO Biological Processes	GO:0000398	mRNA splicing, via spliceosome	-8.46785	-4.86796	10/390	4691,4904,5411,6427,6637,7536,10992,22826,58517,65109	NCL,YBX1,PNN,SRSF2,SNRPG,SF1,SF3B2,DNAJC8,RBM25,UPF3B
1_Member	GO Biological Processes	GO:0000375	RNA splicing, via transesterification reactions	-8.43606	-4.86796	10/393	4691,4904,5411,6427,6637,7536,10992,22826,58517,65109	NCL,YBX1,PNN,SRSF2,SNRPG,SF1,SF3B2,DNAJC8,RBM25,UPF3B
1_Member	Reactome Gene Sets	R-HSA-8953854	Metabolism of RNA	-8.33637	-4.83521	12/673	4691,4904,6209,6234,6427,6637,7536,10762,10992,22826,25873,65109	NCL,YBX1,RPS15,RPS28,SRSF2,SNRPG,SF1,NUP50,SF3B2,DNAJC8,RPL36,UPF3B
1_Member	Reactome Gene Sets	R-HSA-72203	Processing of Capped Intron-Containing Pre-mRNA	-7.66019	-4.26818	8/244	4904,6427,6637,7536,10762,10992,22826,65109	YBX1,SRSF2,SNRPG,SF1,NUP50,SF3B2,DNAJC8,UPF3B
1_Member	Reactome Gene Sets	R-HSA-72163	mRNA Splicing - Major Pathway	-7.20667	-3.9018	7/183	4904,6427,6637,7536,10992,22826,65109	YBX1,SRSF2,SNRPG,SF1,SF3B2,DNAJC8,UPF3B
1_Member	Reactome Gene Sets	R-HSA-72172	mRNA Splicing	-7.07957	-3.8125	7/191	4904,6427,6637,7536,10992,22826,65109	YBX1,SRSF2,SNRPG,SF1,SF3B2,DNAJC8,UPF3B
1_Member	KEGG Pathway	hsa03040	Spliceosome	-6.63852	-3.54754	6/134	6427,6637,10915,10992,22985,58517	SRSF2,SNRPG,TCERG1,SF3B2,ACIN1,RBM25
1_Member	KEGG Pathway	ko03040	Spliceosome	-6.63852	-3.54754	6/134	6427,6637,10915,10992,22985,58517	SRSF2,SNRPG,TCERG1,SF3B2,ACIN1,RBM25
1_Member	Reactome Gene Sets	R-HSA-72165	mRNA Splicing - Minor Pathway	-5.50519	-2.66408	4/52	4904,6427,6637,10992	YBX1,SRSF2,SNRPG,SF3B2
1_Member	CORUM	CORUM:430	18S U11/U12 snRNP	-4.87473	-2.16194	3/24	4904,6637,10992	YBX1,SNRPG,SF3B2
1_Member	CORUM	CORUM:2755	17S U2 snRNP	-4.4494	-1.84351	3/33	6637,10992,22826	SNRPG,SF3B2,DNAJC8
1_Member	CORUM	CORUM:1181	C complex spliceosome	-3.31544	-0.998569	3/79	5411,6637,10992	PNN,SNRPG,SF3B2
2_Summary	Reactome Gene Sets	R-HSA-140342	Apoptosis induced DNA fragmentation	-8.05921	-4.61604	4/13	3008,3009,3146,3148,22985,3149,5984,8971,6605,81611,64210,4358,10762,55677	H1-4,H1-5,HMGB1,HMGB2,ACIN1,HMGB3,RFC4,H1-10,SMARCE1,ANP32E,MMS19,MPV17,NUP50,IWS1
2_Member	Reactome Gene Sets	R-HSA-140342	Apoptosis induced DNA fragmentation	-8.05921	-4.61604	4/13	3008,3009,3146,3148	H1-4,H1-5,HMGB1,HMGB2
2_Member	Reactome Gene Sets	R-HSA-75153	Apoptotic execution phase	-7.27095	-3.92469	5/52	3008,3009,3146,3148,22985	H1-4,H1-5,HMGB1,HMGB2,ACIN1
2_Member	GO Biological Processes	GO:0071103	DNA conformation change	-6.70321	-3.56108	8/325	3008,3009,3146,3148,3149,5984,8971,22985	H1-4,H1-5,HMGB1,HMGB2,HMGB3,RFC4,H1-10,ACIN1
2_Member	GO Biological Processes	GO:0071824	protein-DNA complex subunit organization	-5.93757	-2.97152	7/282	3008,3009,3146,3148,6605,8971,81611	H1-4,H1-5,HMGB1,HMGB2,SMARCE1,H1-10,ANP32E
2_Member	GO Biological Processes	GO:0034728	nucleosome organization	-5.84442	-2.91313	6/183	3008,3009,3148,6605,8971,81611	H1-4,H1-5,HMGB2,SMARCE1,H1-10,ANP32E
2_Member	GO Biological Processes	GO:0006310	DNA recombination	-5.75901	-2.85598	7/300	3008,3009,3146,3148,3149,8971,64210	H1-4,H1-5,HMGB1,HMGB2,HMGB3,H1-10,MMS19
2_Member	GO Biological Processes	GO:0030261	chromosome condensation	-5.6833	-2.81417	4/47	3008,3009,8971,22985	H1-4,H1-5,H1-10,ACIN1
2_Member	GO Biological Processes	GO:0016584	nucleosome positioning	-5.51759	-2.66408	3/15	3008,3009,8971	H1-4,H1-5,H1-10
2_Member	GO Biological Processes	GO:0031936	negative regulation of chromatin silencing	-5.19165	-2.42518	3/19	3008,3009,8971	H1-4,H1-5,H1-10
2_Member	Reactome Gene Sets	R-HSA-109581	Apoptosis	-4.61722	-1.94306	5/178	3008,3009,3146,3148,22985	H1-4,H1-5,HMGB1,HMGB2,ACIN1
2_Member	GO Biological Processes	GO:0051052	regulation of DNA metabolic process	-4.606	-1.94098	7/451	3008,3009,3146,4358,5984,8971,64210	H1-4,H1-5,HMGB1,MPV17,RFC4,H1-10,MMS19
2_Member	Reactome Gene Sets	R-HSA-5357801	Programmed Cell Death	-4.58242	-1.93513	5/181	3008,3009,3146,3148,22985	H1-4,H1-5,HMGB1,HMGB2,ACIN1
2_Member	GO Biological Processes	GO:0006333	chromatin assembly or disassembly	-4.48158	-1.86772	5/190	3008,3009,3148,6605,8971	H1-4,H1-5,HMGB2,SMARCE1,H1-10
2_Member	GO Biological Processes	GO:0031935	regulation of chromatin silencing	-4.29823	-1.73012	3/37	3008,3009,8971	H1-4,H1-5,H1-10
2_Member	GO Biological Processes	GO:0006323	DNA packaging	-4.27469	-1.71376	5/210	3008,3009,3148,8971,22985	H1-4,H1-5,HMGB2,H1-10,ACIN1
2_Member	GO Biological Processes	GO:0000018	regulation of DNA recombination	-4.25909	-1.70523	4/107	3008,3009,8971,64210	H1-4,H1-5,H1-10,MMS19
2_Member	GO Biological Processes	GO:0060969	negative regulation of gene silencing	-4.13167	-1.63051	3/42	3008,3009,8971	H1-4,H1-5,H1-10
2_Member	GO Biological Processes	GO:0045910	negative regulation of DNA recombination	-4.07077	-1.59982	3/44	3008,3009,8971	H1-4,H1-5,H1-10
2_Member	GO Biological Processes	GO:0065004	protein-DNA complex assembly	-3.97577	-1.52714	5/243	3008,3009,3146,3148,8971	H1-4,H1-5,HMGB1,HMGB2,H1-10
2_Member	GO Biological Processes	GO:0006342	chromatin silencing	-3.86747	-1.43503	4/135	3008,3009,3146,8971	H1-4,H1-5,HMGB1,H1-10
2_Member	GO Biological Processes	GO:0006334	nucleosome assembly	-3.74816	-1.32619	4/145	3008,3009,3148,8971	H1-4,H1-5,HMGB2,H1-10
2_Member	GO Biological Processes	GO:0045814	negative regulation of gene expression, epigenetic	-3.70287	-1.29614	4/149	3008,3009,3146,8971	H1-4,H1-5,HMGB1,H1-10
2_Member	GO Biological Processes	GO:0060968	regulation of gene silencing	-3.60554	-1.24156	4/158	3008,3009,8971,10762	H1-4,H1-5,H1-10,NUP50
2_Member	GO Biological Processes	GO:0045815	positive regulation of gene expression, epigenetic	-3.58487	-1.22984	3/64	3008,3009,8971	H1-4,H1-5,H1-10
2_Member	GO Biological Processes	GO:1905268	negative regulation of chromatin organization	-3.58487	-1.22984	3/64	3008,3009,8971	H1-4,H1-5,H1-10
2_Member	GO Biological Processes	GO:0031497	chromatin assembly	-3.53385	-1.18759	4/165	3008,3009,3148,8971	H1-4,H1-5,HMGB2,H1-10
2_Member	GO Biological Processes	GO:1902275	regulation of chromatin organization	-3.22664	-0.933459	4/199	3008,3009,8971,55677	H1-4,H1-5,H1-10,IWS1
2_Member	GO Biological Processes	GO:0034968	histone lysine methylation	-2.83143	-0.621898	3/116	3008,3009,55677	H1-4,H1-5,IWS1
2_Member	GO Biological Processes	GO:0018022	peptidyl-lysine methylation	-2.67113	-0.48923	3/132	3008,3009,55677	H1-4,H1-5,IWS1
2_Member	GO Biological Processes	GO:0016571	histone methylation	-2.57255	-0.396559	3/143	3008,3009,55677	H1-4,H1-5,IWS1
2_Member	GO Biological Processes	GO:2001251	negative regulation of chromosome organization	-2.53041	-0.360242	3/148	3008,3009,8971	H1-4,H1-5,H1-10
2_Member	GO Biological Processes	GO:0051053	negative regulation of DNA metabolic process	-2.47391	-0.315176	3/155	3008,3009,8971	H1-4,H1-5,H1-10
2_Member	GO Biological Processes	GO:0033044	regulation of chromosome organization	-2.29	-0.150569	4/360	3008,3009,8971,55677	H1-4,H1-5,H1-10,IWS1
2_Member	GO Biological Processes	GO:0006479	protein methylation	-2.26615	-0.132081	3/184	3008,3009,55677	H1-4,H1-5,IWS1
2_Member	GO Biological Processes	GO:0008213	protein alkylation	-2.26615	-0.132081	3/184	3008,3009,55677	H1-4,H1-5,IWS1
2_Member	GO Biological Processes	GO:0018205	peptidyl-lysine modification	-2.10113	0	4/408	3008,3009,10762,55677	H1-4,H1-5,NUP50,IWS1
3_Summary	GO Biological Processes	GO:0050657	nucleic acid transport	-6.94315	-3.74302	7/200	4904,6209,6427,10762,25909,55677,65109,3059,6637,56850	YBX1,RPS15,SRSF2,NUP50,AHCTF1,IWS1,UPF3B,HCLS1,SNRPG,GRIPAP1
3_Member	GO Biological Processes	GO:0050657	nucleic acid transport	-6.94315	-3.74302	7/200	4904,6209,6427,10762,25909,55677,65109	YBX1,RPS15,SRSF2,NUP50,AHCTF1,IWS1,UPF3B
3_Member	GO Biological Processes	GO:0050658	RNA transport	-6.94315	-3.74302	7/200	4904,6209,6427,10762,25909,55677,65109	YBX1,RPS15,SRSF2,NUP50,AHCTF1,IWS1,UPF3B
3_Member	GO Biological Processes	GO:0051236	establishment of RNA localization	-6.89912	-3.72896	7/203	4904,6209,6427,10762,25909,55677,65109	YBX1,RPS15,SRSF2,NUP50,AHCTF1,IWS1,UPF3B
3_Member	GO Biological Processes	GO:0006403	RNA localization	-6.44353	-3.37602	7/237	4904,6209,6427,10762,25909,55677,65109	YBX1,RPS15,SRSF2,NUP50,AHCTF1,IWS1,UPF3B
3_Member	GO Biological Processes	GO:0015931	nucleobase-containing compound transport	-6.16203	-3.138	7/261	4904,6209,6427,10762,25909,55677,65109	YBX1,RPS15,SRSF2,NUP50,AHCTF1,IWS1,UPF3B
3_Member	GO Biological Processes	GO:0006913	nucleocytoplasmic transport	-5.2857	-2.48369	7/354	3059,6209,6427,6637,10762,55677,65109	HCLS1,RPS15,SRSF2,SNRPG,NUP50,IWS1,UPF3B
3_Member	GO Biological Processes	GO:0071426	ribonucleoprotein complex export from nucleus	-5.27842	-2.48369	5/130	6209,6427,10762,55677,65109	RPS15,SRSF2,NUP50,IWS1,UPF3B
3_Member	GO Biological Processes	GO:0071166	ribonucleoprotein complex localization	-5.26215	-2.48369	5/131	6209,6427,10762,55677,65109	RPS15,SRSF2,NUP50,IWS1,UPF3B
3_Member	GO Biological Processes	GO:0051169	nuclear transport	-5.26175	-2.48369	7/357	3059,6209,6427,6637,10762,55677,65109	HCLS1,RPS15,SRSF2,SNRPG,NUP50,IWS1,UPF3B
3_Member	GO Biological Processes	GO:0006405	RNA export from nucleus	-5.06187	-2.30667	5/144	6209,6427,10762,55677,65109	RPS15,SRSF2,NUP50,IWS1,UPF3B
3_Member	GO Biological Processes	GO:0051028	mRNA transport	-4.9479	-2.21443	5/152	6427,10762,25909,55677,65109	SRSF2,NUP50,AHCTF1,IWS1,UPF3B
3_Member	GO Biological Processes	GO:0031503	protein-containing complex localization	-4.69132	-2.00782	6/291	6209,6427,10762,55677,56850,65109	RPS15,SRSF2,NUP50,IWS1,GRIPAP1,UPF3B
3_Member	GO Biological Processes	GO:0006611	protein export from nucleus	-4.54822	-1.90953	5/184	6209,6427,10762,55677,65109	RPS15,SRSF2,NUP50,IWS1,UPF3B
3_Member	GO Biological Processes	GO:0051168	nuclear export	-4.33446	-1.75163	5/204	6209,6427,10762,55677,65109	RPS15,SRSF2,NUP50,IWS1,UPF3B
3_Member	GO Biological Processes	GO:0006406	mRNA export from nucleus	-4.16671	-1.64653	4/113	6427,10762,55677,65109	SRSF2,NUP50,IWS1,UPF3B
3_Member	GO Biological Processes	GO:0071427	mRNA-containing ribonucleoprotein complex export from nucleus	-4.16671	-1.64653	4/113	6427,10762,55677,65109	SRSF2,NUP50,IWS1,UPF3B
3_Member	Reactome Gene Sets	R-HSA-73856	RNA Polymerase II Transcription Termination	-3.52603	-1.18409	3/67	6427,6637,65109	SRSF2,SNRPG,UPF3B
3_Member	Reactome Gene Sets	R-HSA-159236	Transport of Mature mRNA derived from an Intron-Containing Transcript	-3.38167	-1.05245	3/75	6427,10762,65109	SRSF2,NUP50,UPF3B
3_Member	Reactome Gene Sets	R-HSA-72202	Transport of Mature Transcript to Cytoplasm	-3.23744	-0.940399	3/84	6427,10762,65109	SRSF2,NUP50,UPF3B
4_Summary	GO Biological Processes	GO:0034655	nucleobase-containing compound catabolic process	-6.24879	-3.20356	10/674	3146,3148,4904,6209,6234,10762,25873,26135,65109,79002,4691,8971,3009,3059,4358,10490,1933,8669,11140,375056,6637,7536,3008,11313,56850	HMGB1,HMGB2,YBX1,RPS15,RPS28,NUP50,RPL36,SERBP1,UPF3B,TRIR,NCL,H1-10,H1-5,HCLS1,MPV17,VTI1B,EEF1B2,EIF3J,CDC37,MIA3,SNRPG,SF1,H1-4,LYPLA2,GRIPAP1
4_Member	GO Biological Processes	GO:0034655	nucleobase-containing compound catabolic process	-6.24879	-3.20356	10/674	3146,3148,4904,6209,6234,10762,25873,26135,65109,79002	HMGB1,HMGB2,YBX1,RPS15,RPS28,NUP50,RPL36,SERBP1,UPF3B,TRIR
4_Member	GO Biological Processes	GO:0046700	heterocycle catabolic process	-5.95129	-2.97152	10/727	3146,3148,4904,6209,6234,10762,25873,26135,65109,79002	HMGB1,HMGB2,YBX1,RPS15,RPS28,NUP50,RPL36,SERBP1,UPF3B,TRIR
4_Member	GO Biological Processes	GO:0044270	cellular nitrogen compound catabolic process	-5.94591	-2.97152	10/728	3146,3148,4904,6209,6234,10762,25873,26135,65109,79002	HMGB1,HMGB2,YBX1,RPS15,RPS28,NUP50,RPL36,SERBP1,UPF3B,TRIR
4_Member	GO Biological Processes	GO:0019439	aromatic compound catabolic process	-5.88203	-2.93371	10/740	3146,3148,4904,6209,6234,10762,25873,26135,65109,79002	HMGB1,HMGB2,YBX1,RPS15,RPS28,NUP50,RPL36,SERBP1,UPF3B,TRIR
4_Member	CORUM	CORUM:3055	Nop56p-associated pre-rRNA complex	-5.75508	-2.85598	5/104	4691,4904,6209,8971,25873	NCL,YBX1,RPS15,H1-10,RPL36
4_Member	GO Biological Processes	GO:1901361	organic cyclic compound catabolic process	-5.69219	-2.81417	10/777	3146,3148,4904,6209,6234,10762,25873,26135,65109,79002	HMGB1,HMGB2,YBX1,RPS15,RPS28,NUP50,RPL36,SERBP1,UPF3B,TRIR
4_Member	GO Biological Processes	GO:0072594	establishment of protein localization to organelle	-4.93015	-2.20715	8/563	3009,3059,4358,6209,6234,10490,10762,25873	H1-5,HCLS1,MPV17,RPS15,RPS28,VTI1B,NUP50,RPL36
4_Member	GO Biological Processes	GO:0006401	RNA catabolic process	-4.81748	-2.11468	7/418	4904,6209,6234,25873,26135,65109,79002	YBX1,RPS15,RPS28,RPL36,SERBP1,UPF3B,TRIR
4_Member	Reactome Gene Sets	R-HSA-156842	Eukaryotic Translation Elongation	-4.49778	-1.87055	4/93	1933,6209,6234,25873	EEF1B2,RPS15,RPS28,RPL36
4_Member	Reactome Gene Sets	R-HSA-72689	Formation of a pool of free 40S subunits	-4.35711	-1.76673	4/101	6209,6234,8669,25873	RPS15,RPS28,EIF3J,RPL36
4_Member	Reactome Gene Sets	R-HSA-156827	L13a-mediated translational silencing of Ceruloplasmin expression	-4.19692	-1.65	4/111	6209,6234,8669,25873	RPS15,RPS28,EIF3J,RPL36
4_Member	Reactome Gene Sets	R-HSA-72706	GTP hydrolysis and joining of the 60S ribosomal subunit	-4.18174	-1.64653	4/112	6209,6234,8669,25873	RPS15,RPS28,EIF3J,RPL36
4_Member	Reactome Gene Sets	R-HSA-927802	Nonsense-Mediated Decay (NMD)	-4.13706	-1.63051	4/115	6209,6234,25873,65109	RPS15,RPS28,RPL36,UPF3B
4_Member	Reactome Gene Sets	R-HSA-975957	Nonsense Mediated Decay (NMD) enhanced by the Exon Junction Complex (EJC)	-4.13706	-1.63051	4/115	6209,6234,25873,65109	RPS15,RPS28,RPL36,UPF3B
4_Member	GO Biological Processes	GO:0006412	translation	-4.0925	-1.60357	8/739	1933,4691,4904,6209,6234,8669,25873,65109	EEF1B2,NCL,YBX1,RPS15,RPS28,EIF3J,RPL36,UPF3B
4_Member	Reactome Gene Sets	R-HSA-72613	Eukaryotic Translation Initiation	-4.07936	-1.60234	4/119	6209,6234,8669,25873	RPS15,RPS28,EIF3J,RPL36
4_Member	Reactome Gene Sets	R-HSA-72737	Cap-dependent Translation Initiation	-4.07936	-1.60234	4/119	6209,6234,8669,25873	RPS15,RPS28,EIF3J,RPL36
4_Member	GO Biological Processes	GO:0000184	nuclear-transcribed mRNA catabolic process, nonsense-mediated decay	-4.06526	-1.59982	4/120	6209,6234,25873,65109	RPS15,RPS28,RPL36,UPF3B
4_Member	GO Biological Processes	GO:0006402	mRNA catabolic process	-4.05378	-1.59402	6/379	4904,6209,6234,25873,26135,65109	YBX1,RPS15,RPS28,RPL36,SERBP1,UPF3B
4_Member	GO Biological Processes	GO:0043043	peptide biosynthetic process	-3.99237	-1.53821	8/764	1933,4691,4904,6209,6234,8669,25873,65109	EEF1B2,NCL,YBX1,RPS15,RPS28,EIF3J,RPL36,UPF3B
4_Member	Reactome Gene Sets	R-HSA-72695	Formation of the ternary complex, and subsequently, the 43S complex	-3.87835	-1.43519	3/51	6209,6234,8669	RPS15,RPS28,EIF3J
4_Member	Reactome Gene Sets	R-HSA-168273	Influenza Viral RNA Transcription and Replication	-3.86747	-1.43503	4/135	6209,6234,10762,25873	RPS15,RPS28,NUP50,RPL36
4_Member	Reactome Gene Sets	R-HSA-72649	Translation initiation complex formation	-3.71174	-1.29999	3/58	6209,6234,8669	RPS15,RPS28,EIF3J
4_Member	Reactome Gene Sets	R-HSA-72702	Ribosomal scanning and start codon recognition	-3.71174	-1.29999	3/58	6209,6234,8669	RPS15,RPS28,EIF3J
4_Member	Reactome Gene Sets	R-HSA-72662	Activation of the mRNA upon binding of the cap-binding complex and eIFs, and subsequent binding to 43S	-3.68967	-1.2879	3/59	6209,6234,8669	RPS15,RPS28,EIF3J
4_Member	GO Biological Processes	GO:0006605	protein targeting	-3.68028	-1.28341	6/444	4358,6209,6234,10490,11140,25873	MPV17,RPS15,RPS28,VTI1B,CDC37,RPL36
4_Member	GO Biological Processes	GO:0070972	protein localization to endoplasmic reticulum	-3.66975	-1.27773	4/152	6209,6234,25873,375056	RPS15,RPS28,RPL36,MIA3
4_Member	GO Biological Processes	GO:0022618	ribonucleoprotein complex assembly	-3.65345	-1.26624	5/285	6209,6234,6637,7536,8669	RPS15,RPS28,SNRPG,SF1,EIF3J
4_Member	Reactome Gene Sets	R-HSA-168255	Influenza Infection	-3.62665	-1.25352	4/156	6209,6234,10762,25873	RPS15,RPS28,NUP50,RPL36
4_Member	Reactome Gene Sets	R-HSA-72766	Translation	-3.61168	-1.24315	5/291	1933,6209,6234,8669,25873	EEF1B2,RPS15,RPS28,EIF3J,RPL36
4_Member	GO Biological Processes	GO:0071826	ribonucleoprotein complex subunit organization	-3.55744	-1.20682	5/299	6209,6234,6637,7536,8669	RPS15,RPS28,SNRPG,SF1,EIF3J
4_Member	Reactome Gene Sets	R-HSA-9010553	Regulation of expression of SLITs and ROBOs	-3.47495	-1.13729	4/171	6209,6234,25873,65109	RPS15,RPS28,RPL36,UPF3B
4_Member	GO Biological Processes	GO:0019083	viral transcription	-3.40897	-1.07555	4/178	6209,6234,10762,25873	RPS15,RPS28,NUP50,RPL36
4_Member	Reactome Gene Sets	R-HSA-6791226	Major pathway of rRNA processing in the nucleolus and cytosol	-3.3546	-1.03365	4/184	4691,6209,6234,25873	NCL,RPS15,RPS28,RPL36
4_Member	CORUM	CORUM:306	Ribosome, cytoplasmic	-3.29943	-0.986601	3/80	6209,6234,25873	RPS15,RPS28,RPL36
4_Member	GO Biological Processes	GO:0006413	translational initiation	-3.28501	-0.976176	4/192	6209,6234,8669,25873	RPS15,RPS28,EIF3J,RPL36
4_Member	Reactome Gene Sets	R-HSA-8868773	rRNA processing in the nucleus and cytosol	-3.2681	-0.963234	4/194	4691,6209,6234,25873	NCL,RPS15,RPS28,RPL36
4_Member	GO Biological Processes	GO:0019080	viral gene expression	-3.25971	-0.95878	4/195	6209,6234,10762,25873	RPS15,RPS28,NUP50,RPL36
4_Member	Reactome Gene Sets	R-HSA-72312	rRNA processing	-3.18629	-0.90073	4/204	4691,6209,6234,25873	NCL,RPS15,RPS28,RPL36
4_Member	Reactome Gene Sets	R-HSA-156902	Peptide chain elongation	-3.16417	-0.888218	3/89	6209,6234,25873	RPS15,RPS28,RPL36
4_Member	Reactome Gene Sets	R-HSA-192823	Viral mRNA Translation	-3.16417	-0.888218	3/89	6209,6234,25873	RPS15,RPS28,RPL36
4_Member	GO Biological Processes	GO:0000956	nuclear-transcribed mRNA catabolic process	-3.12391	-0.856839	4/212	6209,6234,25873,65109	RPS15,RPS28,RPL36,UPF3B
4_Member	Reactome Gene Sets	R-HSA-2408557	Selenocysteine synthesis	-3.10861	-0.848716	3/93	6209,6234,25873	RPS15,RPS28,RPL36
4_Member	Reactome Gene Sets	R-HSA-72764	Eukaryotic Translation Termination	-3.10861	-0.848716	3/93	6209,6234,25873	RPS15,RPS28,RPL36
4_Member	Reactome Gene Sets	R-HSA-975956	Nonsense Mediated Decay (NMD) independent of the Exon Junction Complex (EJC)	-3.08177	-0.836338	3/95	6209,6234,25873	RPS15,RPS28,RPL36
4_Member	Reactome Gene Sets	R-HSA-376176	Signaling by ROBO receptors	-3.07879	-0.836338	4/218	6209,6234,25873,65109	RPS15,RPS28,RPL36,UPF3B
4_Member	Reactome Gene Sets	R-HSA-2262752	Cellular responses to stress	-3.05188	-0.812837	6/584	3008,3009,6209,6234,10762,25873	H1-4,H1-5,RPS15,RPS28,NUP50,RPL36
4_Member	Reactome Gene Sets	R-HSA-9633012	Response of EIF2AK4 (GCN2) to amino acid deficiency	-3.00469	-0.769024	3/101	6209,6234,25873	RPS15,RPS28,RPL36
4_Member	Reactome Gene Sets	R-HSA-8953897	Cellular responses to external stimuli	-2.99882	-0.766506	6/598	3008,3009,6209,6234,10762,25873	H1-4,H1-5,RPS15,RPS28,NUP50,RPL36
4_Member	GO Biological Processes	GO:0002181	cytoplasmic translation	-2.98007	-0.754386	3/103	6234,8669,25873	RPS28,EIF3J,RPL36
4_Member	GO Biological Processes	GO:0006614	SRP-dependent cotranslational protein targeting to membrane	-2.95595	-0.733543	3/105	6209,6234,25873	RPS15,RPS28,RPL36
4_Member	GO Biological Processes	GO:0006613	cotranslational protein targeting to membrane	-2.90913	-0.689981	3/109	6209,6234,25873	RPS15,RPS28,RPL36
4_Member	Reactome Gene Sets	R-HSA-1799339	SRP-dependent cotranslational protein targeting to membrane	-2.8752	-0.65928	3/112	6209,6234,25873	RPS15,RPS28,RPL36
4_Member	Reactome Gene Sets	R-HSA-2408522	Selenoamino acid metabolism	-2.81015	-0.606906	3/118	6209,6234,25873	RPS15,RPS28,RPL36
4_Member	GO Biological Processes	GO:0045047	protein targeting to ER	-2.78924	-0.589114	3/120	6209,6234,25873	RPS15,RPS28,RPL36
4_Member	GO Biological Processes	GO:0016072	rRNA metabolic process	-2.76645	-0.575535	4/265	4691,6209,6234,79002	NCL,RPS15,RPS28,TRIR
4_Member	GO Biological Processes	GO:0072599	establishment of protein localization to endoplasmic reticulum	-2.74852	-0.560629	3/124	6209,6234,25873	RPS15,RPS28,RPL36
4_Member	GO Biological Processes	GO:0022613	ribonucleoprotein complex biogenesis	-2.49241	-0.328203	5/519	6209,6234,6637,7536,8669	RPS15,RPS28,SNRPG,SF1,EIF3J
4_Member	KEGG Pathway	ko03010	Ribosome	-2.48977	-0.328203	3/153	6209,6234,25873	RPS15,RPS28,RPL36
4_Member	KEGG Pathway	hsa03010	Ribosome	-2.41263	-0.259498	3/163	6209,6234,25873	RPS15,RPS28,RPL36
4_Member	Reactome Gene Sets	R-HSA-422475	Axon guidance	-2.3788	-0.228441	5/552	6209,6234,11313,25873,65109	RPS15,RPS28,LYPLA2,RPL36,UPF3B
4_Member	GO Biological Processes	GO:0090150	establishment of protein localization to membrane	-2.35949	-0.211897	4/344	6209,6234,25873,56850	RPS15,RPS28,RPL36,GRIPAP1
4_Member	Reactome Gene Sets	R-HSA-9675108	Nervous system development	-2.29798	-0.155842	5/577	6209,6234,11313,25873,65109	RPS15,RPS28,LYPLA2,RPL36,UPF3B
4_Member	GO Biological Processes	GO:0006612	protein targeting to membrane	-2.1083	0	3/210	6209,6234,25873	RPS15,RPS28,RPL36
4_Member	GO Biological Processes	GO:0072657	protein localization to membrane	-2.0734	0	5/654	6209,6234,10490,25873,56850	RPS15,RPS28,VTI1B,RPL36,GRIPAP1
5_Summary	GO Biological Processes	GO:1903311	regulation of mRNA metabolic process	-5.36717	-2.53943	7/344	4691,4904,6427,7536,26135,55677,58517	NCL,YBX1,SRSF2,SF1,SERBP1,IWS1,RBM25
5_Member	GO Biological Processes	GO:1903311	regulation of mRNA metabolic process	-5.36717	-2.53943	7/344	4691,4904,6427,7536,26135,55677,58517	NCL,YBX1,SRSF2,SF1,SERBP1,IWS1,RBM25
5_Member	GO Biological Processes	GO:0050684	regulation of mRNA processing	-4.9479	-2.21443	5/152	4691,6427,7536,55677,58517	NCL,SRSF2,SF1,IWS1,RBM25
5_Member	GO Biological Processes	GO:0048024	regulation of mRNA splicing, via spliceosome	-4.16671	-1.64653	4/113	4691,6427,7536,58517	NCL,SRSF2,SF1,RBM25
5_Member	GO Biological Processes	GO:0043484	regulation of RNA splicing	-3.62665	-1.25352	4/156	4691,6427,7536,58517	NCL,SRSF2,SF1,RBM25
5_Member	GO Biological Processes	GO:0000381	regulation of alternative mRNA splicing, via spliceosome	-3.36477	-1.03971	3/76	6427,7536,58517	SRSF2,SF1,RBM25
5_Member	GO Biological Processes	GO:0000380	alternative mRNA splicing, via spliceosome	-3.19294	-0.903593	3/87	6427,7536,58517	SRSF2,SF1,RBM25
6_Summary	KEGG Pathway	ko03013	RNA transport	-4.70093	-2.00789	5/171	5411,8669,10762,22985,65109	PNN,EIF3J,NUP50,ACIN1,UPF3B
6_Member	KEGG Pathway	ko03013	RNA transport	-4.70093	-2.00789	5/171	5411,8669,10762,22985,65109	PNN,EIF3J,NUP50,ACIN1,UPF3B
6_Member	KEGG Pathway	hsa03013	RNA transport	-4.58242	-1.93513	5/181	5411,8669,10762,22985,65109	PNN,EIF3J,NUP50,ACIN1,UPF3B
6_Member	KEGG Pathway	ko03015	mRNA surveillance pathway	-3.13607	-0.86536	3/91	5411,22985,65109	PNN,ACIN1,UPF3B
6_Member	KEGG Pathway	hsa03015	mRNA surveillance pathway	-3.09512	-0.838765	3/94	5411,22985,65109	PNN,ACIN1,UPF3B
7_Summary	GO Biological Processes	GO:0006338	chromatin remodeling	-4.49253	-1.87055	5/189	3146,3148,3149,6605,81611,22985,5984,3059,10490,11140,2313,79002	HMGB1,HMGB2,HMGB3,SMARCE1,ANP32E,ACIN1,RFC4,HCLS1,VTI1B,CDC37,FLI1,TRIR
7_Member	GO Biological Processes	GO:0006338	chromatin remodeling	-4.49253	-1.87055	5/189	3146,3148,3149,6605,81611	HMGB1,HMGB2,HMGB3,SMARCE1,ANP32E
7_Member	GO Biological Processes	GO:0030262	apoptotic nuclear changes	-4.37155	-1.77348	3/35	3146,3148,22985	HMGB1,HMGB2,ACIN1
7_Member	GO Biological Processes	GO:0006921	cellular component disassembly involved in execution phase of apoptosis	-4.29823	-1.73012	3/37	3146,3148,22985	HMGB1,HMGB2,ACIN1
7_Member	GO Biological Processes	GO:0032392	DNA geometric change	-4.12244	-1.62744	4/116	3146,3148,3149,5984	HMGB1,HMGB2,HMGB3,RFC4
7_Member	GO Biological Processes	GO:0002262	myeloid cell homeostasis	-3.63731	-1.25484	4/155	3059,3146,3148,22985	HCLS1,HMGB1,HMGB2,ACIN1
7_Member	GO Biological Processes	GO:1903708	positive regulation of hemopoiesis	-3.16259	-0.888218	4/207	3059,3146,3148,22985	HCLS1,HMGB1,HMGB2,ACIN1
7_Member	GO Biological Processes	GO:0022411	cellular component disassembly	-3.09071	-0.837873	6/574	3146,3148,6605,10490,11140,22985	HMGB1,HMGB2,SMARCE1,VTI1B,CDC37,ACIN1
7_Member	GO Biological Processes	GO:0097194	execution phase of apoptosis	-3.08177	-0.836338	3/95	3146,3148,22985	HMGB1,HMGB2,ACIN1
7_Member	GO Biological Processes	GO:0045639	positive regulation of myeloid cell differentiation	-2.99231	-0.76333	3/102	3059,3148,22985	HCLS1,HMGB2,ACIN1
7_Member	GO Biological Processes	GO:0030099	myeloid cell differentiation	-2.83335	-0.621898	5/433	2313,3059,3148,3149,22985	FLI1,HCLS1,HMGB2,HMGB3,ACIN1
7_Member	GO Biological Processes	GO:0048872	homeostasis of number of cells	-2.81509	-0.608711	4/257	3059,3146,3148,22985	HCLS1,HMGB1,HMGB2,ACIN1
7_Member	GO Biological Processes	GO:0045637	regulation of myeloid cell differentiation	-2.77244	-0.575535	4/264	3059,3148,3149,22985	HCLS1,HMGB2,HMGB3,ACIN1
7_Member	GO Biological Processes	GO:0030218	erythrocyte differentiation	-2.7687	-0.575535	3/122	3059,3148,22985	HCLS1,HMGB2,ACIN1
7_Member	GO Biological Processes	GO:0034101	erythrocyte homeostasis	-2.69	-0.505113	3/130	3059,3148,22985	HCLS1,HMGB2,ACIN1
7_Member	GO Biological Processes	GO:1902105	regulation of leukocyte differentiation	-2.6136	-0.434667	4/292	3059,3146,3149,22985	HCLS1,HMGB1,HMGB3,ACIN1
7_Member	GO Biological Processes	GO:1903706	regulation of hemopoiesis	-2.56177	-0.388698	5/500	3059,3146,3148,3149,22985	HCLS1,HMGB1,HMGB2,HMGB3,ACIN1
7_Member	GO Biological Processes	GO:0090305	nucleic acid phosphodiester bond hydrolysis	-2.50031	-0.333035	4/314	3146,3148,5984,79002	HMGB1,HMGB2,RFC4,TRIR
7_Member	GO Biological Processes	GO:1902107	positive regulation of leukocyte differentiation	-2.42764	-0.271715	3/161	3059,3146,22985	HCLS1,HMGB1,ACIN1
8_Summary	GO Biological Processes	GO:0006997	nucleus organization	-3.85512	-1.42795	4/136	3148,7536,25909,26135	HMGB2,SF1,AHCTF1,SERBP1
8_Member	GO Biological Processes	GO:0006997	nucleus organization	-3.85512	-1.42795	4/136	3148,7536,25909,26135	HMGB2,SF1,AHCTF1,SERBP1
9_Summary	GO Biological Processes	GO:0051170	import into nucleus	-2.35453	-0.209667	3/171	3059,6637,10762	HCLS1,SNRPG,NUP50
9_Member	GO Biological Processes	GO:0051170	import into nucleus	-2.35453	-0.209667	3/171	3059,6637,10762	HCLS1,SNRPG,NUP50
10_Summary	GO Biological Processes	GO:0006888	ER to Golgi vesicle-mediated transport	-2.09706	0	3/212	4253,10490,375056	MIA2,VTI1B,MIA3
10_Member	GO Biological Processes	GO:0006888	ER to Golgi vesicle-mediated transport	-2.09706	0	3/212	4253,10490,375056	MIA2,VTI1B,MIA3

## Sheet: CC_enrichment_6h
Cellular components significantly represented in the proteome profile modulated at 6 h in Jusvinza-treated neutrophils
GroupID	Category	Term	Description	LogP	Log(q-value)	Genes	Symbols	InTerm_InList
1_Summary	GO Cellular Components	GO:0030139	endocytic vesicle	-8.34887	-5.07333	1211,1441,3059,5868,6891,6892,7454,9482,9554,30011,55198,90809,3146	CLTA,CSF3R,HCLS1,RAB5A,TAP2,TAPBP,WAS,STX8,SEC22B,SH3KBP1,APPL2,PIP4P1,HMGB1	13/-
1_Member	GO Cellular Components	GO:0030139	endocytic vesicle	-8.34887	-5.07333	1211,1441,3059,5868,6891,6892,7454,9482,9554,30011,55198,90809	CLTA,CSF3R,HCLS1,RAB5A,TAP2,TAPBP,WAS,STX8,SEC22B,SH3KBP1,APPL2,PIP4P1	12/347
1_Member	GO Cellular Components	GO:0045335	phagocytic vesicle	-7.36217	-4.38765	5868,6891,6892,7454,9482,9554,55198,90809	RAB5A,TAP2,TAPBP,WAS,STX8,SEC22B,APPL2,PIP4P1	8/141
1_Member	GO Cellular Components	GO:0030670	phagocytic vesicle membrane	-6.4252	-3.62678	5868,6891,6892,9554,55198,90809	RAB5A,TAP2,TAPBP,SEC22B,APPL2,PIP4P1	6/78
1_Member	GO Cellular Components	GO:0030666	endocytic vesicle membrane	-5.15992	-2.48644	1441,5868,6891,6892,9554,55198,90809	CSF3R,RAB5A,TAP2,TAPBP,SEC22B,APPL2,PIP4P1	7/196
1_Member	GO Cellular Components	GO:0005793	endoplasmic reticulum-Golgi intermediate compartment	-2.85921	-0.634109	3146,6891,6892,9554	HMGB1,TAP2,TAPBP,SEC22B	4/134
1_Member	GO Cellular Components	GO:0033116	endoplasmic reticulum-Golgi intermediate compartment membrane	-2.51053	-0.509023	6891,6892,9554	TAP2,TAPBP,SEC22B	3/81
2_Summary	GO Cellular Components	GO:0005765	lysosomal membrane	-4.67959	-2.1822	215,1211,1441,9482,57132,59345,80208,90809,114790,5868,10226,51104,55198	ABCD1,CLTA,CSF3R,STX8,CHMP1B,GNB4,SPG11,PIP4P1,STK11IP,RAB5A,PLIN3,ABHD17B,APPL2	13/-
2_Member	GO Cellular Components	GO:0005765	lysosomal membrane	-4.67959	-2.1822	215,1211,1441,9482,57132,59345,80208,90809,114790	ABCD1,CLTA,CSF3R,STX8,CHMP1B,GNB4,SPG11,PIP4P1,STK11IP	9/421
2_Member	GO Cellular Components	GO:0098852	lytic vacuole membrane	-4.67959	-2.1822	215,1211,1441,9482,57132,59345,80208,90809,114790	ABCD1,CLTA,CSF3R,STX8,CHMP1B,GNB4,SPG11,PIP4P1,STK11IP	9/421
2_Member	GO Cellular Components	GO:0005774	vacuolar membrane	-4.3366	-1.90616	215,1211,1441,9482,57132,59345,80208,90809,114790	ABCD1,CLTA,CSF3R,STX8,CHMP1B,GNB4,SPG11,PIP4P1,STK11IP	9/466
2_Member	GO Cellular Components	GO:0010008	endosome membrane	-3.07818	-0.756882	1211,5868,9482,10226,51104,55198,57132,90809	CLTA,RAB5A,STX8,PLIN3,ABHD17B,APPL2,CHMP1B,PIP4P1	8/552
2_Member	GO Cellular Components	GO:0000323	lytic vacuole	-2.83047	-0.634109	215,1211,1441,9482,57132,59345,80208,90809,114790	ABCD1,CLTA,CSF3R,STX8,CHMP1B,GNB4,SPG11,PIP4P1,STK11IP	9/749
2_Member	GO Cellular Components	GO:0005764	lysosome	-2.83047	-0.634109	215,1211,1441,9482,57132,59345,80208,90809,114790	ABCD1,CLTA,CSF3R,STX8,CHMP1B,GNB4,SPG11,PIP4P1,STK11IP	9/749
3_Summary	GO Cellular Components	GO:0005884	actin filament	-3.22314	-0.85069	7170,7454,64236,92241,1398,2533,5868	TPM3,WAS,PDLIM2,RCSD1,CRK,FYB1,RAB5A	7/-
3_Member	GO Cellular Components	GO:0005884	actin filament	-3.22314	-0.85069	7170,7454,64236,92241	TPM3,WAS,PDLIM2,RCSD1	4/107
3_Member	GO Cellular Components	GO:0015629	actin cytoskeleton	-2.68225	-0.577908	1398,2533,5868,7170,7454,64236,92241	CRK,FYB1,RAB5A,TPM3,WAS,PDLIM2,RCSD1	7/497
4_Summary	GO Cellular Components	GO:0005759	mitochondrial matrix	-2.74194	-0.580343	622,1431,3329,8192,8801,55856,374291	BDH1,CS,HSPD1,CLPP,SUCLG2,ACOT13,NDUFS7	7/-
4_Member	GO Cellular Components	GO:0005759	mitochondrial matrix	-2.74194	-0.580343	622,1431,3329,8192,8801,55856,374291	BDH1,CS,HSPD1,CLPP,SUCLG2,ACOT13,NDUFS7	7/485
5_Summary	GO Cellular Components	GO:0005635	nuclear envelope	-2.67736	-0.577908	7112,23291,23333,57132,79073,92140,147138	TMPO,FBXW11,DPY19L1,CHMP1B,TMEM109,MTDH,TMC8	7/-
5_Member	GO Cellular Components	GO:0005635	nuclear envelope	-2.67736	-0.577908	7112,23291,23333,57132,79073,92140,147138	TMPO,FBXW11,DPY19L1,CHMP1B,TMEM109,MTDH,TMC8	7/498
6_Summary	GO Cellular Components	GO:0005667	transcription regulator complex	-2.59604	-0.524619	3059,3068,3146,3159,10432,51008,64210	HCLS1,HDGF,HMGB1,HMGA1,RBM14,ASCC1,MMS19	7/-
6_Member	GO Cellular Components	GO:0005667	transcription regulator complex	-2.59604	-0.524619	3059,3068,3146,3159,10432,51008,64210	HCLS1,HDGF,HMGB1,HMGA1,RBM14,ASCC1,MMS19	7/515
7_Summary	GO Cellular Components	GO:0000792	heterochromatin	-2.55697	-0.511878	3009,3159,9031	H1-5,HMGA1,BAZ1B	3/-
7_Member	GO Cellular Components	GO:0000792	heterochromatin	-2.55697	-0.511878	3009,3159,9031	H1-5,HMGA1,BAZ1B	3/78
8_Summary	GO Cellular Components	GO:0000793	condensed chromosome	-2.50581	-0.509023	3146,3148,9031,23291,57132	HMGB1,HMGB2,BAZ1B,FBXW11,CHMP1B	5/-
8_Member	GO Cellular Components	GO:0000793	condensed chromosome	-2.50581	-0.509023	3146,3148,9031,23291,57132	HMGB1,HMGB2,BAZ1B,FBXW11,CHMP1B	5/275
9_Summary	GO Cellular Components	GO:0016607	nuclear speck	-2.42985	-0.455341	6891,10432,22985,51008,55898,84324	TAP2,RBM14,ACIN1,ASCC1,UNC45A,SARNP	6/-
9_Member	GO Cellular Components	GO:0016607	nuclear speck	-2.42985	-0.455341	6891,10432,22985,51008,55898,84324	TAP2,RBM14,ACIN1,ASCC1,UNC45A,SARNP	6/413
10_Summary	GO Cellular Components	GO:0005769	early endosome	-2.36468	-0.411361	3329,5861,5868,9482,55198,92241,9554	HSPD1,RAB1A,RAB5A,STX8,APPL2,RCSD1,SEC22B	7/-
10_Member	GO Cellular Components	GO:0005769	early endosome	-2.36468	-0.411361	3329,5861,5868,9482,55198,92241	HSPD1,RAB1A,RAB5A,STX8,APPL2,RCSD1	6/426
10_Member	GO Cellular Components	GO:0042470	melanosome	-2.1184	-0.223067	5861,5868,9554	RAB1A,RAB5A,SEC22B	3/112
10_Member	GO Cellular Components	GO:0048770	pigment granule	-2.1184	-0.223067	5861,5868,9554	RAB1A,RAB5A,SEC22B	3/112
11_Summary	GO Cellular Components	GO:0048471	perinuclear region of cytoplasm	-2.3201	-0.38698	215,2590,3148,7458,9482,11075,55898,92140	ABCD1,GALNT2,HMGB2,EIF4H,STX8,STMN2,UNC45A,MTDH	8/-
11_Member	GO Cellular Components	GO:0048471	perinuclear region of cytoplasm	-2.3201	-0.38698	215,2590,3148,7458,9482,11075,55898,92140	ABCD1,GALNT2,HMGB2,EIF4H,STX8,STMN2,UNC45A,MTDH	8/732

## Sheet: CC_enrichment_18h
Cellular components significantly represented in the proteome profile modulated at 18 h in Jusvinza-treated neutrophils
GroupID	Category	Term	Description	LogP	Log(q-value)	Genes	Symbols	InTerm_InList
1_Summary	GO Cellular Components	GO:0005681	spliceosomal complex	-5.78788	-2.51234	4691,4904,5411,6637,7536,10992	NCL,YBX1,PNN,SNRPG,SF1,SF3B2	6/-
1_Member	GO Cellular Components	GO:0005681	spliceosomal complex	-5.78788	-2.51234	4691,4904,5411,6637,7536,10992	NCL,YBX1,PNN,SNRPG,SF1,SF3B2	6/202
1_Member	GO Cellular Components	GO:0005689	U12-type spliceosomal complex	-4.72071	-1.92229	4904,6637,10992	YBX1,SNRPG,SF3B2	3/29
1_Member	GO Cellular Components	GO:0071013	catalytic step 2 spliceosome	-3.27546	-0.601976	5411,6637,10992	PNN,SNRPG,SF3B2	3/88
2_Summary	GO Cellular Components	GO:0016607	nuclear speck	-5.06681	-2.0923	5411,6427,10915,10992,22985,58517,80230	PNN,SRSF2,TCERG1,SF3B2,ACIN1,RBM25,RUFY1	7/-
2_Member	GO Cellular Components	GO:0016607	nuclear speck	-5.06681	-2.0923	5411,6427,10915,10992,22985,58517,80230	PNN,SRSF2,TCERG1,SF3B2,ACIN1,RBM25,RUFY1	7/413
3_Summary	GO Cellular Components	GO:0005840	ribosome	-3.0477	-0.47375	6209,6234,7536,25873	RPS15,RPS28,SF1,RPL36	4/-
3_Member	GO Cellular Components	GO:0005840	ribosome	-3.0477	-0.47375	6209,6234,7536,25873	RPS15,RPS28,SF1,RPL36	4/240
3_Member	GO Cellular Components	GO:0022626	cytosolic ribosome	-2.97114	-0.47375	6209,6234,25873	RPS15,RPS28,RPL36	3/112
3_Member	GO Cellular Components	GO:0044391	ribosomal subunit	-2.35241	-0.0768651	6209,6234,25873	RPS15,RPS28,RPL36	3/185
4_Summary	GO Cellular Components	GO:0000793	condensed chromosome	-2.82978	-0.399339	3146,3148,6605,25909	HMGB1,HMGB2,SMARCE1,AHCTF1	4/-
4_Member	GO Cellular Components	GO:0000793	condensed chromosome	-2.82978	-0.399339	3146,3148,6605,25909	HMGB1,HMGB2,SMARCE1,AHCTF1	4/275
5_Summary	GO Cellular Components	GO:0000786	nucleosome	-2.74755	-0.375098	3008,3009,8971	H1-4,H1-5,H1-10	3/-
5_Member	GO Cellular Components	GO:0000786	nucleosome	-2.74755	-0.375098	3008,3009,8971	H1-4,H1-5,H1-10	3/134
6_Summary	GO Cellular Components	GO:1904949	ATPase complex	-2.63313	-0.311829	539,6605,81611	ATP5PO,SMARCE1,ANP32E	3/-
6_Member	GO Cellular Components	GO:1904949	ATPase complex	-2.63313	-0.311829	539,6605,81611	ATP5PO,SMARCE1,ANP32E	3/147
7_Summary	GO Cellular Components	GO:0031901	early endosome membrane	-2.30756	-0.0734143	10490,56850,80230,92241	VTI1B,GRIPAP1,RUFY1,RCSD1	4/-
7_Member	GO Cellular Components	GO:0031901	early endosome membrane	-2.30756	-0.0734143	10490,56850,80230	VTI1B,GRIPAP1,RUFY1	3/192
7_Member	GO Cellular Components	GO:0005769	early endosome	-2.15194	0	10490,56850,80230,92241	VTI1B,GRIPAP1,RUFY1,RCSD1	4/426
