# Supplementary material for: Proteomic Profile Regulated by the Immunomodulatory Jusvinza Drug in Neutrophils Isolated from Rheumatoid Arthritis Patients
Source: Biomedicines. 2024 Nov 29;12(12):2740. doi: 10.3390/biomedicines12122740 (PMC11727316; doi:10.3390/biomedicines12122740)
Supplement: Supplementary file 1 [file biomedicines-12-02740-s001.zip › Supplementary_Table-S1.xlsx]

## Sheet: All identified proteins
Proteins identified in neutrophils treated with Jusvinza.
Uniprot_ACC	T: Protein names	T: Gene names	N: Mol. weight [kDa]	N: Peptides	N: Score	T: Protein IDs	T: Majority protein IDs
A0A024QZX5	Serpin B6	SERPINB6	43.024	22	323.31	A0A024QZX5;A0A087X1N8	A0A024QZX5;A0A087X1N8
A0A075B730	Epiplakin 1	EPPK1	553.12	10	323.31	A0A075B730;A0A087X1U6	A0A075B730;A0A087X1U6
A0A087WV17	Osteoclast associated Ig-like receptor	OSCAR	30.851	7	136.47	A0A087WV17;A0A0A0MR14;A0A0A0MRF2;A0A087X1R2;A0A087X0P3;Q8IYS5-4;Q8IYS5-5;Q8IYS5;Q8IYS5-7;A0A0G2JMM7;Q8IYS5-6;Q8IYS5-2;Q8IYS5-3	A0A087WV17;A0A0A0MR14;A0A0A0MRF2;A0A087X1R2;A0A087X0P3;Q8IYS5-4;Q8IYS5-5;Q8IYS5;Q8IYS5-7;A0A0G2JMM7;Q8IYS5-6;Q8IYS5-2;Q8IYS5-3
A0A087WVD9	Guanylyl cyclase domain containing 1	GUCD1	33.474	2	3.6097	A0A087WVD9;Q96NT3-3;Q96NT3;Q96NT3-2	A0A087WVD9;Q96NT3-3;Q96NT3;Q96NT3-2
A0A087WVM2	CD177 molecule	CD177	46.381	8	57.581	A0A087WVM2;Q8N6Q3;Q8N6Q3-2;A0A087X113;Q8N6Q3-3	A0A087WVM2;Q8N6Q3
A0A087WXP0	Azurocidin	AZU1	16.423	5	54.741	A0A087WXP0	A0A087WXP0
A0A087WZ13	Ribonucleoprotein, PTB binding 1	RAVER1	77.843	5	20.57	A0A087WZ13;E9PAU2;Q8IY67-2;Q8IY67;K7EKR9;Q8IY67-3	A0A087WZ13;E9PAU2;Q8IY67-2;Q8IY67
A0A087X091	WD repeat domain 13	WDR13	20.602	6	7.6416	A0A087X091;Q9H1Z4;Q9H1Z4-2	A0A087X091;Q9H1Z4;Q9H1Z4-2
A0A0A0MR61	Serine protease 57	PRSS57	30.262	7	109.78	A0A0A0MR61;Q6UWY2	A0A0A0MR61;Q6UWY2
A0A0A0MRE5	ArfGAP with SH3 domain, ankyrin repeat and PH domain 1 (Development and differentiation enhancing factor 1, isoform CRA_b)	ASAP1	124.77	24	167.15	A0A0A0MRE5;Q9ULH1;Q9ULH1-2;H0YBF7;H0YBM4;O43150;O43150-2;E5RHD7;E5RFD9	A0A0A0MRE5;Q9ULH1;Q9ULH1-2;H0YBF7
A0A0A0MTR7	Ring finger protein 213	RNF213	591.4	82	245.18	A0A0A0MTR7;A0A0A0MTC1;Q63HN8;Q63HN8-4;Q63HN8-5;Q63HN8-6;I3L3H9	A0A0A0MTR7;A0A0A0MTC1;Q63HN8;Q63HN8-4
A0A0C4DFZ2	Arylsulfatase A	ARSA	53.806	7	13.113	A0A0C4DFZ2;P15289;P15289-2	A0A0C4DFZ2;P15289;P15289-2
A0A0C4DGT3	Epididymis secretory sperm binding protein (IQ motif and Sec7 domain ArfGEF 1)	IQSEC1	91.997	9	7.8832	A0A0C4DGT3;A0A087WWK8;Q6DN90-2;Q6DN90;Q5JU85;Q9UPP2;Q5JU85-2;A0A0G2JLG2;Q9UPP2-2;Q5JU85-3	A0A0C4DGT3;A0A087WWK8;Q6DN90-2;Q6DN90
A0A0D9SEI0	Mitochondrial transcription rescue factor 1	MTRES1	28.457	3	3.8126	A0A0D9SEI0;Q9P0P8	A0A0D9SEI0;Q9P0P8
A0A0G2JIW1	Heat shock 70 kDa protein 1B	HSPA1B	70.108	48	323.31	A0A0G2JIW1;P0DMV9;P0DMV8;P0DMV8-2;V9GZ37	A0A0G2JIW1;P0DMV9;P0DMV8;P0DMV8-2;V9GZ37
A0A0G2JM46	Leukocyte immunoglobulin-like receptor subfamily B member 3	LILRB3	69.513	8	2.7791	A0A0G2JM46;A0A0G2JMZ3;A0A0G2JPK5;A0A0G2JNW3	A0A0G2JM46;A0A0G2JMZ3;A0A0G2JPK5
A0A0G2JNQ7	Leukocyte immunoglobulin-like receptor subfamily B member 2	LILRB2	64.944	12	2.6243	A0A0G2JNQ7;A0A0G2JNH0	A0A0G2JNQ7;A0A0G2JNH0
A0AV96	RNA-binding protein 47 (RNA-binding motif protein 47)	RBM47	64.098	3	3.3368	A0AV96;D6REZ6;D6RBS9;D6R9D6;B7Z8Z7;A0AV96-2;D6R9M7	A0AV96;D6REZ6;D6RBS9;D6R9D6;B7Z8Z7;A0AV96-2
A0AVT1	Ubiquitin-like modifier-activating enzyme 6 (Ubiquitin-activating enzyme 6) (EC 6.2.1.45) (Monocyte protein 4) (MOP-4) (Ubiquitin-activating enzyme E1-like protein 2) (E1-L2)	UBA6	117.97	31	323.31	A0AVT1;A0AVT1-2;H0Y8S8;A0AVT1-3;A0AVT1-4;H0Y9U5	A0AVT1;A0AVT1-2
A0FGR8	Extended synaptotagmin-2 (E-Syt2) (Chr2Syt)	ESYT2	98.9	24	323.31	A0FGR8-2;H7BXI1;A0FGR8;A0A087WXU3;A0FGR8-6;A0FGR8-4;A0FGR8-5	A0FGR8-2;H7BXI1;A0FGR8;A0A087WXU3;A0FGR8-6;A0FGR8-4
A1L0T0	2-hydroxyacyl-CoA lyase 2 (EC 4.1.2.-) (Acetolactate synthase-like protein) (IlvB-like protein)	ILVBL	67.867	9	134.6	A1L0T0;M0R026;E9PJS0;M0R1B5;E9PL44;M0QZX5	A1L0T0;M0R026;E9PJS0
A2RRP1	NBAS subunit of NRZ tethering complex (Neuroblastoma-amplified gene protein) (Neuroblastoma-amplified sequence)	NBAS	268.57	15	19.991	A2RRP1;A2RRP1-2;H0Y5G7;H7BZR3;H7C1U4;H7C1Y9;H7C007;H7BZU5;C9JCM7	A2RRP1;A2RRP1-2;H0Y5G7
A3KN83	Protein strawberry notch homolog 1 (Monocyte protein 3) (MOP-3)	SBNO1	154.31	5	4.7677	A3KN83;A3KN83-4;A3KN83-3;A3KN83-2;Q9Y2G9;K7ES28;Q9Y2G9-3	A3KN83;A3KN83-4;A3KN83-3;A3KN83-2
A4D1P6	WD repeat-containing protein 91	WDR91	83.343	10	34.494	A4D1P6;C9J1X0;A4D1P6-2;A4D1P6-3	A4D1P6;C9J1X0;A4D1P6-2
A4D1S5	Ras-related protein Rab-19	RAB19	24.4	8	19.411	A4D1S5;A4D1S5-2;C9JJQ5	A4D1S5;A4D1S5-2;C9JJQ5
A4UGR9	Xin actin-binding repeat-containing protein 2 (Beta-xin) (Cardiomyopathy-associated protein 3) (Xeplin)	XIRP2	402.11	2	1.8787	A4UGR9-8;A4UGR9;A4UGR9-4;A0A0A0MQZ3;A4UGR9-6;A4UGR9-2;A4UGR9-3	A4UGR9-8;A4UGR9;A4UGR9-4;A0A0A0MQZ3;A4UGR9-6;A4UGR9-2;A4UGR9-3
A5A3E0	POTE ankyrin domain family member F (ANKRD26-like family C member 1B) (Chimeric POTE-actin protein)	POTEF	121.44	13	6.2561	A5A3E0	A5A3E0
A5D8V6	Vacuolar protein sorting-associated protein 37C (hVps37C) (ESCRT-I complex subunit VPS37C)	VPS37C	38.658	2	3.5224	A5D8V6;F5H4Q5	A5D8V6;F5H4Q5
A5YKK6	CCR4-NOT transcription complex subunit 1 (CCR4-associated factor 1) (Negative regulator of transcription subunit 1 homolog) (NOT1H) (hNOT1)	CNOT1	266.94	21	33.989	A5YKK6;A5YKK6-2;A5YKK6-3;A5YKK6-4;H3BVC9;B5MDN3;H3BMZ2;H3BNB1	A5YKK6;A5YKK6-2;A5YKK6-3;A5YKK6-4
A6NC98	Coiled-coil domain-containing protein 88B (Brain leucine zipper domain-containing protein) (Gipie) (Hook-related protein 3) (HkRP3)	CCDC88B	164.81	47	323.31	A6NC98;A6NC98-4;A6NC98-2;A6NC98-5;H7BY33;A6NC98-3;A6NC98-6	A6NC98;A6NC98-4;A6NC98-2
A6NDG6	Glycerol-3-phosphate phosphatase (G3PP) (EC 3.1.3.21) (Aspartate-based ubiquitous Mg(2+)-dependent phosphatase) (AUM) (EC 3.1.3.48) (Phosphoglycolate phosphatase) (PGP)	PGP	34.006	6	13.066	A6NDG6;H3BV17	A6NDG6
A6NHR9	Structural maintenance of chromosomes flexible hinge domain-containing protein 1 (SMC hinge domain-containing protein 1) (EC 3.6.1.-)	SMCHD1	226.37	71	323.31	A6NHR9;A6NHR9-2;J3KTL8;A6NHR9-3;J3QSH1;J3KRK8	A6NHR9;A6NHR9-2;J3KTL8
A6NI73	Leukocyte immunoglobulin-like receptor subfamily A member 5 (CD85 antigen-like family member F) (Immunoglobulin-like transcript 11) (ILT-11) (Leukocyte immunoglobulin-like receptor 9) (LIR-9) (CD antigen CD85f)	LILRA5	32.755	6	10.44	A6NI73;A6NI73-2;A6NI73-4;A6NI73-3	A6NI73;A6NI73-2;A6NI73-4;A6NI73-3
A6NIH7	Protein unc-119 homolog B	UNC119B	28.136	5	12.398	A6NIH7	A6NIH7
A6NJG2	Ankyrin repeat domain-containing protein SOWAHD (Ankyrin repeat domain-containing protein 58) (Protein sosondowah homolog D)	SOWAHD	33.803	5	15.233	A6NJG2	A6NJG2
A6NKT7	RanBP2-like and GRIP domain-containing protein 3	RGPD3	197.48	18	2.4222	A6NKT7;J3KNE0;C9J1W9;C9JF75;C9J6W1;Q7Z3J3-2	A6NKT7;J3KNE0
A6NLH6	Protein cornichon homolog 4 (Cornichon family AMPA receptor auxiliary protein 4)	CNIH4	15.771	1	23.607	A6NLH6;Q9P003	A6NLH6;Q9P003
A8MVS5	Protein HIDE1	HIDE1	24.753	2	52.507	A8MVS5	A8MVS5
A8MXV4	Acyl-coenzyme A diphosphatase NUDT19 (EC 3.6.1.-) (Nucleoside diphosphate-linked moiety X motif 19) (Nudix motif 19)	NUDT19	42.233	7	27.072	A8MXV4	A8MXV4
B0I1T2	Unconventional myosin-Ig [Cleaved into: Minor histocompatibility antigen HA-2 (mHag HA-2)]	MYO1G	116.44	45	323.31	B0I1T2;B0I1T2-4;B0I1T2-3;F8WEW9;B0I1T2-2;O94832;J3KRL0;K7EIG7;J3QRN6	B0I1T2;B0I1T2-4
B0QY34	non-specific serine/threonine protein kinase (EC 2.7.11.1)	CSNK1E	38.374	3	2.1371	B0QY34;P49674;P48730;P48730-2;H0Y645;B0QY35;H7BYT1;H0Y2N6;J3QQI9;B0QY36	B0QY34;P49674;P48730;P48730-2;H0Y645;B0QY35;H7BYT1
B1AH87	Translocator protein (Peripheral-type benzodiazepine receptor)	TSPO	11.896	3	2.9011	B1AH87;P30536	B1AH87;P30536
B1AH96	Apolipoprotein L1	APOL1	18.108	4	1.5983	B1AH96	B1AH96
B2RTY4	Unconventional myosin-IXa	MYO9A	292.7	4	1.994	B2RTY4;B2RTY4-4;H3BRD5;B2RTY4-2;B2RTY4-3	B2RTY4;B2RTY4-4;H3BRD5;B2RTY4-2;B2RTY4-3
B4DLN1	cDNA FLJ60124, highly similar to Mitochondrial dicarboxylate carrier		48.099	9	8.2962	B4DLN1;Q9UBX3;Q9UBX3-2;P52815;I3L1E8;F6QW41	B4DLN1;Q9UBX3;Q9UBX3-2
B4DPQ0	complement subcomponent C1r (EC 3.4.21.41)	C1R	81.889	17	190.48	B4DPQ0;P00736;F5H2D0;F5H1V0;F5H6Y3;F5H3N3;F5H3A3;F5H1N6;F5GWL0	B4DPQ0;P00736;F5H2D0
B4DV51	GTP-binding nuclear protein Ran	RAN	14.731	8	2.1963	B4DV51	B4DV51
B4E1Z4	Complement C2 (EC 3.4.21.43) (C3/C5 convertase)		140.94	24	140.52	B4E1Z4;E7ETN3;P00751;H7C5H1;A0A0G2JH38;P00751-2;H7C526;C9JRT3;A0A0G2JHM4;A0A0G2JJ82	B4E1Z4;E7ETN3;P00751
B5MC51	Protein phosphatase 1 regulatory subunit 14	LIMK2	71.192	11	10.869	B5MC51;P53671-3;P53671;P53671-2;Q96C90;F5GXC4;F5H2U0	B5MC51;P53671-3;P53671;P53671-2
B6A8C7	T-cell-interacting, activating receptor on myeloid cells protein 1 (OSCAR-like transcript-2 protein) (OLT-2)	TARM1	29.474	6	15.756	B6A8C7;A0A087X1Q6;B6A8C7-2	B6A8C7;A0A087X1Q6;B6A8C7-2
B7Z2E6	14-3-3 protein zeta/delta	YWHAZ	13.985	15	14.725	B7Z2E6;H0YB80	B7Z2E6;H0YB80
B7ZAQ6	Golgi pH regulator A (Protein GPR89A) (Putative MAPK-activating protein PM01) (Putative NF-kappa-B-activating protein 90)	GPR89A	52.916	3	6.3117	B7ZAQ6;A0A087WW82;U3KPV2;E9PKY3;B7ZAQ6-2;B7ZAQ6-3;P0CG08;A6NKF9;A0A087WW78	B7ZAQ6;A0A087WW82;U3KPV2;E9PKY3;B7ZAQ6-2;B7ZAQ6-3;P0CG08;A6NKF9;A0A087WW78
B7ZL14	FNBP1 protein	FNBP1	64.071	19	234.87	B7ZL14;Q96RU3;Q96RU3-4;Q96RU3-3;Q96RU3-5;Q96RU3-2;H0Y7W6	B7ZL14;Q96RU3;Q96RU3-4;Q96RU3-3;Q96RU3-5;Q96RU3-2;H0Y7W6
C9J155	Neutrophil cytosolic factor 1	NCF1	19.279	9	20.537	C9J155;H7C1S1	C9J155;H7C1S1
C9J4T6	Multifunctional fusion protein [Includes: Interleukin-8 (IL-8) (C-X-C motif chemokine 8) (Chemokine (C-X-C motif) ligand 8); C-X-C motif chemokine]	CXCL8	10.697	4	6.8963	C9J4T6;P10145;P10145-2	C9J4T6;P10145;P10145-2
C9J720	Cortactin binding protein 2	CTTNBP2	15.698	3	2.7254	C9J720;C9JFC9;Q8WZ74;C9JVQ6;F8WB16	C9J720;C9JFC9;Q8WZ74;C9JVQ6;F8WB16
C9JAI6	CKLF like MARVEL transmembrane domain containing 5	CMTM5	13.238	3	7.9452	C9JAI6;Q96DZ9-4;Q96DZ9-5;Q96DZ9-3;Q96DZ9-6;Q96DZ9-2;Q96DZ9	C9JAI6;Q96DZ9-4;Q96DZ9-5;Q96DZ9-3;Q96DZ9-6;Q96DZ9-2;Q96DZ9
C9JB51	Hyaluronidase (EC 3.2.1.35)	HYAL3	17.695	2	2.8579	C9JB51;O43820-2;O43820	C9JB51;O43820-2;O43820
C9JDS9	Tubulin alpha 4a	TUBA4A	17.671	8	2.2376	C9JDS9	C9JDS9
C9JF17	Apolipoprotein D	APOD	24.158	7	27.109	C9JF17;P05090;C9JX71;F8WBT9	C9JF17;P05090;C9JX71
C9JFE4	G protein pathway suppressor 1	GPS1	53.371	16	125.82	C9JFE4;Q13098-5;Q13098-7;Q13098;A0A096LP07;A8K070;A0A096LPJ3;Q13098-6;J3KSA5;J3KRJ4;J3QS88;J3KTB0;J3QLT0;J3QS84;J3QLE8;J3QL53;J3KRE8;J3QQX0	C9JFE4;Q13098-5;Q13098-7;Q13098;A0A096LP07;A8K070;A0A096LPJ3;Q13098-6
C9JTN7	TIA1 cytotoxic granule associated RNA binding protein	TIA1	31.624	5	3.0442	C9JTN7;P31483-2;P31483;F8W8I6;H7BY49;P31483-3;F8WE16;E5RGV5;E5RG67	C9JTN7;P31483-2;P31483;F8W8I6;H7BY49;P31483-3
C9JZR7	Actin beta	ACTB	11.394	17	56.807	C9JZR7;C9JUM1;C9JTX5;F8WCH0	C9JZR7;C9JUM1;C9JTX5
D3DSM0	Integrin beta	ITGB2	78.354	29	169.46	D3DSM0;A0A087WX36;E5RIG7;E5RHE6;E5RHT0;E5RK54;E5RFI0;E5RIE4;A8MVG7	D3DSM0;A0A087WX36
D6RAM3	Docking protein 3	DOK3	47.601	19	105.17	D6RAM3;Q7L591;D6RC22;Q7L591-3;D6R951;D6R977;D6RAV2;Q7L591-4;Q7L591-2;D6RAZ9;D6RF29	D6RAM3;Q7L591;D6RC22;Q7L591-3
D6RF35	Vitamin D-binding protein (Gc-globulin) (Group-specific component)	GC	53.02	22	323.31	D6RF35;D6RBJ7;D6RF20	D6RF35;D6RBJ7
E5RK69	Annexin	ANXA6	51.776	38	68.546	E5RK69;H0YC77	E5RK69
E7ERI8	Cytoplasmic linker associated protein 2	CLASP2	165.63	11	13.111	E7ERI8;E7EW49;O75122-3;O75122;E3W994;J3KR49;B3KR06;E7ENG2;O75122-2;D6RBU8;C9J668;H7C5M8;H7C4X8;H7C4I5	E7ERI8;E7EW49;O75122-3;O75122;E3W994;J3KR49;B3KR06;E7ENG2;O75122-2
E7ETB3	Aspartyl aminopeptidase (EC 3.4.11.21)	DNPEP	54.502	17	124.97	E7ETB3;Q9ULA0;E7EMB6;C9JBE1;F8WAN0;B9ZVU2;E7EPX3;C9J1E2;C9JRG3;E5RJ35	E7ETB3;Q9ULA0;E7EMB6;C9JBE1
E7EVJ5	Cytoplasmic FMR1-interacting protein	CYFIP2	142.58	53	323.31	E7EVJ5;Q96F07-2;Q96F07;H7C229;E7EW33;A0A087WWZ1;A0A087WTQ3;A0A087X0D6;A0A087WVE1;A0A087WZL7;A0A0G2JRX2;A0A087WU52;A0A0G2JRV9;A0A087WWL1;A0A087WV63;A0A0G2JRF5;A0A087WWY5	E7EVJ5;Q96F07-2;Q96F07;H7C229;E7EW33
E7EX90	Dynactin subunit 1	DCTN1	139.09	41	323.31	E7EX90;Q14203-3;Q14203;Q14203-6;Q14203-4;Q14203-5;Q14203-2;Q6AWB1;E7EWF7;C9J1B7;C9JZA4;C9JTE5;C9JJN7;C9JJD0;C9JKG6	E7EX90;Q14203-3;Q14203;Q14203-6;Q14203-4;Q14203-5;Q14203-2;Q6AWB1
E9PAV3	Nascent polypeptide-associated complex subunit alpha, muscle-specific form (Alpha-NAC, muscle-specific form) (skNAC)	NACA	205.42	6	117.12	E9PAV3;F8VZJ2;H0YHX9;Q13765;E9PAV3-2;F8W0W4;F8W1N5;F8VNW4;Q9BZK3;F8VZ58	E9PAV3;F8VZJ2;H0YHX9;Q13765;E9PAV3-2;F8W0W4;F8W1N5;F8VNW4
E9PL57	NEDD8-MDP1 readthrough	NEDD8-MDP1	19.536	5	244.07	E9PL57;Q86V88;Q15843;F8VSA6;E9PS38;S4R3E9;Q86V88-3;Q86V88-2	E9PL57;Q86V88
E9PLH5	DENN domain containing 2B	DENND2B	37.587	2	1.8634	E9PLH5	E9PLH5
E9PSI1	Transmembrane 9 superfamily member		92.386	8	6.6367	E9PSI1;E9PQ80;H0YI89;E9PQI5	E9PSI1
F2Z2J1	Ribosomal protein S6 kinase (EC 2.7.11.1)	RPS6KA2	85.633	17	15.982	F2Z2J1;Q15349-2;Q15349;Q15349-3;B7Z3B5;D6R910;D6RA62;D6RE03;D6RHW7;D6RD75	F2Z2J1;Q15349-2;Q15349;Q15349-3;B7Z3B5
F2Z2U4	Transformation/transcription domain associated protein	TRRAP	436.13	25	37.683	F2Z2U4;Q9Y4A5;H0Y4W2;Q9Y4A5-2	F2Z2U4;Q9Y4A5;H0Y4W2;Q9Y4A5-2
F5H088	Glycosyltransferase 1 domain containing 1	GLT1D1	38.875	3	6.1269	F5H088;Q96MS3-2;Q96MS3;H0Y5M0;Q96MS3-3	F5H088;Q96MS3-2;Q96MS3
F5H1Q2	Lysosomal membrane ascorbate-dependent ferrireductase CYB561A3 (EC 7.2.1.3) (Cytochrome b ascorbate-dependent protein 3) (Lysosomal cytochrome b)	CYB561A3	29.681	2	1.6343	F5H1Q2;Q8NBI2;Q8NBI2-2;F5H5Y9;F5H0P5;F5H5L0	F5H1Q2;Q8NBI2;Q8NBI2-2;F5H5Y9;F5H0P5;F5H5L0
F5H4N4	Peroxisomal membrane protein 2	PXMP2	17.555	2	2.6648	F5H4N4;Q9NR77;F5GZF7;F5GXM0	F5H4N4;Q9NR77;F5GZF7;F5GXM0
F5H7N8	Oxidized low-density lipoprotein receptor 1 (Lectin-like oxidized LDL receptor 1) (Lectin-type oxidized LDL receptor 1)	OLR1	24.468	7	323.31	F5H7N8;F5H001;P78380;F5GZH1;P78380-2;P78380-3;F5H0N6;B7ZAN8;J3QTI8	F5H7N8;F5H001;P78380;F5GZH1;P78380-2;P78380-3
F6WQW2	RAN binding protein 1	RANBP1	31.904	9	43	F6WQW2;P43487;P43487-2;C9JXG8;C9JGV6;C9JJ34;C9JDM3;C9JIC6;Q9C010;F8WCY3;Q5T0Z6;Q9C010-2	F6WQW2;P43487;P43487-2;C9JXG8;C9JGV6;C9JJ34
F8VZB1	Extended synaptotagmin 1	ESYT1	10.103	5	1.7075	F8VZB1	F8VZB1
F8W031	DUF3456 domain-containing protein		29.224	4	7.1517	F8W031;F8W1K5;F8VXJ7	F8W031;F8W1K5;F8VXJ7
F8W9U4	Microtubule-associated protein	MAP4	88.276	3	1.9302	F8W9U4;H0Y2V1;P27816-3	F8W9U4
F8WDH1	Transmembrane protein 50B	TMEM50B	16.854	2	3.6103	F8WDH1;P56557;F8WBF4;C9K0I4	F8WDH1;P56557;F8WBF4;C9K0I4
F8WE88	Unconventional myosin-Va	MYO5A	215.36	34	60.525	F8WE88;Q9Y4I1;A0A087WY00;G3V394;F8W6H6;Q9Y4I1-2;Q9Y4I1-3;E7ERV5;Q9ULV0;G3V3C9;H0YM93;Q9UES5;O95317;H0YMK3;Q7Z7A5;Q9NQX4-2	F8WE88;Q9Y4I1;A0A087WY00;G3V394;F8W6H6;Q9Y4I1-2;Q9Y4I1-3
G3V1N2	Alpha-globin (HCG1745306, isoform CRA_a) (Hemoglobin subunit alpha 1) (Hemoglobin subunit alpha 2)	HBA1	11.948	14	26.994	G3V1N2	G3V1N2
G3V393	purine-nucleoside phosphorylase (EC 2.4.2.1) (Inosine-guanosine phosphorylase)	PNP	6.9131	4	3.7056	G3V393	G3V393
G3V5T0	maleylacetoacetate isomerase (EC 5.2.1.2)	GSTZ1	22.61	4	5.1582	G3V5T0;A0A0C4DFM0;G3V4T6;O43708;A0A0A0MR33;G3V267;O43708-2;O43708-3;H0YJN8;G3V3B9	G3V5T0;A0A0C4DFM0;G3V4T6;O43708;A0A0A0MR33;G3V267;O43708-2;O43708-3
G5E9C0	SP110 nuclear body protein	SP110	61.739	5	5.6697	G5E9C0;Q9HB58-5;Q9HB58-3;Q9HB58-7;Q9HB58;E9PHK4;E7EM70;Q9HB58-6;C9JZQ4;Q9HB58-4	G5E9C0;Q9HB58-5;Q9HB58-3;Q9HB58-7;Q9HB58;E9PHK4;E7EM70;Q9HB58-6;C9JZQ4
H0YAY3	DENN domain containing 3	DENND3	135.89	28	62.234	H0YAY3;E9PF32;A2RUS2;A2RUS2-2;E5RI43;E5RIR7;E5RHH2;B3KRG7;A2RUS2-4;E5RJ42;H0YBK9;A2RUS2-3;H0YAW2;H0YBH5	H0YAY3;E9PF32;A2RUS2;A2RUS2-2
H3BN98	40S ribosomal protein S15a		27.168	9	57.738	H3BN98;Q15041;H3BPJ2;Q15041-2;H3BTX6;H3BS91;Q15041-3	H3BN98
H3BNV7		FAM96B	17.461	3	6.243	H3BNV7	H3BNV7
H3BQ48	CLN3 lysosomal/endosomal transmembrane protein, battenin	CLN3	20.73	2	3.6205	H3BQ48;O95086;Q2TA70;B4DFF3;Q13286;Q13286-6;O95090;B4DMY6;H3BPM8;Q13286-4;Q13286-2;Q13286-7;Q13286-3	H3BQ48;O95086;Q2TA70;B4DFF3;Q13286;Q13286-6;O95090;B4DMY6;H3BPM8;Q13286-4;Q13286-2;Q13286-7;Q13286-3
H3BRJ0	Coronin	CORO1A	27.039	20	2.3903	H3BRJ0;H3BNA2;H3BU76;H3BSL1	H3BRJ0
H3BTU6	Coronin	CORO1A	27.065	24	8.637	H3BTU6	H3BTU6
H3BUS3	von Willebrand factor A domain containing 3A	VWA3A	84.735	4	2.2308	H3BUS3;A6NCI4	H3BUS3;A6NCI4
H7BYY1	Tropomyosin alpha-1 chain (Alpha-tropomyosin) (Tropomyosin-1)	TPM1	28.747	16	52.659	H7BYY1;F5H7S3;B7Z596;H0YK48;P09493-5;P09493-2;H0YNC7;H0YL52;H0YKX5;H0YL42;H0YN06;H0YK20	H7BYY1;F5H7S3;B7Z596;H0YK48;P09493-5;P09493-2;H0YNC7;H0YL52;H0YKX5
H7C004	Serpin domain-containing protein		28.463	7	8.7286	H7C004;H7BYS2	H7C004;H7BYS2
H7C1K6	Interferon induced protein 44 like	IFI44L	26.479	2	3.263	H7C1K6;Q53G44	H7C1K6;Q53G44
H9KV32	CD200 receptor 1	CD200R1	23.833	4	3.8488	H9KV32;A0A0A0MT53;A0A087WT28;Q6Q8B3-2;Q6Q8B3	H9KV32
J3KN66	Torsin-1A-interacting protein 1	TOR1AIP1	67.821	17	323.31	J3KN66;Q5JTV8-3;Q5JTV8-2	J3KN66;Q5JTV8-3;Q5JTV8-2
J3KQL8	Apolipoprotein L2	APOL2	48.915	7	6.9072	J3KQL8;Q9BQE5;E9PM95;B0QYK8	J3KQL8;Q9BQE5
J3KQV8	phosphoinositide 5-phosphatase (EC 3.1.3.36)	SYNJ1	177.55	22	32.189	J3KQV8;O43426;C9JFZ1;A0A0D9SGJ6;O43426-4;J3KPK1;O43426-2;C9JW66;O43426-5;C9J1Z6	J3KQV8;O43426;C9JFZ1;A0A0D9SGJ6;O43426-4;J3KPK1;O43426-2
J3QRK9	F-box/LRR-repeat protein 8		15.662	2	3.2514	J3QRK9;Q96CD0	J3QRK9;Q96CD0
J3QSF7	Myeloperoxidase	MPO	9.9414	11	2.2645	J3QSF7	J3QSF7
K7EIJ0	WW domain binding protein 2	WBP2	18.224	8	28.523	K7EIJ0;A6NG10;Q969T9;K7ENL2;K7EMC9;B4DFG2;K7EIN1;K7ESN4;K7EIK1	K7EIJ0;A6NG10;Q969T9;K7ENL2;K7EMC9;B4DFG2;K7EIN1;K7ESN4
K7EJE8	Lon protease homolog, mitochondrial (EC 3.4.21.53) (Lon protease-like protein) (LONP) (Mitochondrial ATP-dependent protease Lon) (Serine protease 15)	LONP1	93.296	18	65.885	K7EJE8;K7EKE6;P36776;P36776-2;P36776-3;K7ER27;K7ERR6;K7EQF8;K7ER56	K7EJE8;K7EKE6;P36776;P36776-2;P36776-3
K7EK53	Eukaryotic translation initiation factor 3 subunit K	EIF3K	15.118	3	3.6669	K7EK53;B4DQ48	K7EK53;B4DQ48
K7ELL7	Glucosidase 2 subunit beta	PRKCSH	60.192	23	323.31	K7ELL7;P14314;P14314-2;K7EPW7;A0A0C4DGP4;K7EJ70;K7EKX1;K7EIP3	K7ELL7;P14314;P14314-2
K7EQG1	Glutaminyl-peptide cyclotransferase like	QPCTL	13.98	3	3.0661	K7EQG1;Q9NXS2-3;Q9NXS2	K7EQG1;Q9NXS2-3;Q9NXS2
K7ERI9	Apolipoprotein C-I	APOC1	8.647	4	5.4562	K7ERI9;P02654;K7EJI9;K7ELM9;K7EPF9;K7EKP1	K7ERI9;P02654;K7EJI9;K7ELM9;K7EPF9
M0QYT0	RRM domain-containing protein		35.904	15	66.532	M0QYT0	M0QYT0
M0QZR4	Rho guanine nucleotide exchange factor 1	ARHGEF1	108.32	39	323.31	M0QZR4;Q92888;Q92888-3;Q92888-2;Q92888-4;M0QYC1;M0R2C7;M0QYS3;M0QZH8;M0QXV6;M0R3H5	M0QZR4;Q92888;Q92888-3;Q92888-2;Q92888-4;M0QYC1
M0R088	Serine and arginine repetitive matrix 1	SRRM1	78.139	5	5.1533	M0R088;M0QXG5	M0R088
O00116	Alkyldihydroxyacetonephosphate synthase, peroxisomal (Alkyl-DHAP synthase) (EC 2.5.1.26) (Aging-associated gene 5 protein) (Alkylglycerone-phosphate synthase)	AGPS	72.911	17	181.96	O00116;B8ZZ81	O00116
O00139	Kinesin-like protein KIF2A (Kinesin-2) (hK2)	KIF2A	79.954	13	15.572	O00139;O00139-2;O00139-1;O00139-5;O00139-4;D6R9M0;H0Y8H2	O00139;O00139-2;O00139-1;O00139-5;O00139-4
O00148	ATP-dependent RNA helicase DDX39A (EC 3.6.4.13) (DEAD box protein 39) (Nuclear RNA helicase URH49)	DDX39A	49.129	17	52.461	O00148;O00148-2;K7EQN7;O00148-3;K7EPJ3;A0A0D9SEM9;K7EN69;K7ENP6;A0A0G2JHN7;K7EL56;K7EIL8;F6U6E2;F6S2B7;F6SXL5	O00148;O00148-2;K7EQN7;O00148-3
O00154	Cytosolic acyl coenzyme A thioester hydrolase (EC 3.1.2.2) (Acyl-CoA thioesterase 7) (Brain acyl-CoA hydrolase) (BACH) (hBACH) (CTE-IIa) (CTE-II) (Long chain acyl-CoA thioester hydrolase)	ACOT7	41.796	3	7.2901	O00154;O00154-6;O00154-4;O00154-5;O00154-7;K7EKP8;O00154-2;O00154-3	O00154;O00154-6;O00154-4;O00154-5;O00154-7;K7EKP8;O00154-2;O00154-3
O00160	Unconventional myosin-If (Myosin-Ie)	MYO1F	124.84	62	323.31	O00160;M0QXU2;M0QY89;H0YLE5;Q9UM54;Q9UM54-5;Q9UM54-4;Q9UM54-6;M0QXU5;M0QXE0;A0A0A0MRM8;A0A0D9SGC1;E7EW20;Q9UM54-2;Q9UM54-1	O00160
O00161	Synaptosomal-associated protein 23 (SNAP-23) (Vesicle-membrane fusion protein SNAP-23)	SNAP23	23.354	6	30.501	O00161;O00161-2;H3BNE1;H3BR18;H3BM38;H3BPJ0;H3BR99;H3BV99;H3BP15;H3BQY9;H3BNG6;H3BU94	O00161;O00161-2;H3BNE1;H3BR18;H3BM38;H3BPJ0;H3BR99;H3BV99
O00170	AH receptor-interacting protein (AIP) (Aryl-hydrocarbon receptor-interacting protein) (HBV X-associated protein 2) (XAP-2) (Immunophilin homolog ARA9)	AIP	37.636	10	16.538	O00170;E9PMH2;V9GYQ3	O00170;E9PMH2
O00178	GTP-binding protein 1 (G-protein 1) (GP-1) (GP1)	GTPBP1	72.453	15	43.916	O00178;B0QY59;F5H716;F5H257	O00178;B0QY59
O00182	Galectin-9 (Gal-9) (Ecalectin) (Tumor antigen HOM-HD-21)	LGALS9	39.518	6	25.826	O00182;O00182-2;J3QS92;F8W9W4;J3KSA0	O00182;O00182-2
O00186	Syntaxin-binding protein 3 (Platelet Sec1 protein) (PSP) (Protein unc-18 homolog 3) (Unc18-3) (Protein unc-18 homolog C) (Unc-18C)	STXBP3	67.764	12	42.261	O00186	O00186
O00187	Mannan-binding lectin serine protease 2 (EC 3.4.21.104) (MBL-associated serine protease 2) (Mannose-binding protein-associated serine protease 2) (MASP-2) [Cleaved into: Mannan-binding lectin serine protease 2 A chain; Mannan-binding lectin serine protease 2 B chain]	MASP2	75.702	2	3.4724	O00187;O00187-2	O00187;O00187-2
O00189	AP-4 complex subunit mu-1 (AP-4 adaptor complex mu subunit) (Adaptor-related protein complex 4 subunit mu-1) (Mu subunit of AP-4) (Mu-adaptin-related protein 2) (mu-ARP2) (Mu4-adaptin) (mu4)	AP4M1	49.976	3	1.6893	O00189;C9JMG3;C9JWL4;C9IZL5;C9JC87;H0Y6K1;F8WCR6	O00189;C9JMG3;C9JWL4;C9IZL5;C9JC87;H0Y6K1;F8WCR6
O00193	Small acidic protein	SMAP	20.332	3	224.21	O00193;E9PM92;E9PRZ9;E9PQA1	O00193;E9PM92;E9PRZ9
O00194	Ras-related protein Rab-27B (EC 3.6.5.2) (C25KG)	RAB27B	24.608	8	9.1778	O00194;K7ES41;K7EJ38	O00194;K7ES41
O00203	AP-3 complex subunit beta-1 (Adaptor protein complex AP-3 subunit beta-1) (Adaptor-related protein complex 3 subunit beta-1) (Beta-3A-adaptin) (Clathrin assembly protein complex 3 beta-1 large chain)	AP3B1	121.32	31	66.321	O00203;O00203-3;H0YBD0;F5GYB0	O00203;O00203-3
O00214	Galectin-8 (Gal-8) (Po66 carbohydrate-binding protein) (Po66-CBP) (Prostate carcinoma tumor antigen 1) (PCTA-1)	LGALS8	35.808	7	5.2902	O00214;O00214-2;E9PN19;F6V2D4;H7BXD8;B1ANM0;Q5T3P9;E9PJ77;E9PRN3	O00214;O00214-2;E9PN19;F6V2D4;H7BXD8
O00231	26S proteasome non-ATPase regulatory subunit 11 (26S proteasome regulatory subunit RPN6) (26S proteasome regulatory subunit S9) (26S proteasome regulatory subunit p44.5)	PSMD11	47.463	23	239.09	O00231;O00231-2;J3QRY4;J3QS13;J3KSW3	O00231;O00231-2
O00232	26S proteasome non-ATPase regulatory subunit 12 (26S proteasome regulatory subunit RPN5) (26S proteasome regulatory subunit p55)	PSMD12	52.904	27	323.31	O00232;O00232-2;J3KTJ5;J3KSK1	O00232;O00232-2
O00233	26S proteasome non-ATPase regulatory subunit 9 (26S proteasome regulatory subunit p27)	PSMD9	24.682	8	13.838	O00233;J3KN29;F5H5V4;F5GX23;O00233-3;O00233-2;F5H169;F5H7X1	O00233;J3KN29;F5H5V4;F5GX23;O00233-3;O00233-2
O00241	Signal-regulatory protein beta-1 (SIRP-beta-1) (CD172 antigen-like family member B) (CD antigen CD172b)	SIRPB1	43.211	11	121.9	O00241;H3BRP9;H3BV43;H3BML4;H9KV29;O00241-2;H3BUW0	O00241
O00264	Membrane-associated progesterone receptor component 1 (mPR) (Dap1) (IZA)	PGRMC1	21.671	8	50.008	O00264;O00264-2	O00264;O00264-2
O00267	Transcription elongation factor SPT5 (hSPT5) (DRB sensitivity-inducing factor 160 kDa subunit) (DSIF p160) (DRB sensitivity-inducing factor large subunit) (DSIF large subunit) (Tat-cotransactivator 1 protein) (Tat-CT1 protein)	SUPT5H	121	9	13.508	O00267;O00267-2;M0QYL9	O00267;O00267-2
O00291	Huntingtin-interacting protein 1 (HIP-1) (Huntingtin-interacting protein I) (HIP-I)	HIP1	116.22	18	45.624	O00291;O00291-4;O00291-3;C9JMG5	O00291;O00291-4;O00291-3
O00299	Chloride intracellular channel protein 1 (Chloride channel ABP) (Nuclear chloride ion channel 27) (NCC27) (Regulatory nuclear chloride ion channel protein) (hRNCC)	CLIC1	26.922	15	323.31	O00299	O00299
O00303	Eukaryotic translation initiation factor 3 subunit F (eIF3f) (Deubiquitinating enzyme eIF3f) (EC 3.4.19.12) (Eukaryotic translation initiation factor 3 subunit 5) (eIF-3-epsilon) (eIF3 p47)	EIF3F	37.563	10	126.21	O00303;H0YDT6;E9PQV8	O00303
O00308	NEDD4-like E3 ubiquitin-protein ligase WWP2 (EC 2.3.2.26) (Atrophin-1-interacting protein 2) (AIP2) (HECT-type E3 ubiquitin transferase WWP2) (WW domain-containing protein 2)	WWP2	98.911	8	11.116	O00308;O00308-2;O00308-3;H3BS79;O00308-4	O00308;O00308-2
O00329	Phosphatidylinositol 4,5-bisphosphate 3-kinase catalytic subunit delta isoform (PI3-kinase subunit delta) (PI3K-delta) (PI3Kdelta) (PtdIns-3-kinase subunit delta) (EC 2.7.1.137) (EC 2.7.1.153) (Phosphatidylinositol 4,5-bisphosphate 3-kinase 110 kDa catalytic subunit delta) (PtdIns-3-kinase subunit p110-delta) (p110delta)	PIK3CD	119.48	20	63.441	O00329;Q5SR50;F8W9P4;O00329-2	O00329;Q5SR50;F8W9P4
O00330	Pyruvate dehydrogenase protein X component, mitochondrial (Dihydrolipoamide dehydrogenase-binding protein of pyruvate dehydrogenase complex) (E3-binding protein) (E3BP) (Lipoyl-containing pyruvate dehydrogenase complex component X) (proX)	PDHX	54.122	6	7.7528	O00330;O00330-3;H0YD97;E9PLU0;E9PRI6;O00330-2	O00330;O00330-3;H0YD97
O00391	Sulfhydryl oxidase 1 (hQSOX) (EC 1.8.3.2) (Quiescin Q6)	QSOX1	82.577	22	122.1	O00391;O00391-2;A8MXT8	O00391;O00391-2
O00399	Dynactin subunit 6 (Dynactin subunit p27) (Protein WS-3)	DCTN6	20.747	3	51.522	O00399;E5RFU3;E5RK00	O00399
O00410	Importin-5 (Imp5) (Importin subunit beta-3) (Karyopherin beta-3) (Ran-binding protein 5) (RanBP5)	IPO5	123.63	25	323.31	O00410;O00410-3;H0Y8C6;O00410-2;E7ETV3;H0Y3V4;E7EQT5;C9JMV5;C9JZD8;E7EWK4;E7EX05;E7EV12;O60518;C9JZ53;C9JQT6;E7ESA1;E7ESZ1;E7ETV8;C9JXE0;C9J875	O00410;O00410-3;H0Y8C6;O00410-2
O00422	Histone deacetylase complex subunit SAP18 (18 kDa Sin3-associated polypeptide) (2HOR0202) (Cell growth-inhibiting gene 38 protein) (Sin3-associated polypeptide p18)	SAP18	17.561	6	80.398	O00422;X6RAL5;U3KPY7;H7BZW6;U3KQ12	O00422;X6RAL5;U3KPY7;H7BZW6
O00429	Dynamin-1-like protein (EC 3.6.5.5) (Dnm1p/Vps1p-like protein) (DVLP) (Dynamin family member proline-rich carboxyl-terminal domain less) (Dymple) (Dynamin-like protein) (Dynamin-like protein 4) (Dynamin-like protein IV) (HdynIV) (Dynamin-related protein 1)	DNM1L	81.876	26	323.31	O00429;O00429-4;O00429-5;O00429-3;O00429-2;G8JLD5;O00429-8;O00429-6;O00429-7;F8VZ52;F8W1W3;B4DDQ3;B4DPZ9;F8VUJ9;F8VR28;F8VYL3;H0YHY4	O00429;O00429-4;O00429-5;O00429-3;O00429-2;G8JLD5;O00429-8;O00429-6;O00429-7
O00442	RNA 3'-terminal phosphate cyclase (RNA cyclase) (RNA-3'-phosphate cyclase) (EC 6.5.1.4) (RNA terminal phosphate cyclase domain-containing protein 1) (RTC domain-containing protein 1)	RTCA	39.336	10	34.001	O00442;O00442-2;A6NIC1	O00442;O00442-2
O00453	Leukocyte-specific transcript 1 protein (Protein B144)	LST1	10.792	2	5.465	O00453;O00453-10;F2Z2M1;A0A0A6YYA5;A0A024RCL9;A0A0A6YYA6;O00453-6;O00453-4;O00453-13;O00453-3;O00453-2;O00453-11	O00453;O00453-10;F2Z2M1;A0A0A6YYA5;A0A024RCL9;A0A0A6YYA6;O00453-6;O00453-4;O00453-13;O00453-3;O00453-2;O00453-11
O00459	Phosphatidylinositol 3-kinase regulatory subunit beta (PI3-kinase regulatory subunit beta) (PI3K regulatory subunit beta) (PtdIns-3-kinase regulatory subunit beta) (Phosphatidylinositol 3-kinase 85 kDa regulatory subunit beta) (PI3-kinase subunit p85-beta) (PtdIns-3-kinase regulatory subunit p85-beta)	PIK3R2	81.544	5	1.9729	O00459;V9GYJ4	O00459
O00462	Beta-mannosidase (EC 3.2.1.25) (Lysosomal beta A mannosidase) (Mannanase) (Mannase)	MANBA	100.89	25	323.31	O00462;E9PFW2	O00462;E9PFW2
O00471	Exocyst complex component 5 (Exocyst complex component Sec10) (hSec10)	EXOC5	81.852	18	46.822	O00471;A0A0A0MSI8;F8W9B8;G3V4Z7	O00471;A0A0A0MSI8;F8W9B8
O00483	Cytochrome c oxidase subunit NDUFA4 (Complex I-MLRQ) (CI-MLRQ) (NADH-ubiquinone oxidoreductase MLRQ subunit)	NDUFA4	9.3697	3	3.6443	O00483	O00483
O00487	26S proteasome non-ATPase regulatory subunit 14 (EC 3.4.19.-) (26S proteasome regulatory subunit RPN11) (26S proteasome-associated PAD1 homolog 1)	PSMD14	34.577	10	83.279	O00487;C9JW37	O00487
O00519	Fatty-acid amide hydrolase 1 (EC 3.5.1.99) (Anandamide amidohydrolase 1) (Fatty acid ester hydrolase) (EC 3.1.1.-) (Oleamide hydrolase 1)	FAAH	63.065	6	13.047	O00519	O00519
O00560	Syntenin-1 (Melanoma differentiation-associated protein 9) (MDA-9) (Pro-TGF-alpha cytoplasmic domain-interacting protein 18) (TACIP18) (Scaffold protein Pbp1) (Syndecan-binding protein 1)	SDCBP	32.444	13	323.31	O00560;O00560-3;B4DHN5;E9PBU7	O00560;O00560-3;B4DHN5;E9PBU7
O00562	Membrane-associated phosphatidylinositol transfer protein 1 (Drosophila retinal degeneration B homolog) (Phosphatidylinositol transfer protein, membrane-associated 1) (PITPnm 1) (Pyk2 N-terminal domain-interacting receptor 2) (NIR-2)	PITPNM1	134.85	16	47.502	O00562;O00562-2;E9PMZ6;E9PMS0;E9PSD1;E9PNU6	O00562;O00562-2
O00567	Nucleolar protein 56 (Nucleolar protein 5A)	NOP56	66.049	13	22.588	O00567;Q5JXT2;H0YDU4;H0Y653	O00567;Q5JXT2
O00571	ATP-dependent RNA helicase DDX3X (EC 3.6.4.13) (CAP-Rf) (DEAD box protein 3, X-chromosomal) (DEAD box, X isoform) (DBX) (Helicase-like protein 2) (HLP2)	DDX3X	73.243	25	143.76	O00571;A0A0D9SFB3;A0A0D9SG12;A0A0D9SF53;O00571-2;O15523;O15523-3;A0A087WVZ1;C9J8G5;Q9NQI0;Q9NQI0-3;D6RCM4;Q9NQI0-2;Q9NQI0-4	O00571;A0A0D9SFB3;A0A0D9SG12;A0A0D9SF53;O00571-2;O15523
O00584	Ribonuclease T2 (EC 4.6.1.19) (Ribonuclease 6)	RNASET2	29.48	8	323.31	O00584;D6RHI9;A0A087WZM2;D6REQ6;H0YAE9;A0A087WWI1;O00584-2;J3QQ64	O00584;D6RHI9;A0A087WZM2;D6REQ6;H0YAE9
O00602	Ficolin-1 (Collagen/fibrinogen domain-containing protein 1) (Ficolin-A) (Ficolin-alpha) (M-ficolin)	FCN1	35.078	11	96.514	O00602;A0A087WVE2	O00602;A0A087WVE2
O00629	Importin subunit alpha-3 (Importin alpha Q1) (Qip1) (Karyopherin subunit alpha-4)	KPNA4	57.886	8	91.213	O00629;H7C4F6	O00629
O00743	Serine/threonine-protein phosphatase 6 catalytic subunit (PP6C) (EC 3.1.3.16) [Cleaved into: Serine/threonine-protein phosphatase 6 catalytic subunit, N-terminally processed]	PPP6C	35.144	13	113.56	O00743;O00743-3;O00743-2;Q5T1S7	O00743;O00743-3;O00743-2
O00746	Nucleoside diphosphate kinase, mitochondrial (NDK) (NDP kinase, mitochondrial) (EC 2.7.4.6) (Nucleoside diphosphate kinase D) (NDPKD) (nm23-H4)	NME4	20.658	5	16.764	O00746;Q4TT34;F2Z2X0;O00746-2;A0A087WVT9;H0Y6J0;A2IDC9	O00746;Q4TT34;F2Z2X0;O00746-2;A0A087WVT9;H0Y6J0
O00754	Lysosomal alpha-mannosidase (Laman) (EC 3.2.1.24) (Lysosomal acid alpha-mannosidase) (Mannosidase alpha class 2B member 1) (Mannosidase alpha-B) [Cleaved into: Lysosomal alpha-mannosidase A peptide; Lysosomal alpha-mannosidase B peptide; Lysosomal alpha-mannosidase C peptide; Lysosomal alpha-mannosidase D peptide; Lysosomal alpha-mannosidase E peptide]	MAN2B1	113.74	26	323.31	O00754;O00754-2;M0QZ24;M0R2P5;M0R174;M0QZG6;M0QYZ1	O00754;O00754-2
O00763	Acetyl-CoA carboxylase 2 (EC 6.4.1.2) (ACC-beta)	ACACB	255.09	4	1.8968	O00763-3;O00763;O00763-2;S4R3S7	O00763-3;O00763;O00763-2;S4R3S7
O00764	Pyridoxal kinase (EC 2.7.1.35) (Pyridoxine kinase)	PDXK	35.102	19	323.31	O00764;F2Z2Y4;O00764-3;O00764-2;A8MV33	O00764;F2Z2Y4;O00764-3;O00764-2
O14497	AT-rich interactive domain-containing protein 1A (ARID domain-containing protein 1A) (B120) (BRG1-associated factor 250) (BAF250) (BRG1-associated factor 250a) (BAF250A) (Osa homolog 1) (hOSA1) (SWI-like protein) (SWI/SNF complex protein p270) (SWI/SNF-related, matrix-associated, actin-dependent regulator of chromatin subfamily F member 1) (hELD)	ARID1A	242.04	4	2.2048	O14497;O14497-3;O14497-2;H0Y488;A0A087WUV6	O14497;O14497-3;O14497-2;H0Y488
O14523	Phospholipid transfer protein C2CD2L (C2 domain-containing protein 2-like) (C2CD2-like) (Transmembrane protein 24)	C2CD2L	76.18	2	7.6227	O14523;O14523-2	O14523;O14523-2
O14526	F-BAR domain only protein 1	FCHO1	96.86	3	11.136	O14526;A0A0C3SFZ9;M0QZI3;O14526-3;O14526-2	O14526;A0A0C3SFZ9;M0QZI3;O14526-3;O14526-2
O14548	Cytochrome c oxidase subunit 7A-related protein, mitochondrial (COX7a-related protein) (Cytochrome c oxidase subunit VIIa-related protein) (EB1)	COX7A2L	12.615	4	9.4441	O14548;E5RJZ1;H0YBD2	O14548;E5RJZ1;H0YBD2
O14561	Acyl carrier protein, mitochondrial (ACP) (CI-SDAP) (NADH-ubiquinone oxidoreductase 9.6 kDa subunit)	NDUFAB1	17.417	1	1.9803	O14561;I3L505	O14561;I3L505
O14569	Transmembrane reductase CYB561D2 (EC 7.2.1.3) (Cytochrome b561 domain-containing protein 2) (Putative tumor suppressor protein 101F6)	CYB561D2	23.973	2	39.146	O14569;U3KQU4	O14569;U3KQU4
O14579	Coatomer subunit epsilon (Epsilon-coat protein) (Epsilon-COP)	COPE	34.482	15	188.16	O14579;M0QXB4;O14579-2;A0A087X0I4;O14579-3;M0R061	O14579;M0QXB4;O14579-2;A0A087X0I4;O14579-3
O14617	AP-3 complex subunit delta-1 (AP-3 complex subunit delta) (Adaptor-related protein complex 3 subunit delta-1) (Delta-adaptin)	AP3D1	130.16	28	192.85	O14617;O14617-5;O14617-4;O14617-2;O14617-3;A0A087WYN6;K7ELX8;K7ERW8	O14617;O14617-5;O14617-4;O14617-2;O14617-3
O14618	Copper chaperone for superoxide dismutase (Superoxide dismutase copper chaperone)	CCS	29.04	5	13.238	O14618;J3KNF4;E9PP76;E9PK03	O14618;J3KNF4;E9PP76
O14647	Chromodomain-helicase-DNA-binding protein 2 (CHD-2) (EC 3.6.4.12) (ATP-dependent helicase CHD2)	CHD2	211.34	7	2.6167	O14647;O14647-2	O14647;O14647-2
O14656	Torsin-1A (Dystonia 1 protein) (Torsin ATPase-1A) (EC 3.6.4.-) (Torsin family 1 member A)	TOR1A	37.808	12	45.156	O14656	O14656
O14657	Torsin-1B (Torsin ATPase-1B) (EC 3.6.4.-) (Torsin family 1 member B)	TOR1B	37.978	9	18.801	O14657;H0Y7C8	O14657
O14672	Disintegrin and metalloproteinase domain-containing protein 10 (ADAM 10) (EC 3.4.24.81) (CDw156) (Kuzbanian protein homolog) (Mammalian disintegrin-metalloprotease) (CD antigen CD156c)	ADAM10	84.141	16	124.73	O14672;O14672-2;H0YK87;C9J9B4;H0YNC5	O14672;O14672-2
O14683	Tumor protein p53-inducible protein 11 (p53-induced gene 11 protein)	TP53I11	21.054	4	35.952	O14683;E9PN66;E9PKN9;E9PS55;E9PMW4;E9PQ46;E9PIN5;E9PIK4;U3KQ32;E9PKZ4;E9PPM1;E9PNB3;E9PMY0	O14683;E9PN66;E9PKN9;E9PS55;E9PMW4;E9PQ46;E9PIN5;E9PIK4;U3KQ32;E9PKZ4;E9PPM1;E9PNB3;E9PMY0
O14727	Apoptotic protease-activating factor 1 (APAF-1)	APAF1	141.84	42	186.61	O14727;O14727-4;C9JLV4;O14727-5;O14727-3;O14727-2;O14727-6;F8VNZ0	O14727;O14727-4;C9JLV4;O14727-5;O14727-3;O14727-2
O14732	Inositol monophosphatase 2 (IMP 2) (IMPase 2) (EC 3.1.3.25) (Inositol-1(or 4)-monophosphatase 2) (Myo-inositol monophosphatase A2)	IMPA2	31.321	4	18.608	O14732;O14732-2;K7EII9;K7EL65;K7ELF8	O14732;O14732-2
O14734	Acyl-coenzyme A thioesterase 8 (Acyl-CoA thioesterase 8) (EC 3.1.2.1) (EC 3.1.2.11) (EC 3.1.2.2) (EC 3.1.2.3) (EC 3.1.2.5) (Choloyl-coenzyme A thioesterase) (EC 3.1.2.27) (HIV-Nef-associated acyl-CoA thioesterase) (Peroxisomal acyl-CoA thioesterase 2) (PTE-2) (Peroxisomal acyl-coenzyme A thioester hydrolase 1) (PTE-1) (Peroxisomal long-chain acyl-CoA thioesterase 1) (Thioesterase II) (hACTE-III) …	ACOT8	35.914	6	10.012	O14734;H7C5A7;E9PRD4;E9PJN0;H0Y698;Q9BR14;E9PMC4;E9PIS4	O14734;H7C5A7;E9PRD4;E9PJN0
O14735	CDP-diacylglycerol--inositol 3-phosphatidyltransferase (EC 2.7.8.11) (Phosphatidylinositol synthase) (PI synthase) (PtdIns synthase)	CDIPT	23.539	3	3.9389	O14735;B3KY94;O14735-3;H3BUR9;O14735-2	O14735;B3KY94;O14735-3;H3BUR9
O14737	Programmed cell death protein 5 (TF-1 cell apoptosis-related protein 19) (Protein TFAR19)	PDCD5	14.285	5	12.39	O14737;K7EQA1;O14737-2;K7ESJ4;Q3HM38;X6R2P6	O14737;K7EQA1;O14737-2
O14744	Protein arginine N-methyltransferase 5 (PRMT5) (EC 2.1.1.320) (72 kDa ICln-binding protein) (Histone-arginine N-methyltransferase PRMT5) (Jak-binding protein 1) (Shk1 kinase-binding protein 1 homolog) (SKB1 homolog) (SKB1Hs) [Cleaved into: Protein arginine N-methyltransferase 5, N-terminally processed]	PRMT5	72.683	12	94.343	O14744;O14744-2;O14744-4;O14744-3;O14744-5;G3V5L5;G3V580;G3V2L6;H0YJX6;G3V2X6;C9JSX3;H0YJ77;H0YJD3;H7BZ44;G3V5T6	O14744;O14744-2;O14744-4;O14744-3;O14744-5;G3V5L5;G3V580
O14745	Na(+)/H(+) exchange regulatory cofactor NHE-RF1 (NHERF-1) (Ezrin-radixin-moesin-binding phosphoprotein 50) (EBP50) (Regulatory cofactor of Na(+)/H(+) exchanger) (Sodium-hydrogen exchanger regulatory factor 1) (Solute carrier family 9 isoform A3 regulatory factor 1)	NHERF1	38.868	18	323.31	O14745;J3QRP6;O14745-2;J3QRA3	O14745;J3QRP6
O14772	Fucose-1-phosphate guanylyltransferase (EC 2.7.7.30) (GDP-L-fucose diphosphorylase) (GDP-L-fucose pyrophosphorylase)	FPGT	66.598	12	31.598	O14772;A0A0A0MRP2;O14772-2;H0YDF0;E9PK10;E9PMM4;A6NHC7;E9PKE1;Q59H18-3;Q59H18-4;Q59H18-1;O14772-3;E9PMK0;V9GXZ4	O14772;A0A0A0MRP2;O14772-2
O14773	Tripeptidyl-peptidase 1 (TPP-1) (EC 3.4.14.9) (Cell growth-inhibiting gene 1 protein) (Lysosomal pepstatin-insensitive protease) (LPIC) (Tripeptidyl aminopeptidase) (Tripeptidyl-peptidase I) (TPP-I)	TPP1	61.247	7	268.68	O14773;A0A0C4DGZ9;O14773-2	O14773;A0A0C4DGZ9;O14773-2
O14776	Transcription elongation regulator 1 (TATA box-binding protein-associated factor 2S) (Transcription factor CA150)	TCERG1	123.9	13	22.712	O14776;O14776-2;G3V220	O14776;O14776-2;G3V220
O14787	Transportin-2 (Karyopherin beta-2b)	TNPO2	100.41	9	7.3208	O14787-2;O14787;A0A075B780;K7ENW1;K7ESC1;K7EMA3	O14787-2;O14787;A0A075B780
O14791	Apolipoprotein L1 (Apolipoprotein L) (Apo-L) (ApoL) (Apolipoprotein L-I) (ApoL-I)	APOL1	43.974	7	51.273	O14791;O14791-3;O14791-2	O14791;O14791-3;O14791-2
O14798	Tumor necrosis factor receptor superfamily member 10C (Antagonist decoy receptor for TRAIL/Apo-2L) (Decoy TRAIL receptor without death domain) (Decoy receptor 1) (DcR1) (Lymphocyte inhibitor of TRAIL) (TNF-related apoptosis-inducing ligand receptor 3) (TRAIL receptor 3) (TRAIL-R3) (TRAIL receptor without an intracellular domain) (CD antigen CD263)	TNFRSF10C	27.407	2	5.2749	O14798	O14798
O14818	Proteasome subunit alpha type-7 (Proteasome subunit RC6-1) (Proteasome subunit XAPC7)	PSMA7	27.887	16	323.31	O14818;H0Y586;O14818-4;Q8TAA3;Q8TAA3-5;Q8TAA3-2;A0A087WYS6;F5GY34	O14818;H0Y586
O14828	Secretory carrier-associated membrane protein 3 (Secretory carrier membrane protein 3)	SCAMP3	38.287	1	1.5553	O14828;O14828-2	O14828;O14828-2
O14841	5-oxoprolinase (EC 3.5.2.9) (5-oxo-L-prolinase) (5-OPase) (Pyroglutamase)	OPLAH	137.46	24	158.07	O14841;A0A087WY99	O14841
O14867	Transcription regulator protein BACH1 (BTB and CNC homolog 1) (HA2303)	BACH1	81.957	3	16.288	O14867;M0QZP0;C9IYH8;H7C4B6;C9JMP6;C9IYR0	O14867
O14879	Interferon-induced protein with tetratricopeptide repeats 3 (IFIT-3) (CIG49) (ISG-60) (Interferon-induced 60 kDa protein) (IFI-60K) (Interferon-induced protein with tetratricopeptide repeats 4) (IFIT-4) (Retinoic acid-induced gene G protein) (P60) (RIG-G)	IFIT3	55.984	11	323.31	O14879	O14879
O14880	Glutathione S-transferase 3, mitochondrial (GST-3) (EC 2.5.1.-) (Glutathione peroxidase MGST3) (EC 1.11.1.-) (LTC4 synthase MGST3) (EC 4.4.1.20)	MGST3	16.516	2	5.6505	O14880;Q5VV89;Q5VV87	O14880;Q5VV89;Q5VV87
O14893	Gem-associated protein 2 (Gemin-2) (Component of gems 2) (Survival of motor neuron protein-interacting protein 1) (SMN-interacting protein 1)	GEMIN2	31.585	2	3.4555	O14893;H0YEL0;O14893-3;O14893-2;H0YDP6	O14893;H0YEL0;O14893-3;O14893-2;H0YDP6
O14920	Inhibitor of nuclear factor kappa-B kinase subunit beta (I-kappa-B-kinase beta) (IKK-B) (IKK-beta) (IkBKB) (EC 2.7.11.10) (I-kappa-B kinase 2) (IKK-2) (IKK2) (Nuclear factor NF-kappa-B inhibitor kinase beta) (NFKBIKB) (Serine/threonine protein kinase IKBKB) (EC 2.7.11.1)	IKBKB	86.563	20	36.259	O14920;O14920-2;O14920-4;G3V105;E5RGW5;O14920-3;J3KNS5	O14920;O14920-2;O14920-4;G3V105
O14929	Histone acetyltransferase type B catalytic subunit (EC 2.3.1.48) (Histone acetyltransferase 1)	HAT1	49.512	3	4.3097	O14929;F8W9G7	O14929
O14933	Ubiquitin/ISG15-conjugating enzyme E2 L6 (EC 2.3.2.23) (E2 ubiquitin-conjugating enzyme L6) (Retinoic acid-induced gene B protein) (RIG-B) (UbcH8) (Ubiquitin carrier protein L6) (Ubiquitin-protein ligase L6)	UBE2L6	17.769	3	115.89	O14933;O14933-2;E9PQT7	O14933;O14933-2
O14949	Cytochrome b-c1 complex subunit 8 (Complex III subunit 8) (Complex III subunit VIII) (Ubiquinol-cytochrome c reductase complex 9.5 kDa protein) (Ubiquinol-cytochrome c reductase complex ubiquinone-binding protein QP-C)	UQCRQ	9.9062	6	4.733	O14949	O14949
O14964	Hepatocyte growth factor-regulated tyrosine kinase substrate (Hrs) (Protein pp110)	HGS	86.191	15	35.821	O14964;O14964-2;I3L1E3;I3L1P5;I3L165;I3L2H4	O14964;O14964-2
O14966	Ras-related protein Rab-7L1 (Rab-7-like protein 1) (Ras-related protein Rab-29)	RAB29	23.155	4	3.7726	O14966;O14966-2;E9PL56;O14966-3	O14966;O14966-2
O14972	Vacuolar protein sorting-associated protein 26C (Down syndrome critical region protein 3) (Down syndrome critical region protein A)	VPS26C	33.01	8	61.896	O14972;O14972-2;A8MY26;A8MTY9	O14972;O14972-2;A8MY26;A8MTY9
O14974	Protein phosphatase 1 regulatory subunit 12A (Myosin phosphatase-targeting subunit 1) (Myosin phosphatase target subunit 1) (Protein phosphatase myosin-binding subunit)	PPP1R12A	109.1	17	174.43	O14974-4;O14974;O14974-3;O14974-5;F8VZN8;O14974-2;F8VW28;H0YHL8;H0YIM2;H0YHI8;H0YIS3	O14974-4;O14974;O14974-3;O14974-5;F8VZN8;O14974-2
O14975	Long-chain fatty acid transport protein 2 (Arachidonate--CoA ligase) (EC 6.2.1.15) (Fatty acid transport protein 2) (FATP-2) (Fatty-acid-coenzyme A ligase, very long-chain 1) (Long-chain-fatty-acid--CoA ligase) (EC 6.2.1.3) (Phytanate--CoA ligase) (EC 6.2.1.24) (Solute carrier family 27 member 2) (THCA-CoA ligase) (EC 6.2.1.7) (Very long-chain acyl-CoA synthetase) (VLACS) (VLCS) (EC 6.2.1.-) (Ver…	SLC27A2	70.311	18	88.835	O14975;O14975-2;G3V1R7	O14975;O14975-2;G3V1R7
O14976	Cyclin-G-associated kinase (EC 2.7.11.1)	GAK	143.19	15	84.578	O14976;O14976-2;D6RAW3;D6RC24;A0A087X1U9;D6RF16;D6RAQ7;D6RE78;H0Y8H5	O14976;O14976-2
O14979	Heterogeneous nuclear ribonucleoprotein D-like (hnRNP D-like) (hnRNP DL) (AU-rich element RNA-binding factor) (JKT41-binding protein) (Protein laAUF1)	HNRNPDL	46.437	3	7.6148	O14979;A0A087WUK2;O14979-3;O14979-2	O14979;A0A087WUK2;O14979-3;O14979-2
O14980	Exportin-1 (Exp1) (Chromosome region maintenance 1 protein homolog)	XPO1	123.38	38	323.31	O14980;C9JKM9;C9J673;H7BZC5;C9IZS4;C9JQ02;C9JV99;F8WF71;C9JF49;C9IYM2	O14980
O15027	Protein transport protein Sec16A (SEC16 homolog A) (p250)	SEC16A	233.51	7	18.447	O15027;J3KNL6;X6RGP5;F1T0I1;O15027-2;O15027-4;O15027-3;O15027-5;A0A0C4DH09	O15027;J3KNL6;X6RGP5;F1T0I1;O15027-2;O15027-4;O15027-3;O15027-5;A0A0C4DH09
O15040	Tectonin beta-propeller repeat-containing protein 2 (WD repeat-containing protein KIAA0329/KIAA0297)	TECPR2	153.85	7	15.912	O15040;O15040-2	O15040;O15040-2
O15042	U2 snRNP-associated SURP motif-containing protein (140 kDa Ser/Arg-rich domain protein) (U2-associated protein SR140)	U2SURP	118.29	15	34.497	O15042;O15042-2;E7ET15;O15042-3;E7EW00;H0Y8D9;C9J5L1;H7C4V2;U3KPT1;C9JDJ7	O15042;O15042-2;E7ET15;O15042-3
O15050	TPR and ankyrin repeat-containing protein 1 (Lupus brain antigen 1 homolog)	TRANK1	336.22	13	10.765	O15050;A0A096LPF5	O15050
O15067	Phosphoribosylformylglycinamidine synthase (FGAM synthase) (FGAMS) (EC 6.3.5.3) (Formylglycinamide ribonucleotide amidotransferase) (FGAR amidotransferase) (FGAR-AT) (Formylglycinamide ribotide amidotransferase) (Phosphoribosylformylglycineamide amidotransferase)	PFAS	144.73	27	152.89	O15067;J3QSG0;J3QSH6;H0YGH1;J3KT98;J3KTQ5;J3QL39;J3KTL4	O15067
O15084	Serine/threonine-protein phosphatase 6 regulatory ankyrin repeat subunit A (PP6-ARS-A) (Serine/threonine-protein phosphatase 6 regulatory subunit ARS-A) (Ankyrin repeat domain-containing protein 28) (Phosphatase interactor targeting protein hnRNP K) (PITK)	ANKRD28	112.96	6	3.5378	O15084;O15084-1;O15084-2;O15084-4;B4DIW9	O15084;O15084-1;O15084-2;O15084-4;B4DIW9
O15111	Inhibitor of nuclear factor kappa-B kinase subunit alpha (I-kappa-B kinase alpha) (IKK-A) (IKK-alpha) (IkBKA) (IkappaB kinase) (EC 2.7.11.10) (Conserved helix-loop-helix ubiquitous kinase) (I-kappa-B kinase 1) (IKK-1) (IKK1) (Nuclear factor NF-kappa-B inhibitor kinase alpha) (NFKBIKA) (Transcription factor 16) (TCF-16)	CHUK	84.639	16	27.479	O15111	O15111
O15116	U6 snRNA-associated Sm-like protein LSm1 (Cancer-associated Sm-like) (Small nuclear ribonuclear CaSm)	LSM1	15.179	4	239.71	O15116;E5RJ47;E5RH18	O15116
O15117	FYN-binding protein 1 (Adhesion and degranulation promoting adaptor protein) (ADAP) (FYB-120/130) (p120/p130) (FYN-T-binding protein) (SLAP-130) (SLP-76-associated phosphoprotein)	FYB1	90.605	15	207.52	O15117-2;O15117-3;O15117;D6RER7;D6RFJ5;D6RAE8	O15117-2;O15117-3;O15117
O15120	1-acyl-sn-glycerol-3-phosphate acyltransferase beta (EC 2.3.1.51) (1-acylglycerol-3-phosphate O-acyltransferase 2) (1-AGP acyltransferase 2) (1-AGPAT 2) (Lysophosphatidic acid acyltransferase beta) (LPAAT-beta)	AGPAT2	30.914	5	19.776	O15120;O15120-2	O15120;O15120-2
O15121	Sphingolipid delta(4)-desaturase DES1 (EC 1.14.19.17) (Cell migration-inducing gene 15 protein) (Degenerative spermatocyte homolog 1) (Dihydroceramide desaturase-1) (Membrane lipid desaturase) (Retinol isomerase) (EC 5.2.1.-)	DEGS1	37.866	4	50.177	O15121;E7EMA0	O15121
O15126	Secretory carrier-associated membrane protein 1 (Secretory carrier membrane protein 1)	SCAMP1	37.92	5	17.136	O15126;A0A087WXB0;O15126-2;A0A087WTX8;A0A087WZA6;A0A087WU14	O15126;A0A087WXB0;O15126-2
O15127	Secretory carrier-associated membrane protein 2 (Secretory carrier membrane protein 2)	SCAMP2	36.648	6	323.31	O15127;H3BV04;H3BN93;H3BUB6;H3BPL9	O15127;H3BV04;H3BN93;H3BUB6;H3BPL9
O15143	Actin-related protein 2/3 complex subunit 1B (Arp2/3 complex 41 kDa subunit) (p41-ARC)	ARPC1B	40.949	22	323.31	O15143;C9J4Z7;F8VXW2;C9JEY1;C9JQM8;C9JFG9;C9J6C8;C9JBJ7;C9K057;C9JTT6;C9JM51;F8WEB3	O15143
O15144	Actin-related protein 2/3 complex subunit 2 (Arp2/3 complex 34 kDa subunit) (p34-ARC)	ARPC2	34.333	30	323.31	O15144;H7C3F9;C9JTV5;G5E9J0;G5E9S7	O15144
O15145	Actin-related protein 2/3 complex subunit 3 (Arp2/3 complex 21 kDa subunit) (p21-ARC)	ARPC3	20.546	11	323.31	O15145;C9JZD1;F8VR50	O15145;C9JZD1
O15162	Phospholipid scramblase 1 (PL scramblase 1) (Ca(2+)-dependent phospholipid scramblase 1) (Erythrocyte phospholipid scramblase) (Mg(2+)-dependent nuclease) (EC 3.1.-.-) (MmTRA1b)	PLSCR1	35.049	7	323.31	O15162;C9J7K9;O15162-2;C9J9P4;C9J0H3;C9JE06;H7C5I5	O15162;C9J7K9;O15162-2;C9J9P4;C9J0H3;C9JE06
O15173	Membrane-associated progesterone receptor component 2 (Progesterone membrane-binding protein) (Steroid receptor protein DG6)	PGRMC2	23.818	8	20.682	O15173;O15173-2;U3KQM0;D3DNX8	O15173;O15173-2
O15211	Ral guanine nucleotide dissociation stimulator-like 2 (RalGDS-like 2) (RalGDS-like factor) (Ras-associated protein RAB2L)	RGL2	83.548	7	15.17	O15211;O15211-2;A2AB89	O15211;O15211-2
O15212	Prefoldin subunit 6 (Protein Ke2)	PFDN6	14.582	4	24.703	O15212;A2AB88	O15212;A2AB88
O15228	Dihydroxyacetone phosphate acyltransferase (DAP-AT) (DAPAT) (DHAP-AT) (EC 2.3.1.42) (Acyl-CoA:dihydroxyacetonephosphateacyltransferase) (Glycerone-phosphate O-acyltransferase)	GNPAT	77.187	8	15.862	O15228;O15228-2;Q5TBH8;Q5TBH6	O15228;O15228-2;Q5TBH8
O15254	Peroxisomal acyl-coenzyme A oxidase 3 (EC 1.3.3.6) (Branched-chain acyl-CoA oxidase) (BRCACox) (Pristanoyl-CoA oxidase)	ACOX3	77.628	5	11.075	O15254;O15254-2;D6RJ89	O15254;O15254-2
O15258	Protein RER1	RER1	22.958	8	13.035	O15258;Q9P0H9;Q5T092;A0A0A0MR06;Q5T091;Q5T093	O15258;Q9P0H9;Q5T092;A0A0A0MR06;Q5T091
O15260	Surfeit locus protein 4	SURF4	30.394	7	129.07	O15260;Q5T8U5;O15260-2;B7Z1G8;O15260-3	O15260;Q5T8U5;O15260-2;B7Z1G8
O15264	Mitogen-activated protein kinase 13 (MAP kinase 13) (MAPK 13) (EC 2.7.11.24) (Mitogen-activated protein kinase p38 delta) (MAP kinase p38 delta) (Stress-activated protein kinase 4)	MAPK13	42.089	7	8.6442	O15264;O15264-2;Q5R3E6;P53778;B5MDL5;P53778-2	O15264;O15264-2;Q5R3E6
O15269	Serine palmitoyltransferase 1 (EC 2.3.1.50) (Long chain base biosynthesis protein 1) (LCB 1) (Serine-palmitoyl-CoA transferase 1) (SPT 1) (SPT1)	SPTLC1	52.743	6	8.7561	O15269;O15269-2	O15269
O15270	Serine palmitoyltransferase 2 (EC 2.3.1.50) (Long chain base biosynthesis protein 2) (LCB 2) (Long chain base biosynthesis protein 2a) (LCB2a) (Serine-palmitoyl-CoA transferase 2) (SPT 2)	SPTLC2	62.924	7	7.3083	O15270;H0YJV2	O15270;H0YJV2
O15294	UDP-N-acetylglucosamine--peptide N-acetylglucosaminyltransferase 110 kDa subunit (EC 2.4.1.255) (O-GlcNAc transferase subunit p110) (O-linked N-acetylglucosamine transferase 110 kDa subunit) (OGT)	OGT	115.7	10	11.999	O15294-3	O15294-3
O15305	Phosphomannomutase 2 (PMM 2) (EC 5.4.2.8)	PMM2	28.082	8	54.133	O15305;H3BPH4;H3BV55;O15305-2;H3BRM0;H3BR08;H3BM92;H3BV34;H3BT06;H3BNY9;Q92871	O15305;H3BPH4;H3BV55;O15305-2
O15320	MIA SH3 domain ER export factor 2	MIA2	151.72	10	91.417	G3V599;O15320;O15320-7;O15320-2;O15320-4;O15320-3;O15320-10;O15320-8;O15320-5;O15320-9;O15320-6;Q96RT6;G3V5K6;G3V3C4;Q86UF2;Q8IX94;P0CG41;A4FU28;A4D2H0;Q96PC5;Q96PC5-2;Q8IX95	G3V599;O15320;O15320-7;O15320-2;O15320-4;O15320-3;O15320-10;O15320-8;O15320-5;O15320-9;O15320-6
O15347	High mobility group protein B3 (High mobility group protein 2a) (HMG-2a) (High mobility group protein 4) (HMG-4)	HMGB3	22.98	4	17.03	O15347;E9PES6;E7ES08;E7EQU1	O15347;E9PES6;E7ES08;E7EQU1
O15355	Protein phosphatase 1G (EC 3.1.3.16) (Protein phosphatase 1C) (Protein phosphatase 2C isoform gamma) (PP2C-gamma) (Protein phosphatase magnesium-dependent 1 gamma)	PPM1G	59.271	6	15.104	O15355	O15355
O15357	Phosphatidylinositol 3,4,5-trisphosphate 5-phosphatase 2 (EC 3.1.3.86) (Inositol polyphosphate phosphatase-like protein 1) (INPPL-1) (Protein 51C) (SH2 domain-containing inositol 5'-phosphatase 2) (SH2 domain-containing inositol phosphatase 2) (SHIP-2)	INPPL1	138.6	16	26.717	O15357;A0A0A0MTP6;O15357-2	O15357;A0A0A0MTP6;O15357-2
O15371	Eukaryotic translation initiation factor 3 subunit D (eIF3d) (Eukaryotic translation initiation factor 3 subunit 7) (eIF-3-zeta) (eIF3 p66)	EIF3D	63.972	14	45.5	O15371;O15371-2;O15371-3;B0QYA5;B0QYA4;B0QYA6;B0QYA8	O15371;O15371-2;O15371-3
O15372	Eukaryotic translation initiation factor 3 subunit H (eIF3h) (Eukaryotic translation initiation factor 3 subunit 3) (eIF-3-gamma) (eIF3 p40 subunit)	EIF3H	39.93	10	85.979	O15372;B3KS98;A0A087WZK9;E5RJT0;E5RGU4;E5RFW7;E5RFH0	O15372;B3KS98;A0A087WZK9
O15382	Branched-chain-amino-acid aminotransferase, mitochondrial (BCAT(m)) (EC 2.6.1.42) (Placental protein 18) (PP18)	BCAT2	44.287	10	22.612	O15382;M0QZ10;M0QXF9;B3KSI3;M0QZP4;O15382-2;M0R2K7	O15382;M0QZ10;M0QXF9;B3KSI3;M0QZP4;O15382-2
O15389	Sialic acid-binding Ig-like lectin 5 (Siglec-5) (CD33 antigen-like 2) (Obesity-binding protein 2) (OB-BP2) (OB-binding protein 2) (CD antigen CD170)	SIGLEC5	60.714	19	199.67	O15389	O15389
O15397	Importin-8 (Imp8) (Ran-binding protein 8) (RanBP8)	IPO8	119.94	4	14.8	O15397;F5H2I3;O15397-2	O15397;F5H2I3;O15397-2
O15400	Syntaxin-7	STX7	29.815	10	175.93	O15400;O15400-2	O15400;O15400-2
O15427	Monocarboxylate transporter 4 (MCT 4) (Solute carrier family 16 member 3)	SLC16A3	49.469	11	28.293	O15427;J3QQV2;J3QSC3;J3QQS9;J3KTI8;J3KT83;J3QRA0;J3QLE3;J3KTM6;J3QRU2;J3QRP8	O15427;J3QQV2;J3QSC3
O15431	High affinity copper uptake protein 1 (Copper transporter 1) (hCTR1) (Solute carrier family 31 member 1) [Cleaved into: Truncated CTR1 form]	SLC31A1	21.09	4	4.4122	O15431	O15431
O15439	ATP-binding cassette sub-family C member 4 (EC 7.6.2.-) (EC 7.6.2.2) (EC 7.6.2.3) (MRP/cMOAT-related ABC transporter) (Multi-specific organic anion transporter B) (MOAT-B) (Multidrug resistance-associated protein 4)	ABCC4	149.52	7	5.8465	O15439;O15439-2;O15439-3;O15439-4	O15439;O15439-2;O15439-3
O15498	Synaptobrevin homolog YKT6 (EC 2.3.1.-)	YKT6	22.417	8	135.8	O15498;O15498-2	O15498;O15498-2
O15504	Nucleoporin NUP42 (NLP-1) (NUP42 homolog) (Nucleoporin hCG1) (Nucleoporin-42) (Nucleoporin-like protein 2)	NUP42	44.871	2	2.7567	O15504;C9JYA1;O15504-2;B4DT96	O15504;C9JYA1;O15504-2;B4DT96
O15511	Actin-related protein 2/3 complex subunit 5 (Arp2/3 complex 16 kDa subunit) (p16-ARC)	ARPC5	16.32	12	323.31	O15511;B1ALC0;O15511-2	O15511;B1ALC0;O15511-2
O15525	Transcription factor MafG (V-maf musculoaponeurotic fibrosarcoma oncogene homolog G) (hMAF)	MAFG	17.849	6	12.462	O15525;I3L2F8	O15525
O15530	3-phosphoinositide-dependent protein kinase 1 (hPDK1) (EC 2.7.11.1)	PDPK1	63.151	15	37.912	O15530;E9PER6;O15530-2;O15530-3;O15530-5;O15530-4;Q6A1A2;H3BQ10;H3BPW1	O15530;E9PER6;O15530-2;O15530-3;O15530-5;O15530-4;Q6A1A2
O15533	Tapasin (TPN) (TPSN) (NGS-17) (TAP-associated protein) (TAP-binding protein)	TAPBP	47.625	6	41.258	O15533;A0A0G2JKZ1;A2AB90;A0A0G2JH37;A0A0A0MSV9;O15533-2;O15533-3;Q6P1N7;A0A0A0MT98;O15533-4;C9JA35	O15533;A0A0G2JKZ1;A2AB90;A0A0G2JH37;A0A0A0MSV9;O15533-2;O15533-3;Q6P1N7;A0A0A0MT98;O15533-4
O15552	Free fatty acid receptor 2 (G-protein coupled receptor 43)	FFAR2	37.143	3	4.2782	O15552	O15552
O15553	Pyrin (Marenostrin)	MEFV	86.443	11	18.281	O15553;F8W6Z2;O15553-1;F5H2E5;F5H595;F5GZV9;A0A087WY06;F5H6N9;O15553-3;I3L0S7;D2DTW1;E3P8H6	O15553;F8W6Z2;O15553-1;F5H2E5;F5H595
O19617	HLA class I antigen (HLA class I histocompatibility antigen, C alpha chain) (MHC class I antigen) (Major histocompatibility complex, class I, C)	HLA-C	40.71	15	18.864	O19617;P10321;A2AEA2	O19617;P10321;A2AEA2
O43143	ATP-dependent RNA helicase DHX15 (EC 3.6.4.13) (ATP-dependent RNA helicase #46) (DEAH box protein 15) (Splicing factor Prp43) (hPrp43)	DHX15	90.932	29	60.134	O43143	O43143
O43149	Zinc finger ZZ-type and EF-hand domain-containing protein 1	ZZEF1	331.07	40	238.91	O43149;O43149-3;I3L141;O43149-2;I3L3Q3;I3L1Q8	O43149
O43166	Signal-induced proliferation-associated 1-like protein 1 (SIPA1-like protein 1) (High-risk human papilloma viruses E6 oncoproteins targeted protein 1) (E6-targeted protein 1)	SIPA1L1	200.03	6	8.5691	O43166;O43166-3;O43166-2;F5GYF8;H0YJY2	O43166;O43166-3;O43166-2;F5GYF8
O43169	Cytochrome b5 type B (Cytochrome b5 outer mitochondrial membrane isoform)	CYB5B	16.694	7	323.31	J3KNF8;H3BUX2;O43169;D6RFH4;J3QR91	J3KNF8;H3BUX2;O43169;D6RFH4
O43172	U4/U6 small nuclear ribonucleoprotein Prp4 (PRP4 homolog) (hPrp4) (U4/U6 snRNP 60 kDa protein) (WD splicing factor Prp4)	PRPF4	58.449	10	16.196	O43172;O43172-2	O43172;O43172-2
O43175	D-3-phosphoglycerate dehydrogenase (3-PGDH) (EC 1.1.1.95) (2-oxoglutarate reductase) (EC 1.1.1.399) (Malate dehydrogenase) (EC 1.1.1.37)	PHGDH	56.65	11	68.975	O43175;Q5SZU1	O43175;Q5SZU1
O43181	NADH dehydrogenase [ubiquinone] iron-sulfur protein 4, mitochondrial (Complex I-18 kDa) (CI-18 kDa) (Complex I-AQDQ) (CI-AQDQ) (NADH-ubiquinone oxidoreductase 18 kDa subunit)	NDUFS4	20.108	3	3.1238	O43181;H0Y9M8	O43181;H0Y9M8
O43237	Cytoplasmic dynein 1 light intermediate chain 2 (Dynein light intermediate chain 2, cytosolic) (LIC-2) (LIC53/55)	DYNC1LI2	54.099	3	2.6571	O43237;H3BUM4;B4E2E0;O43237-2	O43237;H3BUM4;B4E2E0;O43237-2
O43242	26S proteasome non-ATPase regulatory subunit 3 (26S proteasome regulatory subunit RPN3) (26S proteasome regulatory subunit S3) (Proteasome subunit p58)	PSMD3	60.977	28	323.31	O43242;O43242-2;H0YGV8;F5H8K4	O43242;O43242-2
O43252	Bifunctional 3'-phosphoadenosine 5'-phosphosulfate synthase 1 (PAPS synthase 1) (PAPSS 1) (Sulfurylase kinase 1) (SK 1) (SK1) [Includes: Sulfate adenylyltransferase (EC 2.7.7.4) (ATP-sulfurylase) (Sulfate adenylate transferase) (SAT); Adenylyl-sulfate kinase (EC 2.7.1.25) (3'-phosphoadenosine-5'-phosphosulfate synthase) (APS kinase) (Adenosine-5'-phosphosulfate 3'-phosphotransferase) (Adenylylsul…	PAPSS1	70.832	13	37.797	O43252	O43252
O43264	Centromere/kinetochore protein zw10 homolog	ZW10	88.828	6	4.8807	O43264;O43264-2;F5H3C1	O43264;O43264-2
O43290	U4/U6.U5 tri-snRNP-associated protein 1 (SNU66 homolog) (hSnu66) (Squamous cell carcinoma antigen recognized by T-cells 1) (SART-1) (hSART-1) (U4/U6.U5 tri-snRNP-associated 110 kDa protein) (allergen Hom s 1)	SART1	90.254	5	5.4166	O43290;E9PQI8	O43290
O43292	Glycosylphosphatidylinositol anchor attachment 1 protein (GPI anchor attachment protein 1) (GAA1 protein homolog) (hGAA1)	GPAA1	67.622	9	16.535	O43292;O43292-2;E9PLV6;E9PPZ9;E9PQ31;E9PLG8;E9PM94;E9PM11	O43292;O43292-2;E9PLV6;E9PPZ9;E9PQ31
O43299	AP-5 complex subunit zeta-1 (Adaptor-related protein complex 5 zeta subunit) (Zeta5)	AP5Z1	88.604	3	2.0287	O43299;O43299-2;O43299-3	O43299;O43299-2
O43314	Inositol hexakisphosphate and diphosphoinositol-pentakisphosphate kinase 2 (EC 2.7.4.24) (Diphosphoinositol pentakisphosphate kinase 2) (Histidine acid phosphatase domain-containing protein 1) (InsP6 and PP-IP5 kinase 2) (VIP1 homolog 2) (hsVIP2)	PPIP5K2	140.41	27	66.228	O43314;A0A087WZV0;O43314-2;D6RBU4;H0Y9S9;H0Y9M0;A0A087WWN8;D6RFG4;K7EPT7;H7C436;K7ENU7	O43314;A0A087WZV0;O43314-2
O43318	Mitogen-activated protein kinase kinase kinase 7 (EC 2.7.11.25) (Transforming growth factor-beta-activated kinase 1) (TGF-beta-activated kinase 1)	MAP3K7	67.195	4	6.1024	O43318;O43318-2;O43318-4;O43318-3;Q9UG54	O43318;O43318-2;O43318-4;O43318-3
O43324	Eukaryotic translation elongation factor 1 epsilon-1 (Aminoacyl tRNA synthetase complex-interacting multifunctional protein 3) (Elongation factor p18) (Multisynthase complex auxiliary component p18)	EEF1E1	19.81	7	15.27	O43324;H0YAL7;D6RBD7;C9J1V9;O43324-2;D6RCQ0;H0YAH9	O43324;H0YAL7;D6RBD7;C9J1V9;O43324-2
O43390	Heterogeneous nuclear ribonucleoprotein R (hnRNP R)	HNRNPR	70.942	19	89.538	O43390;O43390-3;B4DT28	O43390;O43390-3;B4DT28
O43395	U4/U6 small nuclear ribonucleoprotein Prp3 (Pre-mRNA-splicing factor 3) (hPrp3) (U4/U6 snRNP 90 kDa protein)	PRPF3	77.528	7	12.805	O43395;O43395-3	O43395
O43396	Thioredoxin-like protein 1 (32 kDa thioredoxin-related protein)	TXNL1	32.251	12	311.02	O43396;K7ER96;K7EML9;K7EPB7;K7EME7;K7EKG2	O43396;K7ER96
O43399	Tumor protein D54 (hD54) (Tumor protein D52-like 2)	TPD52L2	22.237	15	292.1	O43399;O43399-5;O43399-7;O43399-2;A0A087WYR3;O43399-3;O43399-4;O43399-6;A0A087WZ51	O43399;O43399-5;O43399-7;O43399-2;A0A087WYR3;O43399-3;O43399-4;O43399-6;A0A087WZ51
O43427	Acidic fibroblast growth factor intracellular-binding protein (aFGF intracellular-binding protein) (FGF-1 intracellular-binding protein)	FIBP	41.878	7	12.421	O43427;O43427-2;E9PSD3;H0YCE7;E9PJW6	O43427;O43427-2;E9PSD3;H0YCE7
O43432	Eukaryotic translation initiation factor 4 gamma 3 (eIF-4-gamma 3) (eIF-4G 3) (eIF4G 3) (eIF-4-gamma II) (eIF4GII)	EIF4G3	176.65	15	11.502	O43432;A0A0A0MSA7;O43432-4;O43432-3;O43439;Q68DC6;O43439-2;O43439-5;O43439-4	O43432;A0A0A0MSA7;O43432-4;O43432-3
O43447	Peptidyl-prolyl cis-trans isomerase H (PPIase H) (EC 5.2.1.8) (Rotamase H) (Small nuclear ribonucleoprotein particle-specific cyclophilin H) (CypH) (U-snRNP-associated cyclophilin SnuCyp-20) (USA-CYP)	PPIH	19.208	5	9.8152	O43447;C9JQD4;H0YEL5;O43447-2;A6NM32	O43447;C9JQD4;H0YEL5;O43447-2
O43451	Maltase-glucoamylase (Alpha-1,4-glucosidase) (EC 3.2.1.20)	MGAM	312.02	56	323.31	E7ER45;O43451;E7EW87;E9PEQ5	E7ER45;O43451
O43464	Serine protease HTRA2, mitochondrial (EC 3.4.21.108) (High temperature requirement protein A2) (HtrA2) (Omi stress-regulated endoprotease) (Serine protease 25) (Serine proteinase OMI)	HTRA2	48.84	5	3.7655	O43464;A0A0C4DG44;O43464-3;O43464-2;O43464-4	O43464;A0A0C4DG44;O43464-3
O43488	Aflatoxin B1 aldehyde reductase member 2 (EC 1.1.1.n11) (AFB1 aldehyde reductase 1) (AFB1-AR 1) (Aldoketoreductase 7) (Succinic semialdehyde reductase) (SSA reductase)	AKR7A2	39.589	11	142.52	O43488;H3BLU7;Q8NHP1;H7C5H7;O95154	O43488;H3BLU7
O43493	Trans-Golgi network integral membrane protein 2 (Trans-Golgi network glycoprotein 46) (TGN38 homolog) (hTGN46) (Trans-Golgi network glycoprotein 48) (hTGN48) (Trans-Golgi network glycoprotein 51) (hTGN51) (Trans-Golgi network protein 2)	TGOLN2	51.112	5	15.243	O43493;O43493-2;J3KQ45;F8W8W7;O43493-4;O43493-5;O43493-3;O43493-6	O43493;O43493-2;J3KQ45;F8W8W7;O43493-4;O43493-5;O43493-3;O43493-6
O43504	Ragulator complex protein LAMTOR5 (Hepatitis B virus X-interacting protein) (HBV X-interacting protein) (HBX-interacting protein) (Late endosomal/lysosomal adaptor and MAPK and MTOR activator 5)	LAMTOR5	9.6138	3	33.526	O43504;R4GMU8;E9PLX3;A0A0C4DGV4	O43504;R4GMU8;E9PLX3;A0A0C4DGV4
O43516	WAS/WASL-interacting protein family member 1 (Protein PRPL-2) (Wiskott-Aldrich syndrome protein-interacting protein) (WASP-interacting protein)	WIPF1	51.258	17	33.387	O43516;O43516-2;O43516-3;A0A087WW70;E9PB87;O43516-4;C9JB04;C9JTB9;B8ZZ90	O43516;O43516-2;O43516-3;A0A087WW70;E9PB87;O43516-4
O43557	Tumor necrosis factor ligand superfamily member 14 (Herpes virus entry mediator ligand) (HVEM-L) (Herpesvirus entry mediator ligand) (CD antigen CD258) [Cleaved into: Tumor necrosis factor ligand superfamily member 14, membrane form; Tumor necrosis factor ligand superfamily member 14, soluble form]	TNFSF14	26.35	3	166.22	O43557;O43557-2	O43557;O43557-2
O43566	Regulator of G-protein signaling 14 (RGS14)	RGS14	61.446	14	30.145	O43566	O43566
O43567	E3 ubiquitin-protein ligase RNF13 (EC 2.3.2.27) (RING finger protein 13)	RNF13	42.813	6	11.391	O43567;C9J8T4;C9JYN7;F8WDJ5;C9J383;C9JRV0;C9J7B4;C9IY58;C9JCY0;O43567-2;C9JU37;C9JYY4	O43567;C9J8T4;C9JYN7;F8WDJ5;C9J383
O43572	A-kinase anchor protein 10, mitochondrial (AKAP-10) (Dual specificity A kinase-anchoring protein 2) (D-AKAP-2) (Protein kinase A-anchoring protein 10) (PRKA10)	AKAP10	73.817	2	2.082	O43572;E7EMD6;J3QRM7	O43572;E7EMD6;J3QRM7
O43583	Density-regulated protein (DRP) (Protein DRP1) (Smooth muscle cell-associated protein 3) (SMAP-3)	DENR	22.092	3	194.09	O43583;F8VVL1	O43583;F8VVL1
O43586	Proline-serine-threonine phosphatase-interacting protein 1 (PEST phosphatase-interacting protein 1) (CD2-binding protein 1) (H-PIP)	PSTPIP1	47.591	19	323.31	O43586;J3KPG6;O43586-2;H0YKY3;H0YLW8;H0YLI2;B4E1Z9;H0YLM9;H0YNS1;H0YKF1;H0YNR2	O43586;J3KPG6;O43586-2;H0YKY3;H0YLW8;H0YLI2
O43592	Exportin-T (Exportin(tRNA)) (tRNA exportin)	XPOT	109.96	23	125.24	O43592;F8WDU6;F5GYW6;F5GZM3	O43592
O43598	5-hydroxymethyl-dUMP N-hydrolase (EC 3.2.2.-) (2'-deoxynucleoside 5'-phosphate N-hydrolase 1) (c-Myc-responsive protein RCL)	DNPH1	19.108	5	98.137	O43598;H0Y8X4;O43598-2	O43598;H0Y8X4;O43598-2
O43615	Mitochondrial import inner membrane translocase subunit TIM44	TIMM44	51.355	8	10.614	O43615;M0QXU7;M0R301;M0R124;M0QXM9	O43615;M0QXU7;M0R301
O43617	Trafficking protein particle complex subunit 3 (BET3 homolog)	TRAPPC3	20.274	7	10.333	O43617;A0A087WWM0;O43617-2;A6NKE1;A0A087WYS5	O43617;A0A087WWM0;O43617-2;A6NKE1
O43633	Charged multivesicular body protein 2a (Chromatin-modifying protein 2a) (CHMP2a) (Putative breast adenocarcinoma marker BC-2) (Vacuolar protein sorting-associated protein 2-1) (Vps2-1) (hVps2-1)	CHMP2A	25.104	8	17.926	O43633;M0R1L7;M0R1T5;M0QXX8	O43633;M0R1L7;M0R1T5
O43660	Pleiotropic regulator 1	PLRG1	57.193	9	12.29	O43660;O43660-2;H0YA24;H0YAA2;D6RA26	O43660;O43660-2
O43665	Regulator of G-protein signaling 10 (RGS10)	RGS10	20.236	4	5.2759	O43665;O43665-3;O43665-2	O43665;O43665-3;O43665-2
O43670	BUB3-interacting and GLEBS motif-containing protein ZNF207 (BuGZ) (hBuGZ) (Zinc finger protein 207)	ZNF207	50.75	4	5.9701	O43670;J3QRS9;X6R4W8;O43670-2;O43670-4;J3KS31;O43670-3;J3QS27;J3KTL1;J3KRB6;J3KRW6;H0Y3M2	O43670;J3QRS9;X6R4W8;O43670-2;O43670-4;J3KS31;O43670-3
O43676	NADH dehydrogenase [ubiquinone] 1 beta subcomplex subunit 3 (Complex I-B12) (CI-B12) (NADH-ubiquinone oxidoreductase B12 subunit)	NDUFB3	11.402	3	5.1257	O43676;C9JKQ2	O43676;C9JKQ2
O43678	NADH dehydrogenase [ubiquinone] 1 alpha subcomplex subunit 2 (Complex I-B8) (CI-B8) (NADH-ubiquinone oxidoreductase B8 subunit)	NDUFA2	10.921	3	6.0384	O43678;O43678-2	O43678;O43678-2
O43681	ATPase GET3 (EC 3.6.-.-) (Arsenical pump-driving ATPase) (Arsenite-stimulated ATPase) (Guided entry of tail-anchored proteins factor 3, ATPase) (Transmembrane domain recognition complex 40 kDa ATPase subunit) (hARSA-I) (hASNA-I)	GET3	38.792	10	146.05	O43681;A0A087WXS7;K7ERW9	O43681;A0A087WXS7
O43684	Mitotic checkpoint protein BUB3	BUB3	37.154	10	26.743	O43684;J3QT28;O43684-2;J3QSX4	O43684;J3QT28;O43684-2
O43704	Sulfotransferase 1B1 (ST1B1) (EC 2.8.2.1) (Sulfotransferase 1B2) (Sulfotransferase family cytosolic 1B member 1) (Thyroid hormone sulfotransferase)	SULT1B1	34.899	11	26.842	O43704;D6RD70;D6RIA8	O43704
O43707	Alpha-actinin-4 (Non-muscle alpha-actinin 4)	ACTN4	104.85	71	323.31	O43707;O43707-2;F5GXS2;O43707-3;H7C144;K7EP19	O43707;O43707-2
O43719	17S U2 SnRNP complex component HTATSF1 (HIV Tat-specific factor 1) (Tat-SF1)	HTATSF1	85.852	5	4.4606	O43719;Q5H919;Q5H918	O43719;Q5H919;Q5H918
O43747	AP-1 complex subunit gamma-1 (Adaptor protein complex AP-1 subunit gamma-1) (Adaptor-related protein complex 1 subunit gamma-1) (Clathrin assembly protein complex 1 gamma-1 large chain) (Gamma1-adaptin) (Golgi adaptor HA1/AP1 adaptin subunit gamma-1)	AP1G1	91.35	29	223.31	O43747;O43747-2;H3BNR4;H3BR36;H3BUN9;H3BRM7;H3BN71;B4DGE1;B3KNW1;H3BN75;H3BNN2;H3BS13;H3BV30	O43747;O43747-2
O43752	Syntaxin-6	STX6	29.176	3	5.0642	O43752	O43752
O43759	Synaptogyrin-1	SYNGR1	25.455	2	7.7215	O43759;O43759-2;B5MCD7;A2A283;F8WCE4;O43759-3	O43759;O43759-2;B5MCD7;A2A283;F8WCE4;O43759-3
O43760	Synaptogyrin-2 (Cellugyrin)	SYNGR2	24.81	4	6.0237	O43760;O43760-2;K7ELD9;K7ENG9;K7ELS8;K7EJ35	O43760;O43760-2;K7ELD9;K7ENG9;K7ELS8
O43765	Small glutamine-rich tetratricopeptide repeat-containing protein alpha (Alpha-SGT) (Vpu-binding protein) (UBP)	SGTA	34.063	3	5.2363	O43765;K7EMD6	O43765;K7EMD6
O43768	Alpha-endosulfine (ARPP-19e)	ENSA	13.389	3	3.9185	O43768;O43768-3;A6NMQ3;Q5T5H1;O43768-2;O43768-9;O43768-4;O43768-8;O43768-6;O43768-5;O43768-7;P56211;H3BQ52;H3BTD3;H3BMD8;P56211-2	O43768;O43768-3;A6NMQ3;Q5T5H1;O43768-2;O43768-9;O43768-4;O43768-8;O43768-6;O43768-5;O43768-7
O43772	Mitochondrial carnitine/acylcarnitine carrier protein (Carnitine/acylcarnitine translocase) (CAC) (CACT) (Solute carrier family 25 member 20)	SLC25A20	32.943	7	8.7155	O43772;C9JPE1	O43772;C9JPE1
O43776	Asparagine--tRNA ligase, cytoplasmic (EC 6.1.1.22) (Asparaginyl-tRNA synthetase) (AsnRS) (Asparaginyl-tRNA synthetase 1)	NARS1	62.942	17	84.684	O43776;K7EIU7;K7EPK2;K7EQ35;O43776-2;K7EMQ6;K7EJ19	O43776
O43809	Cleavage and polyadenylation specificity factor subunit 5 (Cleavage and polyadenylation specificity factor 25 kDa subunit) (CPSF 25 kDa subunit) (Cleavage factor Im complex 25 kDa subunit) (CFIm25) (Nucleoside diphosphate-linked moiety X motif 21) (Nudix motif 21) (Nudix hydrolase 21) (Pre-mRNA cleavage factor Im 68 kDa subunit)	NUDT21	26.227	10	73.026	O43809;H3BND3;H3BV41	O43809;H3BND3
O43813	Glutathione S-transferase LANCL1 (EC 2.5.1.18) (40 kDa erythrocyte membrane protein) (p40) (LanC-like protein 1)	LANCL1	45.283	10	107.29	O43813;E9PHS0;F8WDS9	O43813;E9PHS0
O43815	Striatin	STRN	86.131	19	37.822	O43815;O43815-2	O43815;O43815-2
O43818	U3 small nucleolar RNA-interacting protein 2 (RRP9 homolog) (U3 small nucleolar ribonucleoprotein-associated 55 kDa protein) (U3 snoRNP-associated 55 kDa protein) (U3-55K)	RRP9	51.84	3	3.4445	O43818	O43818
O43823	A-kinase anchor protein 8 (AKAP-8) (A-kinase anchor protein 95 kDa) (AKAP 95)	AKAP8	76.107	4	5.2322	O43823;M0QYL4	O43823
O43826	Glucose-6-phosphate exchanger SLC37A4 (Glucose-5-phosphate transporter) (Glucose-6-phosphate translocase) (Solute carrier family 37 member 4) (Transformation-related gene 19 protein) (TRG-19)	SLC37A4	46.36	5	15.19	O43826;U3KPU7;U3KQS2;O43826-2;U3KQL4	O43826;U3KPU7;U3KQS2;O43826-2
O43837	Isocitrate dehydrogenase [NAD] subunit beta, mitochondrial (Isocitric dehydrogenase subunit beta) (NAD(+)-specific ICDH subunit beta)	IDH3B	42.183	6	6.8629	O43837;A0A087WZN1;O43837-2;A0A087X2E5;O43837-3;A0A0D9SG66	O43837;A0A087WZN1;O43837-2;A0A087X2E5
O43847	Nardilysin (EC 3.4.24.61) (N-arginine dibasic convertase) (NRD convertase) (NRD-C) (Nardilysin convertase)	NRDC	131.57	15	21.972	O43847;O43847-2;G3V1R5;A0A087WYK8;B1AKJ5;F5H7V1;H0Y5G9	O43847;O43847-2;G3V1R5;A0A087WYK8;B1AKJ5;F5H7V1;H0Y5G9
O43852	Calumenin (Crocalbin) (IEF SSP 9302)	CALU	37.106	7	11.57	O43852;O43852-3;O43852-10;O43852-6;O43852-4;O43852-2;O43852-13;O43852-14;O43852-11;O43852-5;O43852-15;H0Y875;O43852-12;O43852-9;O43852-7;O43852-8	O43852;O43852-3;O43852-10;O43852-6;O43852-4;O43852-2;O43852-13;O43852-14;O43852-11;O43852-5
O43865	S-adenosylhomocysteine hydrolase-like protein 1 (DC-expressed AHCY-like molecule) (IP(3)Rs binding protein released with IP(3)) (IRBIT) (Putative adenosylhomocysteinase 2) (S-adenosyl-L-homocysteine hydrolase 2) (AdoHcyase 2)	AHCYL1	58.951	12	50.82	O43865;O43865-2	O43865;O43865-2
O43920	NADH dehydrogenase [ubiquinone] iron-sulfur protein 5 (Complex I-15 kDa) (CI-15 kDa) (NADH-ubiquinone oxidoreductase 15 kDa subunit)	NDUFS5	12.517	5	4.4346	O43920	O43920
O43924	Retinal rod rhodopsin-sensitive cGMP 3',5'-cyclic phosphodiesterase subunit delta (GMP-PDE delta) (Protein p17)	PDE6D	17.42	7	16.683	O43924;B8ZZK5;C9IZ52	O43924;B8ZZK5;C9IZ52
O43929	Origin recognition complex subunit 4	ORC4	50.377	3	3.4913	O43929;C9JGH7;C9J2X8;Q53SE3;CON__Q2YDI2;O43929-2;O43929-3	O43929;C9JGH7;C9J2X8;Q53SE3
O60216	Double-strand-break repair protein rad21 homolog (hHR21) (Nuclear matrix protein 1) (NXP-1) (SCC1 homolog) [Cleaved into: 64-kDa C-terminal product (64-kDa carboxy-terminal product) (65-kDa carboxy-terminal product)]	RAD21	71.689	11	25.724	O60216;E5RI01;E5RFZ5;E5RFV8;E5RIN7;E5RG18;E5RJW1;E5RJK5;Q9H4I0;Q9H4I0-2	O60216
O60231	Pre-mRNA-splicing factor ATP-dependent RNA helicase DHX16 (EC 3.6.4.13) (ATP-dependent RNA helicase #3) (DEAH-box protein 16)	DHX16	119.26	5	4.2626	O60231;Q5SQH5	O60231;Q5SQH5
O60234	Glia maturation factor gamma (GMF-gamma)	GMFG	16.801	14	323.31	O60234;M0QYJ8;M0R0C1;M0QYG8;M0QXC2;M0QX47;M0QXZ6;M0R2P2	O60234;M0QYJ8;M0R0C1;M0QYG8;M0QXC2
O60244	Mediator of RNA polymerase II transcription subunit 14 (Activator-recruited cofactor 150 kDa component) (ARC150) (Cofactor required for Sp1 transcriptional activation subunit 2) (CRSP complex subunit 2) (Mediator complex subunit 14) (RGR1 homolog) (hRGR1) (Thyroid hormone receptor-associated protein complex 170 kDa component) (Trap170) (Transcriptional coactivator CRSP150) (Vitamin D3 receptor-in…	MED14	160.6	3	1.6321	O60244;H7C017;H7C3E5	O60244
O60256	Phosphoribosyl pyrophosphate synthase-associated protein 2 (PRPP synthase-associated protein 2) (41 kDa phosphoribosypyrophosphate synthetase-associated protein) (PAP41)	PRPSAP2	40.925	11	20.506	O60256;O60256-3;E7EPA1;C9JDU5;C9JJS3;C9K0K7;O60256-4;O60256-2;I3L331;I3L164;C9JDH0;E7EW35;I3L0S1;I3L4G9	O60256;O60256-3;E7EPA1;C9JDU5;C9JJS3;C9K0K7;O60256-4;O60256-2
O60264	SWI/SNF-related matrix-associated actin-dependent regulator of chromatin subfamily A member 5 (SWI/SNF-related matrix-associated actin-dependent regulator of chromatin A5) (EC 3.6.4.-) (Sucrose nonfermenting protein 2 homolog) (hSNF2H)	SMARCA5	121.9	24	150.09	O60264	O60264
O60268	Uncharacterized protein KIAA0513	KIAA0513	46.638	6	8.4319	O60268;O60268-3;O60268-2;H3BMU3;H3BNA7	O60268;O60268-3;O60268-2;H3BMU3
O60271	C-Jun-amino-terminal kinase-interacting protein 4 (JIP-4) (JNK-interacting protein 4) (Cancer/testis antigen 89) (CT89) (Human lung cancer oncogene 6 protein) (HLC-6) (JNK-associated leucine-zipper protein) (JLP) (Mitogen-activated protein kinase 8-interacting protein 4) (Proliferation-inducing protein 6) (Protein highly expressed in testis) (PHET) (Sperm surface protein) (Sperm-associated antige…	SPAG9	146.2	7	15.558	O60271;O60271-2;A0A087X2D8;O60271-4;O60271-5;O60271-3;O60271-9;H0YBE9;Q9UPT6;E9PFH7;A0A087WYG2;Q9UPT6-2	O60271;O60271-2;A0A087X2D8;O60271-4;O60271-5;O60271-3;O60271-9
O60306	RNA helicase aquarius (EC 3.6.4.13) (Intron-binding protein of 160 kDa) (IBP160)	AQR	171.29	16	12.521	O60306;H0YH15;H0YLN9	O60306
O60307	Microtubule-associated serine/threonine-protein kinase 3 (EC 2.7.11.1)	MAST3	143.14	15	31.396	O60307;Q6P0Q8;V9GXZ1;K7EJZ9;K7EME4	O60307
O60313	Dynamin-like 120 kDa protein, mitochondrial (EC 3.6.5.5) (Optic atrophy protein 1) [Cleaved into: Dynamin-like 120 kDa protein, form S1]	OPA1	111.63	17	27.488	O60313;O60313-2;E5KLK1;E5KLJ6;E5KLJ9;E5KLJ5;H7C141;H7C321;H7C3G2	O60313;O60313-2;E5KLK1;E5KLJ6;E5KLJ9;E5KLJ5
O60333	Kinesin-like protein KIF1B (Klp)	KIF1B	204.47	14	52.04	O60333;A0A087WWA3;Q4R9M9;O60333-2;O60333-4;O60333-3;Q12756;F8W8V9;Q12756-3;Q12756-2;H7C0K6;H7C437	O60333;A0A087WWA3;Q4R9M9;O60333-2;O60333-4
O60341	Lysine-specific histone demethylase 1A (EC 1.14.99.66) (BRAF35-HDAC complex protein BHC110) (Flavin-containing amine oxidase domain-containing protein 2) ([histone H3]-dimethyl-L-lysine(4) FAD-dependent demethylase 1A)	KDM1A	92.902	7	9.8888	O60341;O60341-2;R4GMP9	O60341;O60341-2
O60449	Lymphocyte antigen 75 (Ly-75) (C-type lectin domain family 13 member B) (DEC-205) (gp200-MR6) (CD antigen CD205)	LY75	198.31	6	9.0283	O60449;O60449-3;O60449-2	O60449;O60449-3;O60449-2
O60486	Plexin-C1 (Virus-encoded semaphorin protein receptor) (CD antigen CD232)	PLXNC1	175.74	36	233.32	O60486;B4DHQ7;F5H3A2;F8W1K6;F8VUW4;F8W095;Q9Y4D7;H0YAB2;Q9Y4D7-2	O60486;B4DHQ7
O60488	Long-chain-fatty-acid--CoA ligase 4 (EC 6.2.1.3) (Arachidonate--CoA ligase) (EC 6.2.1.15) (Long-chain acyl-CoA synthetase 4) (LACS 4)	ACSL4	79.187	19	47.199	O60488;O60488-2;D6RF95;D6RD96;D6RFW9;D6RDA8;H0Y9A0	O60488;O60488-2
O60493	Sorting nexin-3 (Protein SDP3)	SNX3	18.762	8	19.669	O60493;O60493-4;O60493-2;O60493-3	O60493;O60493-4;O60493-2;O60493-3
O60496	Docking protein 2 (Downstream of tyrosine kinase 2) (p56(dok-2))	DOK2	45.378	4	4.4096	O60496;E5RJ11;G3V114	O60496;E5RJ11;G3V114
O60502	Protein O-GlcNAcase (OGA) (EC 3.2.1.169) (Beta-N-acetylglucosaminidase) (Beta-N-acetylhexosaminidase) (Beta-hexosaminidase) (Meningioma-expressed antigen 5) (N-acetyl-beta-D-glucosaminidase) (N-acetyl-beta-glucosaminidase) (Nuclear cytoplasmic O-GlcNAcase and acetyltransferase) (NCOAT)	OGA	102.91	14	74.448	O60502;O60502-4;O60502-2;O60502-3;H7C3X0	O60502;O60502-4;O60502-2;O60502-3
O60506	Heterogeneous nuclear ribonucleoprotein Q (hnRNP Q) (Glycine- and tyrosine-rich RNA-binding protein) (GRY-RBP) (NS1-associated protein 1) (Synaptotagmin-binding, cytoplasmic RNA-interacting protein)	SYNCRIP	69.602	20	110.62	O60506;O60506-4;O60506-3;O60506-2;B7Z645;O60506-5;F6UXX1	O60506;O60506-4;O60506-3;O60506-2;B7Z645;O60506-5
O60524	Ribosome quality control complex subunit NEMF (Antigen NY-CO-1) (Nuclear export mediator factor) (Serologically defined colon cancer antigen 1)	NEMF	122.95	3	3.4947	O60524;O60524-4;O60524-5;O60524-3;G3V5V3;G3V4D9;O60524-2	O60524;O60524-4;O60524-5;O60524-3;G3V5V3
O60547	GDP-mannose 4,6 dehydratase (EC 4.2.1.47) (GDP-D-mannose dehydratase) (GMD)	GMDS	41.949	10	22.381	O60547;O60547-2	O60547;O60547-2
O60573	Eukaryotic translation initiation factor 4E type 2 (eIF-4E type 2) (eIF4E type 2) (Eukaryotic translation initiation factor 4E homologous protein) (Eukaryotic translation initiation factor 4E-like 3) (eIF4E-like protein 4E-LP) (mRNA cap-binding protein 4EHP) (h4EHP) (mRNA cap-binding protein type 3)	EIF4E2	28.362	3	21.02	O60573;C9JEL3;B9A044;B8ZZ50;O60573-2;B4E1E4;B9A023;B8ZZL3	O60573;C9JEL3;B9A044;B8ZZ50;O60573-2
O60603	Toll-like receptor 2 (Toll/interleukin-1 receptor-like protein 4) (CD antigen CD282)	TLR2	89.837	15	114.91	O60603	O60603
O60610	Protein diaphanous homolog 1 (Diaphanous-related formin-1) (DRF1)	DIAPH1	138.91	47	323.31	O60610-2;O60610-3	O60610-2;O60610-3
O60613	Selenoprotein F (15 kDa selenoprotein)	SELENOF	17.79	5	12.348	O60613;A0A087X1G7;A0A0B4J1S4	O60613;A0A087X1G7;A0A0B4J1S4
O60645	Exocyst complex component 3 (Exocyst complex component Sec6)	EXOC3	86.844	15	18.776	O60645;O60645-2;O60645-3;D6RB59;H0Y995;D6RBR9	O60645;O60645-2;O60645-3;D6RB59
O60664	Perilipin-3 (47 kDa mannose 6-phosphate receptor-binding protein) (47 kDa MPR-binding protein) (Cargo selection protein TIP47) (Mannose-6-phosphate receptor-binding protein 1) (Placental protein 17) (PP17)	PLIN3	47.074	19	323.31	O60664;O60664-4;O60664-3;K7ERZ3;O60664-2;K7EL96;K7ER39	O60664;O60664-4;O60664-3;K7ERZ3;O60664-2
O60674	Tyrosine-protein kinase JAK2 (EC 2.7.10.2) (Janus kinase 2) (JAK-2)	JAK2	130.67	8	7.7251	O60674	O60674
O60684	Importin subunit alpha-7 (Karyopherin subunit alpha-6)	KPNA6	60.029	7	3.7737	O60684;Q5TFJ7;O15131;S4R3E5;H0Y3K0	O60684;Q5TFJ7;O15131
O60701	UDP-glucose 6-dehydrogenase (UDP-Glc dehydrogenase) (UDP-GlcDH) (UDPGDH) (EC 1.1.1.22)	UGDH	55.023	4	3.571	O60701;O60701-2;O60701-3;E7ER95;E7ER83;E7ETF4;E7EV97	O60701;O60701-2;O60701-3
O60704	Protein-tyrosine sulfotransferase 2 (EC 2.8.2.20) (Tyrosylprotein sulfotransferase 2) (TPST-2)	TPST2	41.911	3	2.7742	O60704;B1AHJ5;B1AHJ7;B1AHJ6	O60704;B1AHJ5
O60749	Sorting nexin-2 (Transformation-related gene 9 protein) (TRG-9)	SNX2	58.47	19	155.89	O60749;O60749-2;D6RC15	O60749;O60749-2
O60762	Dolichol-phosphate mannosyltransferase subunit 1 (EC 2.4.1.83) (Dolichol-phosphate mannose synthase subunit 1) (DPM synthase subunit 1) (Dolichyl-phosphate beta-D-mannosyltransferase subunit 1) (Mannose-P-dolichol synthase subunit 1) (MPD synthase subunit 1)	DPM1	29.634	9	23.409	O60762;Q5QPK2;H0Y368;Q5QPJ9	O60762;Q5QPK2;H0Y368;Q5QPJ9
O60763	General vesicular transport factor p115 (Protein USO1 homolog) (Transcytosis-associated protein) (TAP) (Vesicle-docking protein)	USO1	107.89	25	323.31	O60763;O60763-2;REV__R4GMN2	O60763;O60763-2
O60784	Target of Myb1 membrane trafficking protein (Target of Myb protein 1)	TOM1	53.818	9	184.89	O60784;O60784-2;B0QY01;O60784-4;Q6UW50;O60784-3;V9GZ68;V9GYF4;B0QY02;H7BYN7;F8WAW7;F8WE29;F8WBB0;F8WB30	O60784;O60784-2;B0QY01;O60784-4;Q6UW50;O60784-3
O60825	6-phosphofructo-2-kinase/fructose-2,6-bisphosphatase 2 (6PF-2-K/Fru-2,6-P2ase 2) (PFK/FBPase 2) (6PF-2-K/Fru-2,6-P2ase heart-type isozyme) [Includes: 6-phosphofructo-2-kinase (EC 2.7.1.105); Fructose-2,6-bisphosphatase (EC 3.1.3.46)]	PFKFB2	58.476	25	167.93	O60825;O60825-2;F6RAZ1;F6XNB3;Q4VBA9;A0A087X278;A0A087X2H4	O60825;O60825-2
O60826	Coiled-coil domain-containing protein 22	CCDC22	70.755	21	146.04	O60826	O60826
O60831	PRA1 family protein 2	PRAF2	19.258	3	2.6276	O60831;A6NP52	O60831;A6NP52
O60832	H/ACA ribonucleoprotein complex subunit DKC1 (EC 5.4.99.-) (CBF5 homolog) (Dyskerin) (Nopp140-associated protein of 57 kDa) (Nucleolar protein NAP57) (Nucleolar protein family A member 4) (snoRNP protein DKC1)	DKC1	57.673	20	103.25	O60832;O60832-2;C9IYT0;H7C0M1;H7C2Q9;H7C2Q2;H7BZF2	O60832;O60832-2;C9IYT0;H7C0M1
O60841	Eukaryotic translation initiation factor 5B (eIF-5B) (EC 3.6.5.3) (Translation initiation factor IF-2)	EIF5B	138.83	11	19.055	O60841;A0A087WUT6	O60841;A0A087WUT6
O60861	Growth arrest-specific protein 7 (GAS-7)	GAS7	54.371	6	23.911	O60861;O60861-2;O60861-1;O60861-4	O60861;O60861-2;O60861-1;O60861-4
O60869	Endothelial differentiation-related factor 1 (EDF-1) (Multiprotein-bridging factor 1) (MBF1)	EDF1	16.368	4	13.048	O60869;O60869-2;O60869-3	O60869;O60869-2;O60869-3
O60879	Protein diaphanous homolog 2 (Diaphanous-related formin-2) (DRF2)	DIAPH2	125.57	23	57.17	O60879;A6NML8;K4DI95;C9J6U3;O60879-2;O60879-3	O60879;A6NML8;K4DI95;C9J6U3;O60879-2;O60879-3
O60884	DnaJ homolog subfamily A member 2 (Cell cycle progression restoration gene 3 protein) (Dnj3) (Dj3) (HIRA-interacting protein 4) (Renal carcinoma antigen NY-REN-14)	DNAJA2	45.745	16	53.646	O60884;A0A087WT48;I3L320	O60884
O60885	Bromodomain-containing protein 4 (Protein HUNK1)	BRD4	152.22	16	20.134	O60885;O60885-2;O60885-3;M0QZD9;M0QYW0;M0R0H4;H0YDJ7;U3KPW0;E9PIQ3;U3KQA6;A0A0G2JHL0	O60885;O60885-2;O60885-3;M0QZD9
O60888	Protein CutA (Acetylcholinesterase-associated protein) (Brain acetylcholinesterase putative membrane anchor)	CUTA	19.116	4	26.015	O60888;O60888-3;O60888-2;C9IZG4;H0YDR4;C9IZQ5	O60888;O60888-3;O60888-2;C9IZG4
O60934	Nibrin (Cell cycle regulatory protein p95) (Nijmegen breakage syndrome protein 1)	NBN	84.958	3	2.1472	O60934;A0A0C4DG07;E5RGU1;E5RGR7	O60934;A0A0C4DG07
O75037	Kinesin-like protein KIF21B	KIF21B	182.66	9	8.0156	O75037;O75037-2;O75037-3;O75037-4;Q7Z4S6;Q7Z4S6-5;H0YIM7;Q7Z4S6-6;Q7Z4S6-3;Q7Z4S6-2;Q7Z4S6-4	O75037;O75037-2;O75037-3;O75037-4
O75044	SLIT-ROBO Rho GTPase-activating protein 2 (srGAP2) (Formin-binding protein 2) (Rho GTPase-activating protein 34)	SRGAP2	120.88	8	10.85	O75044;A2RUF3;A0A075B7B5;B7ZM87;Q5VZB4;P0DMP2;E9PDX4;A0A087WW56;Q7Z6B7;G5EA48;Q7Z6B7-2	O75044;A2RUF3;A0A075B7B5;B7ZM87;Q5VZB4
O75064	DENN domain-containing protein 4B	DENND4B	163.84	15	73.4	O75064;E9PAK5;H0YEF0	O75064;E9PAK5
O75083	WD repeat-containing protein 1 (Actin-interacting protein 1) (AIP1) (NORI-1)	WDR1	66.193	36	323.31	O75083;D6RD66;O75083-3	O75083;D6RD66;O75083-3
O75110	Probable phospholipid-transporting ATPase IIA (EC 7.6.2.1) (ATPase class II type 9A)	ATP9A	118.58	9	15.784	O75110;A0A0A0MR22;O75110-2;O43861;O43861-2	O75110;A0A0A0MR22;O75110-2
O75113	NEDD4-binding protein 1 (N4BP1) (EC 3.1.-.-)	N4BP1	100.38	10	14.677	O75113	O75113
O75116	Rho-associated protein kinase 2 (EC 2.7.11.1) (Rho kinase 2) (Rho-associated, coiled-coil-containing protein kinase 2) (Rho-associated, coiled-coil-containing protein kinase II) (ROCK-II) (p164 ROCK-2)	ROCK2	160.9	36	86.367	O75116;E9PF63;Q14DU5;D6REE7;C9JFJ0	O75116;E9PF63
O75131	Copine-3 (Copine III)	CPNE3	60.13	26	323.31	O75131;A0A087WYQ3;H0YB26;E5RHZ0;A0A087WXR6;A0A087WUS8;E5RFT7;Q86YQ8;Q9UBL6;Q8IYJ1;Q96A23;E7ENV7;Q86YQ8-2;Q9HCH3-2;O95741;Q9UBL6-2;Q96A23-2;O95741-2	O75131;A0A087WYQ3
O75146	Huntingtin-interacting protein 1-related protein (HIP1-related protein) (Huntingtin-interacting protein 12) (HIP-12)	HIP1R	119.39	12	9.4366	O75146;O75146-2	O75146;O75146-2
O75150	E3 ubiquitin-protein ligase BRE1B (BRE1-B) (EC 2.3.2.27) (95 kDa retinoblastoma-associated protein) (RBP95) (RING finger protein 40) (RING-type E3 ubiquitin transferase BRE1B)	RNF40	113.65	15	33.928	O75150;H3BP71;O75150-4;O75150-3;A0A087WTK2;H3BS50	O75150;H3BP71;O75150-4;O75150-3
O75152	Zinc finger CCCH domain-containing protein 11A	ZC3H11A	89.13	4	7.6182	O75152;E9PQ61;E9PBY7	O75152;E9PQ61;E9PBY7
O75165	DnaJ homolog subfamily C member 13 (Required for receptor-mediated endocytosis 8) (RME-8)	DNAJC13	254.41	84	323.31	O75165;H0Y8Q2;H0YA63	O75165
O75167	Phosphatase and actin regulator 2	PHACTR2	69.699	5	30.187	O75167;O75167-2;J3KP75;O75167-5;O75167-4;H9KVA6;F6TH74	O75167;O75167-2;J3KP75;O75167-5;O75167-4
O75170	Serine/threonine-protein phosphatase 6 regulatory subunit 2 (SAPS domain family member 2)	PPP6R2	104.94	11	20.118	O75170;O75170-2;O75170-6;O75170-4;O75170-3;O75170-5;T1ECW5;A0A0A0MSJ8	O75170;O75170-2;O75170-6;O75170-4;O75170-3;O75170-5
O75175	CCR4-NOT transcription complex subunit 3 (CCR4-associated factor 3) (Leukocyte receptor cluster member 2)	CNOT3	81.871	3	20.295	O75175;O75175-2;H7C148;H7C3F5;O75175-3	O75175;O75175-2;H7C148;H7C3F5;O75175-3
O75190	DnaJ homolog subfamily B member 6 (HHDJ1) (Heat shock protein J2) (HSJ-2) (MRJ) (MSJ-1)	DNAJB6	36.087	3	3.7871	O75190;O75190-2;C9J2C4;O75190-3;Q8NHS0;O75190-4;C9JN01;C9JB42;C9JDR7;C9JDX6;F8WCZ4;C9J2P2;E9PH18	O75190;O75190-2;C9J2C4;O75190-3;Q8NHS0;O75190-4
O75191	Xylulose kinase (Xylulokinase) (EC 2.7.1.17)	XYLB	58.382	4	4.4072	O75191;O75191-2	O75191;O75191-2
O75208	Ubiquinone biosynthesis protein COQ9, mitochondrial	COQ9	35.509	3	5.7794	O75208;H3BNT2;H3BPY0;H3BPW3;H3BVA5;H3BPC6;H3BRC0;H3BSJ5;O75208-2	O75208;H3BNT2;H3BPY0
O75223	Gamma-glutamylcyclotransferase (EC 4.3.2.9) (Cytochrome c-releasing factor 21)	GGCT	21.007	9	200.83	O75223;M0QZK8;B8ZZK2;O75223-3;H7BZK5;O75223-2;O75223-4;A0A0B4J1Y4	O75223;M0QZK8;B8ZZK2;O75223-3
O75251	NADH dehydrogenase [ubiquinone] iron-sulfur protein 7, mitochondrial (EC 7.1.1.2) (Complex I-20kD) (CI-20kD) (NADH-ubiquinone oxidoreductase 20 kDa subunit) (PSST subunit)	NDUFS7	23.563	3	6.1167	O75251;F5H5N1;F5GXJ1;O75251-2;A0A087WXF6;A0A087WTI3	O75251;F5H5N1;F5GXJ1;O75251-2;A0A087WXF6;A0A087WTI3
O75306	NADH dehydrogenase [ubiquinone] iron-sulfur protein 2, mitochondrial (EC 7.1.1.2) (Complex I-49kD) (CI-49kD) (NADH-ubiquinone oxidoreductase 49 kDa subunit)	NDUFS2	52.545	8	17.034	O75306;O75306-2	O75306;O75306-2
O75323	Protein NipSnap homolog 2 (NipSnap2) (Glioblastoma-amplified sequence)	NIPSNAP2	33.742	3	3.0692	O75323;C9J7B1;C9K068;H7C333;O75323-2	O75323;C9J7B1;C9K068;H7C333
O75340	Programmed cell death protein 6 (Apoptosis-linked gene 2 protein homolog) (ALG-2)	PDCD6	21.868	9	45.943	O75340;A0A024QZ42;H0Y9X3;A0A087WZ38;E7EPW6;O75340-3	O75340;A0A024QZ42
O75347	Tubulin-specific chaperone A (TCP1-chaperonin cofactor A) (Tubulin-folding cofactor A) (CFA)	TBCA	12.855	8	16.693	O75347;E5RIW3;E5RJD8;E5RHG6;O75347-2;E5RIX8;E5RJM1	O75347;E5RIW3;E5RJD8;E5RHG6;O75347-2;E5RIX8
O75348	V-type proton ATPase subunit G 1 (V-ATPase subunit G 1) (V-ATPase 13 kDa subunit 1) (Vacuolar proton pump subunit G 1) (Vacuolar proton pump subunit M16)	ATP6V1G1	13.757	5	255.26	O75348;O95670;F2Z307;O95670-2	O75348
O75351	Vacuolar protein sorting-associated protein 4B (EC 3.6.4.6) (Cell migration-inducing gene 1 protein) (Suppressor of K(+) transport growth defect 1) (Protein SKD1)	VPS4B	49.301	18	149.26	O75351;K7EL71;K7EKZ3	O75351
O75352	Mannose-P-dolichol utilization defect 1 protein (Suppressor of Lec15 and Lec35 glycosylation mutation homolog) (SL15)	MPDU1	26.638	1	1.7641	O75352;J3KSI4;I3L405;I3L261;I3L1D2;I3L4E0;J3QS48;I3L295;J3KTK8;J3QQZ4;J3KT75;J3QW43;J3QRD5;Q9H3L2;Q1HDL3;A0A087WV81;O75352-2	O75352;J3KSI4;I3L405;I3L261;I3L1D2;I3L4E0;J3QS48;I3L295;J3KTK8;J3QQZ4;J3KT75;J3QW43;J3QRD5;Q9H3L2;Q1HDL3;A0A087WV81;O75352-2
O75367	Core histone macro-H2A.1 (Histone macroH2A1) (mH2A1) (Histone H2A.y) (H2A/y) (Medulloblastoma antigen MU-MB-50.205)	MACROH2A1	39.617	22	323.31	O75367;O75367-3;B4DJC3;D6RCF2;Q5SQT3	O75367;O75367-3;B4DJC3
O75368	Adapter SH3BGRL (SH3 domain-binding glutamic acid-rich-like protein 1)	SH3BGRL	12.774	8	323.31	O75368	O75368
O75369	Filamin-B (FLN-B) (ABP-278) (ABP-280 homolog) (Actin-binding-like protein) (Beta-filamin) (Filamin homolog 1) (Fh1) (Filamin-3) (Thyroid autoantigen) (Truncated actin-binding protein) (Truncated ABP)	FLNB	278.16	47	74.977	O75369;O75369-8;O75369-2;O75369-9;O75369-6;O75369-3;O75369-5;O75369-4;E7EN95;O75369-7;A0A0C4DGA1;H7C5L4	O75369;O75369-8;O75369-2;O75369-9;O75369-6;O75369-3;O75369-5;O75369-4;E7EN95;O75369-7
O75376	Nuclear receptor corepressor 1 (N-CoR) (N-CoR1)	NCOR1	270.21	4	2.5163	O75376;A0A088AWL3;O75376-3;O75376-2;E7EVU5;E7EW50;J3KS51	O75376;A0A088AWL3;O75376-3;O75376-2;E7EVU5;E7EW50;J3KS51
O75390	Citrate synthase, mitochondrial (EC 2.3.3.1) (Citrate (Si)-synthase)	CS	51.712	20	168.93	O75390;B4DJV2;A0A0C4DGI3;H0YIC4;F8W4S1;H0YH82;F8VPA1;F8VTT8;F8VPF9;F8W1S4;F8VZK9;F8VX07;F8VRP1;F8VX68;F8VRI6;F8W642;F8VWQ5;F8VU34;F8VR34;F8W0J2;F8VP03	O75390;B4DJV2;A0A0C4DGI3
O75396	Vesicle-trafficking protein SEC22b (ER-Golgi SNARE of 24 kDa) (ERS-24) (ERS24) (SEC22 vesicle-trafficking protein homolog B) (SEC22 vesicle-trafficking protein-like 1)	SEC22B	24.593	9	120.19	O75396;A0A087X1A9	O75396
O75400	Pre-mRNA-processing factor 40 homolog A (Fas ligand-associated factor 1) (Formin-binding protein 11) (Formin-binding protein 3) (Huntingtin yeast partner A) (Huntingtin-interacting protein 10) (HIP-10) (Huntingtin-interacting protein A) (Renal carcinoma antigen NY-REN-6)	PRPF40A	108.8	9	28.01	O75400;O75400-2;O75400-3;F5H578;H0YG38	O75400;O75400-2;O75400-3
O75410	Transforming acidic coiled-coil-containing protein 1 (Gastric cancer antigen Ga55) (Taxin-1)	TACC1	87.793	4	5.4266	O75410;H0YAY0;E7EVI4;E7ET87;O75410-3;O75410-7;O75410-2;B4E3H6;H0YBT8;R4GMT7;O75410-5;O75410-4;O75410-6;E5RFM9;O75410-8	O75410;H0YAY0;E7EVI4;E7ET87;O75410-3;O75410-7;O75410-2;B4E3H6;H0YBT8;R4GMT7;O75410-5;O75410-4;O75410-6
O75427	Leucine-rich repeat and calponin homology domain-containing protein 4 (Leucine-rich repeat neuronal protein 4) (Leucine-rich neuronal protein)	LRCH4	73.449	10	142.02	O75427;H7C5D9;C9JYK0;A0A087X197	O75427
O75431	Metaxin-2 (Mitochondrial outer membrane import complex protein 2)	MTX2	29.763	2	2.567	O75431;C9JNK6;O75431-2	O75431;C9JNK6;O75431-2
O75436	Vacuolar protein sorting-associated protein 26A (Vesicle protein sorting 26A) (hVPS26)	VPS26A	38.169	17	323.31	O75436;S4R3Q6;O75436-2;S4R2Y3	O75436;S4R3Q6;O75436-2
O75475	PC4 and SFRS1-interacting protein (CLL-associated antigen KW-7) (Dense fine speckles 70 kDa protein) (DFS 70) (Lens epithelium-derived growth factor) (Transcriptional coactivator p75/p52)	PSIP1	60.103	7	16.728	O75475;O75475-2;O75475-3	O75475;O75475-2;O75475-3
O75477	Erlin-1 (Endoplasmic reticulum lipid raft-associated protein 1) (Protein KE04) (Stomatin-prohibitin-flotillin-HflC/K domain-containing protein 1) (SPFH domain-containing protein 1)	ERLIN1	38.925	14	86.023	O75477;B0QZ43	O75477;B0QZ43
O75489	NADH dehydrogenase [ubiquinone] iron-sulfur protein 3, mitochondrial (EC 7.1.1.2) (Complex I-30kD) (CI-30kD) (NADH-ubiquinone oxidoreductase 30 kDa subunit)	NDUFS3	30.241	4	19.429	O75489;E9PS48;O75489-2	O75489
O75494	Serine/arginine-rich splicing factor 10 (40 kDa SR-repressor protein) (SRrp40) (FUS-interacting serine-arginine-rich protein 1) (Splicing factor SRp38) (Splicing factor, arginine/serine-rich 13A) (TLS-associated protein with Ser-Arg repeats) (TASR) (TLS-associated protein with SR repeats) (TLS-associated serine-arginine protein) (TLS-associated SR protein)	SRSF10	31.3	6	23.255	O75494;O75494-3;O75494-4;Q5JRI1;O75494-5;O75494-6;O75494-2;Q6IQ42;Q8WXF0;R4GMP8	O75494;O75494-3;O75494-4;Q5JRI1;O75494-5;O75494-6;O75494-2
O75506	Heat shock factor-binding protein 1 (Nasopharyngeal carcinoma-associated antigen 13) (NPC-A-13)	HSBP1	8.5435	2	46.244	O75506	O75506
O75530	Polycomb protein EED (hEED) (Embryonic ectoderm development protein) (WD protein associating with integrin cytoplasmic tails 1) (WAIT-1)	EED	50.197	9	15.812	O75530;O75530-3;O75530-2;E9PJK2;H0YEL4;E9PMU3	O75530;O75530-3;O75530-2;E9PJK2;H0YEL4
O75531	Barrier-to-autointegration factor (Breakpoint cluster region protein 1) [Cleaved into: Barrier-to-autointegration factor, N-terminally processed]	BANF1	10.058	7	15.88	O75531;E9PJJ8	O75531
O75533	Splicing factor 3B subunit 1 (Pre-mRNA-splicing factor SF3b 155 kDa subunit) (SF3b155) (Spliceosome-associated protein 155) (SAP 155)	SF3B1	145.83	33	323.31	O75533;H7C341	O75533
O75534	Cold shock domain-containing protein E1 (N-ras upstream gene protein) (Protein UNR)	CSDE1	88.884	13	21.965	O75534;E9PLT0;O75534-2;O75534-3;O75534-4;E9PNG3	O75534;E9PLT0;O75534-2;O75534-3;O75534-4
O75558	Syntaxin-11	STX11	33.195	9	94.219	O75558	O75558
O75563	Src kinase-associated phosphoprotein 2 (Pyk2/RAFTK-associated protein) (Retinoic acid-induced protein 70) (SKAP55 homolog) (SKAP-55HOM) (SKAP-HOM) (Src family-associated phosphoprotein 2) (Src kinase-associated phosphoprotein 55-related protein) (Src-associated adapter protein with PH and SH3 domains)	SKAP2	41.216	14	91.596	O75563;C9JQ17	O75563
O75582	Ribosomal protein S6 kinase alpha-5 (S6K-alpha-5) (EC 2.7.11.1) (90 kDa ribosomal protein S6 kinase 5) (Nuclear mitogen- and stress-activated protein kinase 1) (RSK-like protein kinase) (RSKL)	RPS6KA5	89.864	7	48.635	O75582;A0A0A0MQV2;O75582-3;O75582-2;G3V2D1	O75582;A0A0A0MQV2;O75582-3;O75582-2
O75592	E3 ubiquitin-protein ligase MYCBP2 (EC 2.3.2.33) (Myc-binding protein 2) (Protein associated with Myc)	MYCBP2	510.08	38	53.159	O75592;O75592-2;H7C3U4;A0A0C4DGY7	O75592;O75592-2
O75594	Peptidoglycan recognition protein 1 (Peptidoglycan recognition protein short) (PGRP-S)	PGLYRP1	21.731	6	323.31	O75594	O75594
O75608	Acyl-protein thioesterase 1 (APT-1) (hAPT1) (EC 3.1.2.-) (Lysophospholipase 1) (Lysophospholipase I) (LPL-I) (LysoPLA I) (Palmitoyl-protein hydrolase) (EC 3.1.2.22)	LYPLA1	24.669	4	9.5718	O75608;A0A087X1K9;O75608-2;B4DP64;E5RGR0;E5RJ48;E5RI35	O75608;A0A087X1K9;O75608-2;B4DP64;E5RGR0
O75629	Protein CREG1 (Cellular repressor of E1A-stimulated genes 1)	CREG1	24.074	6	34.33	O75629	O75629
O75643	U5 small nuclear ribonucleoprotein 200 kDa helicase (EC 3.6.4.13) (Activating signal cointegrator 1 complex subunit 3-like 1) (BRR2 homolog) (U5 snRNP-specific 200 kDa protein) (U5-200KD)	SNRNP200	244.5	61	323.31	O75643;B4E0P5;O75643-2	O75643
O75663	TIP41-like protein (Putative MAPK-activating protein PM10) (Type 2A-interacting protein) (TIP)	TIPRL	31.444	5	13.854	O75663;O75663-2	O75663;O75663-2
O75676	Ribosomal protein S6 kinase alpha-4 (S6K-alpha-4) (EC 2.7.11.1) (90 kDa ribosomal protein S6 kinase 4) (Nuclear mitogen- and stress-activated protein kinase 2) (Ribosomal protein kinase B) (RSKB)	RPS6KA4	85.605	3	3.5694	O75676;A0A0A6YYC0;E9PJN1;O75676-2	O75676;A0A0A6YYC0;E9PJN1;O75676-2
O75688	Protein phosphatase 1B (EC 3.1.3.16) (Protein phosphatase 2C isoform beta) (PP2C-beta)	PPM1B	52.642	16	120.56	O75688;C9JIR6;O75688-4;B8ZZF0;O75688-5;O75688-3	O75688;C9JIR6;O75688-4;B8ZZF0;O75688-5
O75689	Arf-GAP with dual PH domain-containing protein 1 (Centaurin-alpha-1) (Cnt-a1) (Putative MAPK-activating protein PM25)	ADAP1	43.395	8	24.597	O75689;O75689-2;H0Y7Q1;O75689-3;H7C4B3;H7BZT6;H7C264;C9JN36;H7C324	O75689;O75689-2;H0Y7Q1;O75689-3;H7C4B3;H7BZT6;H7C264;C9JN36
O75694	Nuclear pore complex protein Nup155 (155 kDa nucleoporin) (Nucleoporin Nup155)	NUP155	155.2	25	270.32	O75694;E9PF10;O75694-2	O75694;E9PF10;O75694-2
O75695	Protein XRP2	RP2	39.641	11	17.761	O75695	O75695
O75787	Renin receptor (ATPase H(+)-transporting lysosomal accessory protein 2) (ATPase H(+)-transporting lysosomal-interacting protein 2) (ER-localized type I transmembrane adapter) (Embryonic liver differentiation factor 10) (N14F) (Renin/prorenin receptor) (Vacuolar ATP synthase membrane sector-associated protein M8-9) (ATP6M8-9) (V-ATPase M8.9 subunit) [Cleaved into: Renin receptor N-terminal fragmen…	ATP6AP2	39.008	5	7.8978	O75787;O75787-2;H0Y750;H7C3E1;H7C240	O75787;O75787-2;H0Y750;H7C3E1
O75792	Ribonuclease H2 subunit A (RNase H2 subunit A) (EC 3.1.26.4) (Aicardi-Goutieres syndrome 4 protein) (AGS4) (RNase H(35)) (Ribonuclease HI large subunit) (RNase HI large subunit) (Ribonuclease HI subunit A)	RNASEH2A	33.395	5	18.658	O75792	O75792
O75821	Eukaryotic translation initiation factor 3 subunit G (eIF3g) (Eukaryotic translation initiation factor 3 RNA-binding subunit) (eIF-3 RNA-binding subunit) (Eukaryotic translation initiation factor 3 subunit 4) (eIF-3-delta) (eIF3 p42) (eIF3 p44)	EIF3G	35.611	6	85.795	O75821;K7ENA8;K7ER90;K7EL20;K7EP16;K7EL60	O75821;K7ENA8;K7ER90;K7EL20
O75822	Eukaryotic translation initiation factor 3 subunit J (eIF3j) (Eukaryotic translation initiation factor 3 subunit 1) (eIF-3-alpha) (eIF3 p35)	EIF3J	29.062	4	9.435	O75822;O75822-2;O75822-3;H0YGJ7;H0YLP3	O75822;O75822-2;O75822-3
O75832	26S proteasome non-ATPase regulatory subunit 10 (26S proteasome regulatory subunit p28) (Gankyrin) (p28(GANK))	PSMD10	24.428	11	97.138	O75832;O75832-2	O75832
O75843	AP-1 complex subunit gamma-like 2 (Gamma2-adaptin) (G2ad)	AP1G2	87.116	21	102.84	O75843;G3V532;H0YJ08;H0YJ47;G3V3Z2;G3V2V9	O75843
O75844	CAAX prenyl protease 1 homolog (EC 3.4.24.84) (Farnesylated proteins-converting enzyme 1) (FACE-1) (Prenyl protein-specific endoprotease 1) (Zinc metalloproteinase Ste24 homolog)	ZMPSTE24	54.812	14	196.26	O75844	O75844
O75871	Carcinoembryonic antigen-related cell adhesion molecule 4 (CEA cell adhesion molecule 4) (Carcinoembryonic antigen CGM7) (Non-specific cross-reacting antigen W236)	CEACAM4	25.909	2	34.758	O75871;M0R363	O75871;M0R363
O75874	Isocitrate dehydrogenase [NADP] cytoplasmic (IDH) (IDH1) (EC 1.1.1.42) (Cytosolic NADP-isocitrate dehydrogenase) (IDPc) (NADP(+)-specific ICDH) (Oxalosuccinate decarboxylase)	IDH1	46.659	24	323.31	O75874;C9J4N6;C9JJE5;C9JLU6	O75874
O75882	Attractin (DPPT-L) (Mahogany homolog)	ATRN	158.54	2	3.6776	O75882;O75882-3;O75882-2	O75882;O75882-3;O75882-2
O75884	Serine hydrolase RBBP9 (EC 3.-.-.-) (B5T-overexpressed gene protein) (Protein BOG) (Retinoblastoma-binding protein 10) (RBBP-10) (Retinoblastoma-binding protein 9) (RBBP-9)	RBBP9	21	5	45.999	O75884;A0A087WYQ5;O75884-2	O75884;A0A087WYQ5;O75884-2
O75886	Signal transducing adapter molecule 2 (STAM-2) (Hrs-binding protein)	STAM2	58.164	8	23.675	O75886;O75886-2	O75886;O75886-2
O75888	Tumor necrosis factor ligand superfamily member 13 (A proliferation-inducing ligand) (APRIL) (TNF- and APOL-related leukocyte expressed ligand 2) (TALL-2) (TNF-related death ligand 1) (TRDL-1) (CD antigen CD256)	TNFSF13	25.678	3	3.2585	O75888-2;O75888;K7EJ28;C9JFN2;Q2QBA2;O43508-2;A0A0A6YY99;O75888-5;O75888-4;C9JF68;O75888-3	O75888-2;O75888;K7EJ28;C9JFN2;Q2QBA2;O43508-2;A0A0A6YY99;O75888-5;O75888-4
O75907	Diacylglycerol O-acyltransferase 1 (EC 2.3.1.20) (ACAT-related gene product 1) (Acyl-CoA retinol O-fatty-acyltransferase) (ARAT) (Retinol O-fatty-acyltransferase) (EC 2.3.1.76) (Diglyceride acyltransferase)	DGAT1	55.278	7	105.45	O75907;A0A0A0MR74	O75907;A0A0A0MR74
O75909	Cyclin-K	CCNK	64.239	3	4.965	O75909;O75909-1;G3V5E1;O75909-4;G3V2Q3;O75909-2;G3V235	O75909;O75909-1;G3V5E1;O75909-4;G3V2Q3;O75909-2
O75915	PRA1 family protein 3 (ADP-ribosylation factor-like protein 6-interacting protein 5) (ARL-6-interacting protein 5) (Aip-5) (Cytoskeleton-related vitamin A-responsive protein) (Dermal papilla-derived protein 11) (GTRAP3-18) (Glutamate transporter EAAC1-interacting protein) (JM5) (Prenylated Rab acceptor protein 2) (Protein JWa) (Putative MAPK-activating protein PM27)	ARL6IP5	21.614	6	31.282	O75915;F8WF90;C9JQU6;F8WF33	O75915;F8WF90;C9JQU6;F8WF33
O75923	Dysferlin (Dystrophy-associated fer-1-like protein) (Fer-1-like protein 1)	DYSF	237.29	90	323.31	O75923;O75923-14;O75923-2;O75923-8;O75923-11;O75923-10;O75923-3;O75923-9;O75923-5;O75923-4;O75923-6;O75923-12;O75923-7;O75923-13;O75923-15;Q9NZM1;Q9NZM1-5;Q9NZM1-2;Q9NZM1-6;Q9NZM1-3;Q9NZM1-8;Q9NZM1-7;H0YD14	O75923;O75923-14;O75923-2;O75923-8;O75923-11;O75923-10;O75923-3;O75923-9;O75923-5;O75923-4;O75923-6;O75923-12;O75923-7;O75923-13;O75923-15
O75935	Dynactin subunit 3 (Dynactin complex subunit 22 kDa subunit) (p22)	DCTN3	21.119	8	17.432	O75935;O75935-3;X6RCK5;X6RA56;A0A0A0MRV8;X6RLR1;O75935-2	O75935;O75935-3;X6RCK5;X6RA56;A0A0A0MRV8;X6RLR1;O75935-2
O75937	DnaJ homolog subfamily C member 8 (Splicing protein spf31)	DNAJC8	29.841	9	22.933	O75937;S4R3J5	O75937
O75947	ATP synthase subunit d, mitochondrial (ATPase subunit d) (ATP synthase peripheral stalk subunit d)	ATP5PD	18.491	9	29.732	O75947;O75947-2;F5H608	O75947;O75947-2
O75955	Flotillin-1	FLOT1	47.355	33	323.31	O75955;O75955-2;A2AB09;A2AB10;A2AB12;A0A0G2JJQ6;A2AB13;A2AB11;A2ABJ5	O75955;O75955-2;A2AB09;A2AB10
O75964	ATP synthase subunit g, mitochondrial (ATPase subunit g) (ATP synthase membrane subunit g)	ATP5MG	11.428	7	13.27	O75964;E9PN17	O75964;E9PN17
O75976	Carboxypeptidase D (EC 3.4.17.22) (Metallocarboxypeptidase D) (gp180)	CPD	152.93	6	5.2247	O75976;O75976-2;J3QQJ4	O75976;O75976-2
O75995	SAM and SH3 domain-containing protein 3 (SH3 protein expressed in lymphocytes homolog)	SASH3	41.595	9	36.207	O75995	O75995
O76003	Glutaredoxin-3 (PKC-interacting cousin of thioredoxin) (PICOT) (PKC-theta-interacting protein) (PKCq-interacting protein) (Thioredoxin-like protein 2)	GLRX3	37.432	14	143.23	O76003	O76003
O76071	Probable cytosolic iron-sulfur protein assembly protein CIAO1 (WD repeat-containing protein 39)	CIAO1	37.84	6	40.391	O76071	O76071
O76094	Signal recognition particle subunit SRP72 (SRP72) (Signal recognition particle 72 kDa protein)	SRP72	74.605	11	159.52	O76094;O76094-2;R4GNC1;D6RDY6	O76094;O76094-2
O76096	Cystatin-F (Cystatin-7) (Cystatin-like metastasis-associated protein) (CMAP) (Leukocystatin)	CST7	16.454	2	5.6502	O76096	O76096
O94759	Transient receptor potential cation channel subfamily M member 2 (Estrogen-responsive element-associated gene 1 protein) (Long transient receptor potential channel 2) (LTrpC-2) (LTrpC2) (Transient receptor potential channel 7) (TrpC7) (Transient receptor potential melastatin 2)	TRPM2	171.2	16	30.945	O94759;E9PGK7;O94759-2;O94759-3;A0A087WT16	O94759;E9PGK7;O94759-2;O94759-3
O94760	N(G),N(G)-dimethylarginine dimethylaminohydrolase 1 (DDAH-1) (Dimethylarginine dimethylaminohydrolase 1) (EC 3.5.3.18) (DDAHI) (Dimethylargininase-1)	DDAH1	31.121	9	15.691	O94760	O94760
O94766	Galactosylgalactosylxylosylprotein 3-beta-glucuronosyltransferase 3 (EC 2.4.1.135) (Beta-1,3-glucuronyltransferase 3) (Glucuronosyltransferase I) (GlcAT-I) (UDP-GlcUA:Gal beta-1,3-Gal-R glucuronyltransferase) (GlcUAT-I)	B3GAT3	37.121	2	2.3911	O94766;G3V150;O94766-2;E9PNA1	O94766;G3V150;O94766-2;E9PNA1
O94768	Serine/threonine-protein kinase 17B (EC 2.7.11.1) (DAP kinase-related apoptosis-inducing protein kinase 2)	STK17B	42.344	5	35.938	O94768;C9JZJ1;U3KQF8	O94768
O94776	Metastasis-associated protein MTA2 (Metastasis-associated 1-like 1) (MTA1-L1 protein) (p53 target protein in deacetylase complex)	MTA2	75.022	19	31.034	O94776;O94776-2;Q9BTC8;Q9BTC8-2;E9PCS8;E7EQY4;D6W5A2;E7EV10;Q13330;Q13330-3;F8VSM3;H0Y4T7;E7ESY4;Q13330-2	O94776;O94776-2
O94804	Serine/threonine-protein kinase 10 (EC 2.7.11.1) (Lymphocyte-oriented kinase)	STK10	112.13	35	162.06	O94804;H0YB71	O94804
O94819	Kelch repeat and BTB domain-containing protein 11 (Chronic myelogenous leukemia-associated protein) (Kelch domain-containing protein 7B)	KBTBD11	65.719	17	109.99	O94819	O94819
O94822	E3 ubiquitin-protein ligase listerin (EC 2.3.2.27) (RING finger protein 160) (RING-type E3 ubiquitin transferase listerin) (Zinc finger protein 294)	LTN1	200.55	3	2.5612	O94822;O94822-3;S4R3T2;H7BYG8;O94822-2	O94822;O94822-3
O94826	Mitochondrial import receptor subunit TOM70 (Mitochondrial precursor proteins import receptor) (Translocase of outer membrane 70 kDa subunit) (Translocase of outer mitochondrial membrane protein 70)	TOMM70	67.454	8	21.557	O94826	O94826
O94855	Protein transport protein Sec24D (SEC24-related protein D)	SEC24D	113.01	7	13.038	O94855;E9PDM8;O94855-2;E9PC44	O94855;E9PDM8;O94855-2;E9PC44
O94874	E3 UFM1-protein ligase 1 (EC 2.3.2.-) (E3 UFM1-protein transferase 1) (Multiple alpha-helix protein located at ER) (Novel LZAP-binding protein) (Regulator of C53/LZAP and DDRGK1)	UFL1	89.594	15	38.005	O94874;O94874-2;O94874-3	O94874;O94874-2;O94874-3
O94886	CSC1-like protein 1 (Transmembrane protein 63A)	TMEM63A	92.125	14	41.483	O94886;Q2HIZ8;X6RI56	O94886
O94903	Pyridoxal phosphate homeostasis protein (PLP homeostasis protein) (Proline synthase co-transcribed bacterial homolog protein) (Pyridoxal phosphate-binding protein)	PLPBP	30.344	8	86.337	O94903;E5RG77;E5RFX7;H0YBG2;E5RFZ4	O94903;E5RG77;E5RFX7
O94905	Erlin-2 (Endoplasmic reticulum lipid raft-associated protein 2) (Stomatin-prohibitin-flotillin-HflC/K domain-containing protein 2) (SPFH domain-containing protein 2)	ERLIN2	37.839	16	113.35	O94905;E5RHW4;E5RJ09;O94905-2;O94905-3	O94905;E5RHW4
O94906	Pre-mRNA-processing factor 6 (Androgen receptor N-terminal domain-transactivating protein 1) (ANT-1) (PRP6 homolog) (U5 snRNP-associated 102 kDa protein) (U5-102 kDa protein)	PRPF6	106.92	12	50.588	O94906;O94906-2	O94906;O94906-2
O94915	Protein furry homolog-like (ALL1-fused gene from chromosome 4p12 protein)	FRYL	339.59	28	36.795	O94915;F2Z2S2;D6RJI4;H0Y9X0;O94915-2;D6R9B9	O94915;F2Z2S2
O94919	Endonuclease domain-containing 1 protein (EC 3.1.30.-)	ENDOD1	55.016	7	19.292	O94919	O94919
O94921	Cyclin-dependent kinase 14 (EC 2.7.11.22) (Cell division protein kinase 14) (Serine/threonine-protein kinase PFTAIRE-1) (hPFTAIRE1)	CDK14	53.056	5	4.2357	O94921;O94921-3;O94921-2;Q96Q40;E7EUK8;Q96Q40-2;Q96Q40-4;Q96Q40-3;Q96Q40-5;Q00536;Q00537;Q07002;Q07002-3;Q00537-2;Q00536-2;C9IYJ9;H0YAZ9;E5RGN0;A0A087WZU2;F5H6Z0;Q07002-2;Q00536-3;Q14004;P06493;Q00534;Q14004-2;P11802;C9JWL6;F8WF96;F8VXD2;F8VYH9;F8VZZ0;E5RIU6;F8VTV8;F8VWX7;F8VZ51;K7EJ83;A0A087WZZ9;A0A024QZP7;Q9BVE2;A0A087X209;P11802-2	O94921;O94921-3;O94921-2;Q96Q40;E7EUK8;Q96Q40-2;Q96Q40-4;Q96Q40-3;Q96Q40-5
O94966	Ubiquitin carboxyl-terminal hydrolase 19 (EC 3.4.19.12) (Deubiquitinating enzyme 19) (Ubiquitin thioesterase 19) (Ubiquitin-specific-processing protease 19) (Zinc finger MYND domain-containing protein 9)	USP19	150.66	8	13.723	O94966-7;E7EST9;B5MEG5;O94966-6;O94966-5;O94966;O94966-3;E7ESU0;O94966-4;O94966-2;A0A0A0MR08	O94966-7;E7EST9;B5MEG5;O94966-6;O94966-5;O94966;O94966-3;E7ESU0;O94966-4;O94966-2
O94967	WD repeat-containing protein 47 (Neuronal enriched MAP-interacting protein) (Nemitin)	WDR47	101.95	3	3.7785	O94967;A0A0A0MRE6;O94967-2;O94967-3;O94967-4;E9PKZ6;E9PR96	O94967;A0A0A0MRE6;O94967-2;O94967-3;O94967-4
O94973	AP-2 complex subunit alpha-2 (100 kDa coated vesicle protein C) (Adaptor protein complex AP-2 subunit alpha-2) (Adaptor-related protein complex 2 subunit alpha-2) (Alpha-adaptin C) (Alpha2-adaptin) (Clathrin assembly protein complex 2 alpha-C large chain) (Huntingtin yeast partner J) (Huntingtin-interacting protein 9) (HIP-9) (Huntingtin-interacting protein J) (Plasma membrane adaptor HA2/AP2 ada…	AP2A2	103.96	29	184.49	O94973;O94973-2;A0A0G2JS82;O94973-3;A0A0G2JQM1;E9PR62;A0A0G2JRF9;A0A0G2JQA4;A0A0G2JRS3;E9PNC4;A0A0G2JQT9;H0YEG0;A0A0G2JS17;H0YDE9;M0R2D9;E9PQP4;E9PPZ3;E9PS94;E9PPY8	O94973;O94973-2;A0A0G2JS82;O94973-3;A0A0G2JQM1
O94979	Protein transport protein Sec31A (ABP125) (ABP130) (SEC31-like protein 1) (SEC31-related protein A) (Web1-like protein)	SEC31A	133.01	27	160.2	O94979;O94979-9;D6REX3;O94979-3;O94979-2;O94979-8;O94979-6;O94979-10;O94979-4;D6RHZ5;H7BXG7;O94979-7;H0YAB3;O94979-5;H0Y8V7;H0Y9K1;H0Y9T9;H0Y8W8;D6RBT0;D6RHE8;D6RE64;D6RCQ9;H0YAF5;H0Y9V3	O94979;O94979-9;D6REX3;O94979-3;O94979-2;O94979-8;O94979-6;O94979-10;O94979-4;D6RHZ5;H7BXG7;O94979-7;H0YAB3;O94979-5;H0Y8V7
O95104	SR-related and CTD-associated factor 4 (CTD-binding SR-like protein RA4) (Splicing factor, arginine/serine-rich 15)	SCAF4	125.87	4	4.6054	O95104;O95104-2;O95104-3;Q9UPN6;A0A0A0MT33;Q9UPN6-2	O95104;O95104-2;O95104-3
O95140	Mitofusin-2 (EC 3.6.5.-) (Transmembrane GTPase MFN2)	MFN2	86.401	3	4.6647	O95140;O95140-2	O95140;O95140-2
O95155	Ubiquitin conjugation factor E4 B (EC 2.3.2.27) (Homozygously deleted in neuroblastoma 1) (RING-type E3 ubiquitin transferase E4 B) (Ubiquitin fusion degradation protein 2)	UBE4B	146.18	5	6.2758	O95155;O95155-3;O95155-2;O95155-4;K7ERA7;K7EP75	O95155;O95155-3;O95155-2;O95155-4
O95159	Zinc finger protein-like 1 (Zinc finger protein MCG4)	ZFPL1	34.114	2	1.6685	O95159;H0YCU8;E9PMQ3;E9PQA5;E9PQ47;E9PNY1	O95159;H0YCU8;E9PMQ3;E9PQA5;E9PQ47;E9PNY1
O95163	Elongator complex protein 1 (ELP1) (IkappaB kinase complex-associated protein) (IKK complex-associated protein) (p150)	ELP1	150.25	8	12.056	O95163;F5H2T0;H0YDF3	O95163;F5H2T0
O95164	Ubiquitin-like protein 3 (Membrane-anchored ubiquitin-fold protein) (HsMUB) (MUB) (Protein HCG-1)	UBL3	13.157	3	4.2681	O95164	O95164
O95168	NADH dehydrogenase [ubiquinone] 1 beta subcomplex subunit 4 (Complex I-B15) (CI-B15) (NADH-ubiquinone oxidoreductase B15 subunit)	NDUFB4	15.208	6	6.377	O95168;O95168-2;C9JXQ9;F2Z3P9	O95168;O95168-2;C9JXQ9;F2Z3P9
O95182	NADH dehydrogenase [ubiquinone] 1 alpha subcomplex subunit 7 (Complex I-B14.5a) (CI-B14.5a) (NADH-ubiquinone oxidoreductase subunit B14.5a)	NDUFA7	12.551	4	3.4754	O95182;M0R0N0;M0R1K9	O95182;M0R0N0;M0R1K9
O95197	Reticulon-3 (Homolog of ASY protein) (HAP) (Neuroendocrine-specific protein-like 2) (NSP-like protein 2) (Neuroendocrine-specific protein-like II) (NSP-like protein II) (NSPLII)	RTN3	112.61	4	323.31	O95197;O95197-7;O95197-2;O95197-3;O95197-4;O95197-5;B7Z4M1;F5H891;F5GWG7;F5H617;O95197-6	O95197;O95197-7;O95197-2;O95197-3;O95197-4
O95202	Mitochondrial proton/calcium exchanger protein (Electroneutral mitochondrial K(+)/H(+)exchanger) (KHE) (Leucine zipper-EF-hand-containing transmembrane protein 1)	LETM1	83.353	15	25.153	O95202;O95202-2;O95202-3	O95202
O95210	Starch-binding domain-containing protein 1 (Genethonin-1) (Glycophagy cargo receptor STBD1)	STBD1	39.007	7	23.344	O95210	O95210
O95232	Luc7-like protein 3 (Cisplatin resistance-associated-overexpressed protein) (Luc7A) (Okadaic acid-inducible phosphoprotein OA48-18) (cAMP regulatory element-associated protein 1) (CRE-associated protein 1) (CREAP-1)	LUC7L3	51.466	2	262.24	O95232;J3KPP4;D6RDI2;D6RHH0;U3KQT3	O95232;J3KPP4;D6RDI2;D6RHH0;U3KQT3
O95248	Myotubularin-related protein 5 (Inactive phosphatidylinositol 3-phosphatase 5) (SET-binding factor 1) (Sbf1)	SBF1	208.31	16	55.048	O95248;O95248-4;G5E933;H0Y5W8;Q86WG5;Q13614;C9JEX3;A0A087WZP7;Q13614-2	O95248;O95248-4;G5E933
O95260	Arginyl-tRNA--protein transferase 1 (Arginyltransferase 1) (R-transferase 1) (EC 2.3.2.8) (Arginine-tRNA--protein transferase 1)	ATE1	59.09	3	4.2178	O95260;B4DK25;H0Y5C2	O95260;B4DK25;H0Y5C2
O95273	Cyclin-D1-binding protein 1 (Grap2 and cyclin-D-interacting protein) (Human homolog of Maid)	CCNDBP1	40.262	4	8.0577	O95273;O95273-2;H3BR23;H3BQA6;O95273-4;O95273-3	O95273;O95273-2;H3BR23
O95292	Vesicle-associated membrane protein-associated protein B/C (VAMP-B/VAMP-C) (VAMP-associated protein B/C) (VAP-B/VAP-C)	VAPB	27.228	4	20.216	O95292;E5RK64;O95292-2	O95292;E5RK64;O95292-2
O95295	SNARE-associated protein Snapin (Biogenesis of lysosome-related organelles complex 1 subunit 7) (BLOC-1 subunit 7) (Synaptosomal-associated protein 25-binding protein) (SNAP-associated protein)	SNAPIN	14.874	4	36.605	O95295	O95295
O95298	NADH dehydrogenase [ubiquinone] 1 subunit C2 (Complex I-B14.5b) (CI-B14.5b) (Human lung cancer oncogene 1 protein) (HLC-1) (NADH-ubiquinone oxidoreductase subunit B14.5b)	NDUFC2	14.187	4	3.4467	O95298;O95298-2;E9PRJ5;E9PM14;A0A087WUM3;O95298-3;E9PQ53	O95298;O95298-2
O95299	NADH dehydrogenase [ubiquinone] 1 alpha subcomplex subunit 10, mitochondrial (Complex I-42kD) (CI-42kD) (NADH-ubiquinone oxidoreductase 42 kDa subunit)	NDUFA10	40.75	6	179.93	O95299;A0A087WXC5;E7ESZ7;O95299-2;Q8N1B9;C9J6X0	O95299;A0A087WXC5;E7ESZ7;O95299-2;Q8N1B9;C9J6X0
O95319	CUGBP Elav-like family member 2 (CELF-2) (Bruno-like protein 3) (CUG triplet repeat RNA-binding protein 2) (CUG-BP2) (CUG-BP- and ETR-3-like factor 2) (ELAV-type RNA-binding protein 3) (ETR-3) (Neuroblastoma apoptosis-related RNA-binding protein) (hNAPOR) (RNA-binding protein BRUNOL-3)	CELF2	54.284	9	112.34	O95319;V9GYD9;Q5VZZ6;E9PC62;O95319-5;O95319-2;O95319-4;O95319-3;V9GY47	O95319;V9GYD9;Q5VZZ6;E9PC62;O95319-5;O95319-2;O95319-4;O95319-3
O95336	6-phosphogluconolactonase (6PGL) (EC 3.1.1.31)	PGLS	27.547	11	196.15	O95336;M0R261;M0R1L2;M0R0U3	O95336;M0R261
O95347	Structural maintenance of chromosomes protein 2 (SMC protein 2) (SMC-2) (Chromosome-associated protein E) (hCAP-E) (XCAP-E homolog)	SMC2	135.65	8	8.7111	O95347;O95347-2;A0A0C4DGE5;Q5T821	O95347;O95347-2
O95352	Ubiquitin-like modifier-activating enzyme ATG7 (ATG12-activating enzyme E1 ATG7) (Autophagy-related protein 7) (APG7-like) (hAGP7) (Ubiquitin-activating enzyme E1-like protein)	ATG7	77.959	28	251.46	O95352;O95352-3;O95352-2;C9JFF4;C9J415;C9JE55;C9JGL2;F8WDY9;C9JNU2;C9JKA3;H7C2R3;H7BZ92;H7C059;H7C2J8;H7C369	O95352;O95352-3;O95352-2
O95361	Tripartite motif-containing protein 16 (EC 2.3.2.27) (E3 ubiquitin-protein ligase TRIM16) (Estrogen-responsive B box protein)	TRIM16	63.954	2	4.5309	O95361;Q309B1;B3KP96;O95361-2;I3L3K9;K7ENN8;I3L2F3;H0Y626	O95361;Q309B1;B3KP96;O95361-2;I3L3K9;K7ENN8;I3L2F3;H0Y626
O95372	Acyl-protein thioesterase 2 (APT-2) (EC 3.1.2.-) (Lysophospholipase II) (LPL-II) (LysoPLA II) (Palmitoyl-protein hydrolase) (EC 3.1.2.22)	LYPLA2	24.737	5	7.6233	O95372;Q5QPN5;Q5QPN9;Q5QPQ1;Q5QPQ3;Q5QPQ2;Q5QPQ0	O95372;Q5QPN5;Q5QPN9;Q5QPQ1;Q5QPQ3;Q5QPQ2
O95373	Importin-7 (Imp7) (Ran-binding protein 7) (RanBP7)	IPO7	119.52	16	209.09	O95373;E9PLB2;E9PLJ0	O95373
O95376	E3 ubiquitin-protein ligase ARIH2 (ARI-2) (Protein ariadne-2 homolog) (EC 2.3.2.31) (RING-type E3 ubiquitin transferase ARIH2) (Triad1 protein)	ARIH2	57.818	4	11.385	O95376;C9JZ71	O95376
O95379	Tumor necrosis factor alpha-induced protein 8 (TNF alpha-induced protein 8) (Head and neck tumor and metastasis-related protein) (MDC-3.13) (NF-kappa-B-inducible DED-containing protein) (NDED) (SCC-S2) (TNF-induced protein GG2-1)	TNFAIP8	21.877	10	102.71	O95379-3;O95379-2;D6RCM8;O95379;O95379-4;E5RIJ3	O95379-3;O95379-2;D6RCM8;O95379;O95379-4
O95394	Phosphoacetylglucosamine mutase (PAGM) (EC 5.4.2.3) (Acetylglucosamine phosphomutase) (N-acetylglucosamine-phosphate mutase) (Phosphoglucomutase-3) (PGM 3)	PGM3	59.851	6	9.4365	O95394;O95394-3;O95394-4;A0A087WT27;J3KN95;D6RCQ8;D6RCD1;D6RC77;D6RF77;D6RIS6;H0Y8I3	O95394;O95394-3;O95394-4;A0A087WT27;J3KN95;D6RCQ8
O95425	Supervillin (Archvillin) (p205/p250)	SVIL	247.74	29	82.895	O95425;O95425-2;O95425-4;O95425-3	O95425;O95425-2;O95425-4;O95425-3
O95433	Activator of 90 kDa heat shock protein ATPase homolog 1 (AHA1) (p38)	AHSA1	38.274	10	40.466	O95433;H0YJU2;O95433-2;G3V438;H0YJG7;G3V3W9;H0YJ63	O95433;H0YJU2;O95433-2;G3V438;H0YJG7
O95466	Formin-like protein 1 (CLL-associated antigen KW-13) (Leukocyte formin)	FMNL1	122.41	41	323.31	O95466-2;O95466;O95466-3;K7EK60;K7EJE6;A0A0A0MR62;Q96PY5;Q96PY5-3;K7ERL1;K7EMY8;Q8IVF7;C9IZY8;F8W1F5;Q8IVF7-2;Q8IVF7-3	O95466-2;O95466;O95466-3;K7EK60
O95479	GDH/6PGL endoplasmic bifunctional protein [Includes: Hexose-6-phosphate dehydrogenase (Glucose 1-dehydrogenase) (GDH) (EC 1.1.1.47) (Glucose-6-phosphate dehydrogenase) (EC 1.1.1.363); 6-phosphogluconolactonase (6PGL) (EC 3.1.1.31)]	H6PD	88.892	26	296.76	O95479;R4GMU1	O95479;R4GMU1
O95487	Protein transport protein Sec24B (SEC24-related protein B)	SEC24B	137.42	11	17.245	O95487;O95487-3;O95487-2	O95487;O95487-3;O95487-2
O95497	Pantetheinase (EC 3.5.1.92) (Pantetheine hydrolase) (Tiff66) (Vascular non-inflammatory molecule 1) (Vanin-1)	VNN1	57.011	14	323.31	O95497;F5GYM6;Q9NY84-5;Q9NY84-2;Q9NY84	O95497
O95498	Pantetheine hydrolase VNN2 (EC 3.5.1.92) (Glycosylphosphatidyl inositol-anchored protein GPI-80) (Protein FOAP-4) (Vascular non-inflammatory molecule 2) (Vanin-2)	VNN2	58.502	15	323.31	O95498;O95498-6;J3KQ55;J3QT03;J3KQQ7;O95498-2;B4DQB2;O95498-3;O95498-4;E9PQ75;E9PL76;E9PRD9;E9PK31;E9PLK5;O95498-5	O95498;O95498-6;J3KQ55;J3QT03;J3KQQ7;O95498-2
O95544	NAD kinase (EC 2.7.1.23) (Poly(P)/ATP NAD kinase)	NADK	49.228	12	323.31	O95544;O95544-2;A0A0A0MR98;O95544-3;J3KSP9;J3KTI3	O95544;O95544-2;A0A0A0MR98;O95544-3
O95551	Tyrosyl-DNA phosphodiesterase 2 (Tyr-DNA phosphodiesterase 2) (hTDP2) (EC 3.1.4.-) (5'-tyrosyl-DNA phosphodiesterase) (5'-Tyr-DNA phosphodiesterase) (ETS1-associated protein 2) (ETS1-associated protein II) (EAPII) (TRAF and TNF receptor-associated protein) (Tyrosyl-RNA phosphodiesterase) (VPg unlinkase)	TDP2	40.929	2	3.2817	O95551;X6R5A3;O95551-3;O95551-2	O95551;X6R5A3;O95551-3;O95551-2
O95563	Mitochondrial pyruvate carrier 2 (Brain protein 44)	MPC2	14.279	3	3.8318	O95563;Q5R3B4	O95563;Q5R3B4
O95571	Persulfide dioxygenase ETHE1, mitochondrial (EC 1.13.11.18) (Ethylmalonic encephalopathy protein 1) (Hepatoma subtracted clone one protein) (Sulfur dioxygenase ETHE1)	ETHE1	27.873	8	35.226	O95571;M0QXB5;M0QY80;M0QX80	O95571;M0QXB5
O95573	Fatty acid CoA ligase Acsl3 (Arachidonate--CoA ligase) (EC 6.2.1.15) (Long-chain acyl-CoA synthetase 3) (LACS 3) (Long-chain-fatty-acid--CoA ligase 3) (EC 6.2.1.3) (Medium-chain acyl-CoA ligase Acsl3) (EC 6.2.1.2)	ACSL3	80.419	20	55.684	O95573;F5GWH2	O95573
O95630	STAM-binding protein (EC 3.4.19.-) (Associated molecule with the SH3 domain of STAM) (Endosome-associated ubiquitin isopeptidase)	STAMBP	48.076	5	52.049	O95630;C9JK83;O95630-2;C9JEK5;F5H5B9;C9JZ93	O95630;C9JK83;O95630-2
O95671	Probable bifunctional dTTP/UTP pyrophosphatase/methyltransferase protein [Includes: dTTP/UTP pyrophosphatase (dTTPase/UTPase) (EC 3.6.1.9) (Nucleoside triphosphate pyrophosphatase) (Nucleotide pyrophosphatase) (Nucleotide PPase); N-acetylserotonin O-methyltransferase-like protein (ASMTL) (EC 2.1.1.-)]	ASMTL	68.856	11	38.006	O95671;O95671-2;O95671-3	O95671;O95671-2;O95671-3
O95674	Phosphatidate cytidylyltransferase 2 (EC 2.7.7.41) (CDP-DAG synthase 2) (CDP-DG synthase 2) (CDP-diacylglycerol synthase 2) (CDS 2) (CDP-diglyceride pyrophosphorylase 2) (CDP-diglyceride synthase 2) (CTP:phosphatidate cytidylyltransferase 2)	CDS2	51.417	3	8.7054	O95674;Q92903	O95674
O95685	Protein phosphatase 1 regulatory subunit 3D (Protein phosphatase 1 regulatory subunit 6) (PP1 subunit R6) (Protein phosphatase 1-binding subunit R6)	PPP1R3D	32.559	10	39.072	O95685	O95685
O95714	E3 ubiquitin-protein ligase HERC2 (EC 2.3.2.26) (HECT domain and RCC1-like domain-containing protein 2) (HECT-type E3 ubiquitin transferase HERC2)	HERC2	527.22	6	3.0065	O95714	O95714
O95716	Ras-related protein Rab-3D	RAB3D	24.267	11	251.12	O95716;M0R257;Q96E17;P20337	O95716
O95721	Synaptosomal-associated protein 29 (SNAP-29) (Soluble 29 kDa NSF attachment protein) (Vesicle-membrane fusion protein SNAP-29)	SNAP29	28.97	3	1.8967	O95721;C9JAF7	O95721
O95747	Serine/threonine-protein kinase OSR1 (EC 2.7.11.1) (Oxidative stress-responsive 1 protein)	OXSR1	58.022	21	181.38	O95747;C9JIG9;F8WBK9	O95747;C9JIG9
O95749	Geranylgeranyl pyrophosphate synthase (GGPP synthase) (GGPPSase) (EC 2.5.1.-) ((2E,6E)-farnesyl diphosphate synthase) (Dimethylallyltranstransferase) (EC 2.5.1.1) (Farnesyl diphosphate synthase) (Farnesyltranstransferase) (EC 2.5.1.29) (Geranylgeranyl diphosphate synthase) (Geranyltranstransferase) (EC 2.5.1.10)	GGPS1	34.87	6	8.791	O95749;C9J6G3;C9J7M1;O95749-2	O95749;C9J6G3;C9J7M1;O95749-2
O95757	Heat shock 70 kDa protein 4L (Heat shock 70-related protein APG-1) (Heat-shock protein family A member 4-like protein) (HSPA4-like protein) (Osmotic stress protein 94)	HSPA4L	94.511	9	10.5	O95757;E9PDE8;D6RJ96	O95757;E9PDE8
O95758	Polypyrimidine tract-binding protein 3 (Regulator of differentiation 1) (Rod1)	PTBP3	59.689	8	48.127	O95758;O95758-2;O95758-1;O95758-6;O95758-5;O95758-4;O95758-7	O95758;O95758-2;O95758-1;O95758-6;O95758-5;O95758-4;O95758-7
O95759	TBC1 domain family member 8 (AD 3) (Vascular Rab-GAP/TBC-containing protein)	TBC1D8	130.83	6	9.5425	O95759;J3KQ40;O95759-2	O95759;J3KQ40;O95759-2
O95772	STARD3 N-terminal-like protein (MLN64 N-terminal domain homolog)	STARD3NL	26.654	2	3.2016	O95772;C9JPX5;C9JKL2;O95772-2	O95772;C9JPX5;C9JKL2;O95772-2
O95777	U6 snRNA-associated Sm-like protein LSm8	LSM8	10.403	6	36.227	O95777;F2Z2Y6;C9JIZ0;C9JNV3	O95777;F2Z2Y6;C9JIZ0;C9JNV3
O95782	AP-2 complex subunit alpha-1 (100 kDa coated vesicle protein A) (Adaptor protein complex AP-2 subunit alpha-1) (Adaptor-related protein complex 2 subunit alpha-1) (Alpha-adaptin A) (Alpha1-adaptin) (Clathrin assembly protein complex 2 alpha-A large chain) (Plasma membrane adaptor HA2/AP2 adaptin alpha A subunit)	AP2A1	107.54	36	170.37	O95782;O95782-2	O95782;O95782-2
O95786	Antiviral innate immune response receptor RIG-I (ATP-dependent RNA helicase DDX58) (EC 3.6.4.13) (DEAD box protein 58) (RIG-I-like receptor 1) (RLR-1) (RNA sensor RIG-I) (Retinoic acid-inducible gene 1 protein) (RIG-1) (Retinoic acid-inducible gene I protein) (RIG-I)	RIGI	106.6	26	58.931	O95786;O95786-2;A2A376	O95786;O95786-2;A2A376
O95810	Caveolae-associated protein 2 (Cavin-2) (PS-p68) (Phosphatidylserine-binding protein) (Serum deprivation-response protein)	CAVIN2	47.173	8	32.65	O95810	O95810
O95819	Mitogen-activated protein kinase kinase kinase kinase 4 (EC 2.7.11.1) (HPK/GCK-like kinase HGK) (MAPK/ERK kinase kinase kinase 4) (MEK kinase kinase 4) (MEKKK 4) (Nck-interacting kinase)	MAP4K4	142.1	19	32.282	O95819;E7ESS2;O95819-5;E7ENQ1;G3XAA2;H7C360;G5E948;E7EN19;A0A0D9SEY1;O95819-4;O95819-2;O95819-3;E7EX83;A0A0D9SG62;C9J840;H7C0P6;Q9UKE5-8;Q9UKE5-7;Q9UKE5-6;Q9UKE5-4;C9J338;E7ETN6	O95819;E7ESS2;O95819-5;E7ENQ1;G3XAA2;H7C360;G5E948;E7EN19;A0A0D9SEY1;O95819-4;O95819-2;O95819-3;E7EX83;A0A0D9SG62;C9J840;H7C0P6;Q9UKE5-8;Q9UKE5-7;Q9UKE5-6;Q9UKE5-4
O95825	Quinone oxidoreductase-like protein 1 (EC 1.-.-.-) (Protein 4P11) (Quinone oxidoreductase homolog 1) (QOH-1) (Zeta-crystallin homolog)	CRYZL1	38.696	4	7.9226	O95825;A6NMA8;A6NND8;A6NHJ8;F8WF64;C9JZK8;H7C3I5;O95825-2;H7C3S0;H7C338;H7C0X3;A0A0C4DG14;C9K0F7;C9JAL0	O95825;A6NMA8;A6NND8;A6NHJ8;F8WF64;C9JZK8;H7C3I5;O95825-2
O95831	Apoptosis-inducing factor 1, mitochondrial (EC 1.6.99.-) (Programmed cell death protein 8)	AIFM1	66.9	20	173.78	O95831;O95831-3;O95831-2;E9PMA0;O95831-5;O95831-6;O95831-4	O95831;O95831-3;O95831-2;E9PMA0
O95834	Echinoderm microtubule-associated protein-like 2 (EMAP-2) (HuEMAP-2)	EML2	92.069	16	97.373	O95834-3;O95834-2;O95834;K7EIK7;C9JRL6;A0A0C4DGQ7;K7EKG3;K7EII6;K7EKU5;K7ELI8;K7ERY9;K7ERR2;K7EIM1;K7EQR0;Q6ZMW3;Q05BV3;K7ELB2;K7ERR9;K7ESL7;G3V500;G3V3N9;Q05BV3-4;Q05BV3-2;Q6ZMW3-2;Q05BV3-5	O95834-3;O95834-2;O95834;K7EIK7;C9JRL6;A0A0C4DGQ7
O95861	3'(2'),5'-bisphosphate nucleotidase 1 (EC 3.1.3.7) (3'-phosphoadenosine 5'-phosphate phosphatase) (PAP phosphatase) (Bisphosphate 3'-nucleotidase 1) (BPntase 1) (HsPIP) (Inositol-polyphosphate 1-phosphatase) (EC 3.1.3.57)	BPNT1	33.392	12	64.853	O95861;O95861-2;A6NF51;O95861-4;O95861-3;F8VVW8;F8VZG4;F8W1J0;F8VRY7	O95861;O95861-2;A6NF51;O95861-4;O95861-3;F8VVW8;F8VZG4;F8W1J0
O95865	Putative hydrolase DDAH2 (EC 3.-.-.-) (DDAHII) (Inactive N(G),N(G)-dimethylarginine dimethylaminohydrolase 2) (DDAH-2) (Inactive dimethylarginine dimethylaminohydrolase 2) (Protein G6a) (S-phase protein)	DDAH2	29.644	4	4.3821	O95865;H0Y7N1;Q5SSV3;Q5SRR8	O95865;H0Y7N1;Q5SSV3;Q5SRR8
O95870	Phosphatidylserine lipase ABHD16A (EC 3.1.-.-) (Alpha/beta hydrolase domain-containing protein 16A) (Abhydrolase domain-containing protein 16A) (HLA-B-associated transcript 5) (hBAT5) (Monoacylglycerol lipase ABHD16A) (EC 3.1.1.23) (Protein G5)	ABHD16A	63.243	12	21.478	O95870;A0A0G2JJD3;O95870-2;A0A0G2JI89	O95870;A0A0G2JJD3;O95870-2;A0A0G2JI89
O95881	Thioredoxin domain-containing protein 12 (EC 1.8.4.2) (Endoplasmic reticulum resident protein 18) (ER protein 18) (ERp18) (Endoplasmic reticulum resident protein 19) (ER protein 19) (ERp19) (Thioredoxin-like protein p19) (hTLP19)	TXNDC12	19.206	5	22.25	O95881;V9GY50;V9GYV4	O95881
O95976	Immunoglobulin superfamily member 6 (IgSF6) (Protein DORA)	IGSF6	27.013	7	13.885	O95976	O95976
O95977	Sphingosine 1-phosphate receptor 4 (S1P receptor 4) (S1P4) (Endothelial differentiation G-protein coupled receptor 6) (Sphingosine 1-phosphate receptor Edg-6) (S1P receptor Edg-6)	S1PR4	41.623	4	8.6086	O95977	O95977
O95999	B-cell lymphoma/leukemia 10 (B-cell CLL/lymphoma 10) (Bcl-10) (CARD-containing molecule enhancing NF-kappa-B) (CARD-like apoptotic protein) (hCLAP) (CED-3/ICH-1 prodomain homologous E10-like regulator) (CIPER) (Cellular homolog of vCARMEN) (cCARMEN) (Cellular-E10) (c-E10) (Mammalian CARD-containing adapter molecule E10) (mE10)	BCL10	26.251	3	2.9185	O95999;A0A087WWW9	O95999;A0A087WWW9
O96000	NADH dehydrogenase [ubiquinone] 1 beta subcomplex subunit 10 (Complex I-PDSW) (CI-PDSW) (NADH-ubiquinone oxidoreductase PDSW subunit)	NDUFB10	20.776	7	40.638	O96000;H3BPJ9;O96000-2;H3BV16	O96000;H3BPJ9;O96000-2;H3BV16
O96005	Putative lipid scramblase CLPTM1 (Cleft lip and palate transmembrane protein 1)	CLPTM1	76.096	4	5.2056	O96005;O96005-4;K7EQQ1;O96005-3;K7EJ16	O96005;O96005-4;K7EQQ1;O96005-3
O96006	E3 SUMO-protein ligase ZBED1 (EC 2.3.2.-) (DNA replication-related element-binding factor) (Putative Ac-like transposable element) (Zinc finger BED domain-containing protein 1) (dREF homolog)	ZBED1	78.155	5	4.7897	O96006;C9JXP4	O96006
O96008	Mitochondrial import receptor subunit TOM40 homolog (Protein Haymaker) (Translocase of outer membrane 40 kDa subunit homolog) (p38.5)	TOMM40	37.893	5	6.063	O96008;O96008-2;K7EJ57;K7EKG4	O96008;O96008-2;K7EJ57
O96011	Peroxisomal membrane protein 11B (Peroxin-11B) (Peroxisomal biogenesis factor 11B) (Protein PEX11 homolog beta) (PEX11-beta)	PEX11B	28.431	7	16.459	O96011;O96011-2;H7C3V6	O96011;O96011-2
O96019	Actin-like protein 6A (53 kDa BRG1-associated factor A) (Actin-related protein Baf53a) (ArpNbeta) (BRG1-associated factor 53A) (BAF53A) (INO80 complex subunit K)	ACTL6A	47.46	8	101.25	O96019;O96019-2;H7C5S0;O94805;C9JQT2	O96019;O96019-2
P00338	L-lactate dehydrogenase A chain (LDH-A) (EC 1.1.1.27) (Cell proliferation-inducing gene 19 protein) (LDH muscle subunit) (LDH-M) (Renal carcinoma antigen NY-REN-59)	LDHA	36.688	25	323.31	P00338;P00338-3;P00338-4;P00338-2;P00338-5;F5GXY2;F5GYU2;F5GXH2;F5H5J4;F5H6W8;F5GZQ4;P07864;F5H8H6;F5GXC7;F5GWW2;F5GXU1;F5H5G7;F5H155;G3XAP5;F5H245	P00338;P00338-3;P00338-4;P00338-2;P00338-5
P00352	Aldehyde dehydrogenase 1A1 (EC 1.2.1.19) (EC 1.2.1.28) (EC 1.2.1.3) (EC 1.2.1.36) (3-deoxyglucosone dehydrogenase) (ALDH-E1) (ALHDII) (Aldehyde dehydrogenase family 1 member A1) (Aldehyde dehydrogenase, cytosolic) (Retinal dehydrogenase 1) (RALDH 1) (RalDH1)	ALDH1A1	54.861	26	150.96	P00352;Q5SYQ9;Q5SYQ8;Q5SYQ7	P00352
P00367	Glutamate dehydrogenase 1, mitochondrial (GDH 1) (EC 1.4.1.3)	GLUD1	61.397	23	88.35	P00367;P00367-3;P00367-2;P49448	P00367;P00367-3;P00367-2;P49448
P00374	Dihydrofolate reductase (EC 1.5.1.3)	DHFR	21.452	12	63.993	P00374;B4DM58;P00374-2;Q86XF0;C9JJ68	P00374;B4DM58;P00374-2
P00387	NADH-cytochrome b5 reductase 3 (B5R) (Cytochrome b5 reductase) (EC 1.6.2.2) (Diaphorase-1)	CYB5R3	34.234	18	323.31	P00387;P00387-2;P00387-3;B1AHF3	P00387;P00387-2;P00387-3;B1AHF3
P00390	Glutathione reductase, mitochondrial (GR) (GRase) (EC 1.8.1.7)	GSR	56.256	26	323.31	P00390;P00390-2;P00390-3;P00390-4;P00390-5;E5RI06;H0YC68	P00390;P00390-2;P00390-3;P00390-4;P00390-5
P00403	Cytochrome c oxidase subunit 2 (EC 7.1.1.9) (Cytochrome c oxidase polypeptide II)	MT-CO2	25.565	7	156.85	P00403	P00403
P00441	Superoxide dismutase [Cu-Zn] (EC 1.15.1.1) (Superoxide dismutase 1) (hSod1)	SOD1	15.936	7	104.69	P00441;H7BYH4	P00441;H7BYH4
P00450	Ceruloplasmin (Cuproxidase ceruloplasmin) (EC 1.16.3.4) (Ferroxidase ceruloplasmin) (EC 1.16.3.1)	CP	122.2	38	323.31	P00450	P00450
P00488	Coagulation factor XIII A chain (Coagulation factor XIIIa) (EC 2.3.2.13) (Protein-glutamine gamma-glutamyltransferase A chain) (Transglutaminase A chain)	F13A1	83.266	21	174.21	P00488;Q9NQP5;A6PVK5;H0Y796;H0Y4W5	P00488
P00491	Purine nucleoside phosphorylase (PNP) (EC 2.4.2.1) (Inosine phosphorylase) (Inosine-guanosine phosphorylase)	PNP	32.118	19	323.31	P00491;G3V5M2;G3V2H3	P00491;G3V5M2
P00492	Hypoxanthine-guanine phosphoribosyltransferase (HGPRT) (HGPRTase) (EC 2.4.2.8)	HPRT1	24.579	15	52.863	P00492;Q9NRG1;Q9NRG1-2	P00492
P00505	Aspartate aminotransferase, mitochondrial (mAspAT) (EC 2.6.1.1) (EC 2.6.1.7) (Fatty acid-binding protein) (FABP-1) (Glutamate oxaloacetate transaminase 2) (Kynurenine aminotransferase 4) (Kynurenine aminotransferase IV) (Kynurenine--oxoglutarate transaminase 4) (Kynurenine--oxoglutarate transaminase IV) (Plasma membrane-associated fatty acid-binding protein) (FABPpm) (Transaminase A)	GOT2	47.517	21	121.56	P00505;P00505-2	P00505;P00505-2
P00558	Phosphoglycerate kinase 1 (EC 2.7.2.3) (Cell migration-inducing gene 10 protein) (Primer recognition protein 2) (PRP 2)	PGK1	44.614	37	323.31	P00558;P00558-2	P00558;P00558-2
P00568	Adenylate kinase isoenzyme 1 (AK 1) (EC 2.7.4.10) (EC 2.7.4.3) (EC 2.7.4.6) (ATP-AMP transphosphorylase 1) (ATP:AMP phosphotransferase) (Adenylate monophosphate kinase) (Myokinase)	AK1	21.635	4	5.9792	P00568;Q5T9B7;H0YID2;H0Y4J6	P00568;Q5T9B7;H0YID2;H0Y4J6
P00734	Prothrombin (EC 3.4.21.5) (Coagulation factor II) [Cleaved into: Activation peptide fragment 1; Activation peptide fragment 2; Thrombin light chain; Thrombin heavy chain]	F2	70.036	26	166.18	P00734;E9PIT3;C9JV37	P00734;E9PIT3
P00738	Haptoglobin (Zonulin) [Cleaved into: Haptoglobin alpha chain; Haptoglobin beta chain]	HP	45.205	23	323.31	P00738;A0A0C4DGL8;J3QR68;H0Y300;P00738-2;J3QLC9;A0A087WU08;H3BS21;J3KRH2;J3KSV1;J3QQI8;H3BMJ7	P00738;A0A0C4DGL8;J3QR68;H0Y300;P00738-2;J3QLC9;A0A087WU08;H3BS21
P00739	Haptoglobin-related protein	HPR	39.029	15	24.719	P00739;P00739-2;A0A0A0MRD9	P00739;P00739-2;A0A0A0MRD9
P00740	Coagulation factor IX (EC 3.4.21.22) (Christmas factor) (Plasma thromboplastin component) (PTC) [Cleaved into: Coagulation factor IXa light chain; Coagulation factor IXa heavy chain]	F9	51.778	8	129.82	P00740;P00740-2	P00740;P00740-2
P00742	Coagulation factor X (EC 3.4.21.6) (Stuart factor) (Stuart-Prower factor) [Cleaved into: Factor X light chain; Factor X heavy chain; Activated factor Xa heavy chain]	F10	54.731	11	80.563	P00742;Q5JVE8;B7ZBK1	P00742
P00746	Complement factor D (EC 3.4.21.46) (Adipsin) (C3 convertase activator) (Properdin factor D)	CFD	27.033	6	42.454	P00746;K7ERG9	P00746;K7ERG9
P00747	Plasminogen (EC 3.4.21.7) [Cleaved into: Plasmin heavy chain A; Activation peptide; Angiostatin; Plasmin heavy chain A, short form; Plasmin light chain B]	PLG	90.568	11	27.077	P00747;Q5TEH5;A6PVI2	P00747
P00748	Coagulation factor XII (EC 3.4.21.38) (Hageman factor) (HAF) [Cleaved into: Coagulation factor XIIa heavy chain; Beta-factor XIIa part 1; Coagulation factor XIIa light chain (Beta-factor XIIa part 2)]	F12	67.791	5	8.0649	P00748	P00748
P00749	Urokinase-type plasminogen activator (U-plasminogen activator) (uPA) (EC 3.4.21.73) [Cleaved into: Urokinase-type plasminogen activator long chain A; Urokinase-type plasminogen activator short chain A; Urokinase-type plasminogen activator chain B]	PLAU	48.507	5	10.246	P00749;E7ET40;P00749-2	P00749;E7ET40;P00749-2
P00813	Adenosine deaminase (EC 3.5.4.4) (Adenosine aminohydrolase)	ADA	40.764	15	77.879	P00813;F5GWI4;F5GXW0;F5GYD4	P00813;F5GWI4;F5GXW0
P00915	Carbonic anhydrase 1 (EC 4.2.1.1) (Carbonate dehydratase I) (Carbonic anhydrase B) (CAB) (Carbonic anhydrase I) (CA-I) (Cyanamide hydratase CA1) (EC 4.2.1.69)	CA1	28.87	17	323.31	P00915;E5RHP7;E5RH81;E5RFE7;E5RIF9;E5RG43;E5RGU8;E5RFL2;E5RG81;H0YBE2;E5RJI8;E5RII2;E5RJF6;E5RHS7	P00915;E5RHP7;E5RH81;E5RFE7;E5RIF9;E5RG43
P00918	Carbonic anhydrase 2 (EC 4.2.1.1) (Carbonate dehydratase II) (Carbonic anhydrase C) (CAC) (Carbonic anhydrase II) (CA-II) (Cyanamide hydratase CA2) (EC 4.2.1.69)	CA2	29.246	13	69.689	P00918;E5RID5;E5RK37	P00918
P00973	2'-5'-oligoadenylate synthase 1 ((2-5')oligo(A) synthase 1) (2-5A synthase 1) (EC 2.7.7.84) (E18/E16) (p46/p42 OAS)	OAS1	46.028	8	132.67	P00973;F8VXY3;P00973-2;P00973-4;P00973-3;H0YI20;F8VUC8;F8VPW7;H0YIB8	P00973;F8VXY3;P00973-2;P00973-4;P00973-3;H0YI20;F8VUC8
P01008	Antithrombin-III (ATIII) (Serpin C1)	SERPINC1	52.602	22	156.99	P01008;Q8TCE1	P01008
P01009	Alpha-1-antitrypsin (Alpha-1 protease inhibitor) (Alpha-1-antiproteinase) (Serpin A1) [Cleaved into: Short peptide from AAT (SPAAT)]	SERPINA1	46.736	21	323.31	P01009;P01009-2;P01009-3	P01009;P01009-2;P01009-3
P01011	Alpha-1-antichymotrypsin (ACT) (Cell growth-inhibiting gene 24/25 protein) (Serpin A3) [Cleaved into: Alpha-1-antichymotrypsin His-Pro-less]	SERPINA3	47.65	16	323.31	P01011;G3V595;P01011-2	P01011;G3V595
P01019	Angiotensinogen (Serpin A8) [Cleaved into: Angiotensin-1 (Angiotensin 1-10) (Angiotensin I) (Ang I); Angiotensin-2 (Angiotensin 1-8) (Angiotensin II) (Ang II); Angiotensin-3 (Angiotensin 2-8) (Angiotensin III) (Ang III) (Des-Asp[1]-angiotensin II); Angiotensin-4 (Angiotensin 3-8) (Angiotensin IV) (Ang IV); Angiotensin 1-9; Angiotensin 1-7; Angiotensin 1-5; Angiotensin 1-4]	AGT	53.154	3	3.7833	P01019	P01019
P01023	Alpha-2-macroglobulin (Alpha-2-M) (C3 and PZP-like alpha-2-macroglobulin domain-containing protein 5)	A2M	163.29	35	122.77	P01023;P20742-2;F8W7L3;H0YFH1	P01023
P01024	Complement C3 (C3 and PZP-like alpha-2-macroglobulin domain-containing protein 1) [Cleaved into: Complement C3 beta chain; C3-beta-c (C3bc); Complement C3 alpha chain; C3a anaphylatoxin; Acylation stimulating protein (ASP) (C3adesArg); Complement C3b alpha' chain; Complement C3c alpha' chain fragment 1; Complement C3dg fragment; Complement C3g fragment; Complement C3d fragment; Complement C3f fra…	C3	187.15	61	323.31	P01024;M0R0Q9;M0QYC8;M0QXZ3;M0R1Q1	P01024
P01031	Complement C5 (C3 and PZP-like alpha-2-macroglobulin domain-containing protein 4) [Cleaved into: Complement C5 beta chain; Complement C5 alpha chain; C5a anaphylatoxin; Complement C5 alpha' chain]	C5	188.3	19	18.669	P01031	P01031
P01033	Metalloproteinase inhibitor 1 (Erythroid-potentiating activity) (EPA) (Fibroblast collagenase inhibitor) (Collagenase inhibitor) (Tissue inhibitor of metalloproteinases 1) (TIMP-1)	TIMP1	23.171	2	4.3566	P01033;Q5H9A7;Q5H9B4;Q5H9B5	P01033;Q5H9A7;Q5H9B4;Q5H9B5
P01040	Cystatin-A (Cystatin-AS) (Stefin-A) [Cleaved into: Cystatin-A, N-terminally processed]	CSTA	11.006	8	64.601	P01040;C9J0E4	P01040;C9J0E4
P01042	Kininogen-1 (Alpha-2-thiol proteinase inhibitor) (Fitzgerald factor) (High molecular weight kininogen) (HMWK) (Williams-Fitzgerald-Flaujeac factor) [Cleaved into: Kininogen-1 heavy chain; T-kinin (Ile-Ser-Bradykinin); Bradykinin (Kallidin I); Lysyl-bradykinin (Kallidin II); Kininogen-1 light chain; Low molecular weight growth-promoting factor]	KNG1	71.957	17	200.54	P01042;P01042-2;P01042-3	P01042;P01042-2;P01042-3
P01111	GTPase NRas (EC 3.6.5.2) (Transforming protein N-Ras)	NRAS	21.229	7	38.452	P01111	P01111
P01116	GTPase KRas (EC 3.6.5.2) (K-Ras 2) (Ki-Ras) (c-K-ras) (c-Ki-ras) [Cleaved into: GTPase KRas, N-terminally processed]	KRAS	21.424	8	96.942	P01116-2	P01116-2
P01137	Transforming growth factor beta-1 proprotein [Cleaved into: Latency-associated peptide (LAP); Transforming growth factor beta-1 (TGF-beta-1)]	TGFB1	44.341	12	191.8	P01137;M0R2S0;P61812;P61812-2	P01137
P01591	Immunoglobulin J chain (Joining chain of multimeric IgA and IgM)	JCHAIN	18.098	3	10.497	P01591;D6RHJ6;D6RD17;C9JA05	P01591;D6RHJ6;D6RD17;C9JA05
P01593	Immunoglobulin kappa variable 1D-33 (Ig kappa chain V-I region AG) (Ig kappa chain V-I region Bi) (Ig kappa chain V-I region Lay) (Ig kappa chain V-I region Ni) (Ig kappa chain V-I region Rei) (Ig kappa chain V-I region Roy) (Ig kappa chain V-I region Scw) (Ig kappa chain V-I region WAT)	IGKV1D-33	11.902	1	108.9	P01607;A0A087WZH9;P80362;P01610;P01609;P01608;P01600;P01599;P01594;P01593	P01607;A0A087WZH9;P80362;P01610;P01609;P01608;P01600;P01599;P01594;P01593
P01602	Immunoglobulin kappa variable 1-5 (Ig kappa chain V-I region CAR) (Ig kappa chain V-I region EU) (Ig kappa chain V-I region HK102) (Ig kappa chain V-I region Kue)	IGKV1-5	11.788	2	17.06	P01598;P01596;P01602	P01598;P01596;P01602
P01619	Immunoglobulin kappa variable 3-20 (Ig kappa chain V-III region B6) (Ig kappa chain V-III region GOL) (Ig kappa chain V-III region HAH) (Ig kappa chain V-III region HIC) (Ig kappa chain V-III region IARC/BL41) (Ig kappa chain V-III region NG9) (Ig kappa chain V-III region SIE) (Ig kappa chain V-III region Ti) (Ig kappa chain V-III region WOL)	IGKV3-20	11.746	3	152.23	P01623;P04206;P01622;P01620	P01623;P04206;P01622;P01620
P01764	Immunoglobulin heavy variable 3-23 (Ig heavy chain V-III region LAY) (Ig heavy chain V-III region POM) (Ig heavy chain V-III region TEI) (Ig heavy chain V-III region TIL) (Ig heavy chain V-III region TUR) (Ig heavy chain V-III region VH26) (Ig heavy chain V-III region WAS) (Ig heavy chain V-III region ZAP)	IGHV3-23	11.612	2	9.3035	P01765;P01779;P01776;P01774	P01765;P01779;P01776;P01774
P01766	Immunoglobulin heavy variable 3-13 (Ig heavy chain V-III region BRO)	IGHV3-13	13.227	3	16.818	P01766;A0A087WW89;P01777	P01766
P01825	Immunoglobulin heavy variable 4-59 (Ig heavy chain V-II region NEWM)	IGHV4-59	11.098	2	3.2656	A0A0G2JPU1;A0A0C4DH40;A0A0G2JNA6;A0A0G2JN58;A0A0C4DH41;A0A0A0MS12;A0A0A0MS13	A0A0G2JPU1;A0A0C4DH40;A0A0G2JNA6;A0A0G2JN58;A0A0C4DH41;A0A0A0MS12;A0A0A0MS13
P01876	Immunoglobulin heavy constant alpha 1 (Ig alpha-1 chain C region) (Ig alpha-1 chain C region BUR) (Ig alpha-1 chain C region TRO)	IGHA1	37.654	10	133.44	P01876	P01876
P01889	HLA class I histocompatibility antigen, B alpha chain (Human leukocyte antigen B) (HLA-B)	HLA-B	40.456	15	24.612	P18463	P18463
P01889	HLA class I histocompatibility antigen, B alpha chain (Human leukocyte antigen B) (HLA-B)	HLA-B	40.539	15	136.53	P30479	P30479
P02042	Hemoglobin subunit delta (Delta-globin) (Hemoglobin delta chain)	HBD	16.055	17	226.36	P02042;E9PFT6;E9PEW8;C9JRG0	P02042;E9PFT6;E9PEW8
P02545	Prelamin-A/C [Cleaved into: Lamin-A/C (70 kDa lamin) (Renal carcinoma antigen NY-REN-32)]	LMNA	74.139	3	2.5093	P02545;P02545-2;Q3BDU5;P02545-6;P02545-3;H0YAB0;Q5TCI8;P02545-5;P02545-4	P02545;P02545-2;Q3BDU5;P02545-6;P02545-3
P02549	Spectrin alpha chain, erythrocytic 1 (Erythroid alpha-spectrin)	SPTA1	280.01	159	323.31	P02549;P02549-2;A0A087WZE4;V9GY79	P02549;P02549-2;A0A087WZE4
P02647	Apolipoprotein A-I (Apo-AI) (ApoA-I) (Apolipoprotein A1) [Cleaved into: Proapolipoprotein A-I (ProapoA-I); Truncated apolipoprotein A-I (Apolipoprotein A-I(1-242))]	APOA1	30.777	26	323.31	P02647;F8W696	P02647;F8W696
P02649	Apolipoprotein E (Apo-E)	APOE	36.154	20	323.31	P02649;H0Y7L5;E9PEV4;E7ERP7	P02649;H0Y7L5;E9PEV4;E7ERP7
P02652	Apolipoprotein A-II (Apo-AII) (ApoA-II) (Apolipoprotein A2) [Cleaved into: Proapolipoprotein A-II (ProapoA-II); Truncated apolipoprotein A-II (Apolipoprotein A-II(1-76))]	APOA2	11.175	3	21.046	P02652;V9GYE3;V9GYM3;V9GYG9;V9GYC1;V9GYS1	P02652;V9GYE3;V9GYM3;V9GYG9
P02671	Fibrinogen alpha chain [Cleaved into: Fibrinopeptide A; Fibrinogen alpha chain]	FGA	94.972	12	247.01	P02671;P02671-2;A0A087WUA0	P02671;P02671-2;A0A087WUA0
P02675	Fibrinogen beta chain [Cleaved into: Fibrinopeptide B; Fibrinogen beta chain]	FGB	55.928	15	277.27	P02675;D6REL8	P02675;D6REL8
P02679	Fibrinogen gamma chain	FGG	51.511	18	135.85	P02679;P02679-2;C9JPQ9;C9JU00	P02679;P02679-2
P02724	Glycophorin-A (MN sialoglycoprotein) (PAS-2) (Sialoglycoprotein alpha) (CD antigen CD235a)	GYPA	16.331	3	10.445	P02724;E9PD10;A0A087WU29;A0A0C4DFT7;P02724-3;P02724-2;Q13030;E9PH25;E7EQF3	P02724;E9PD10;A0A087WU29;A0A0C4DFT7;P02724-3;P02724-2
P02730	Band 3 anion transport protein (Anion exchange protein 1) (AE 1) (Anion exchanger 1) (Solute carrier family 4 member 1) (CD antigen CD233)	SLC4A1	101.79	35	323.31	P02730;A0A0A0MS98	P02730;A0A0A0MS98
P02741	C-reactive protein [Cleaved into: C-reactive protein(1-205)]	CRP	25.038	4	7.4678	P02741;Q5VVP7;P02741-2;C9JRE9	P02741;Q5VVP7;P02741-2
P02743	Serum amyloid P-component (SAP) (9.5S alpha-1-glycoprotein) [Cleaved into: Serum amyloid P-component(1-203)]	APCS	25.387	8	39.386	P02743	P02743
P02746	Complement C1q subcomponent subunit B	C1QB	26.721	6	25.154	P02746;D6R934;A0A0A0MSV6;D6RGJ1	P02746;D6R934;A0A0A0MSV6;D6RGJ1
P02747	Complement C1q subcomponent subunit C	C1QC	25.773	4	21.872	P02747	P02747
P02748	Complement component C9 [Cleaved into: Complement component C9a; Complement component C9b]	C9	63.173	13	37.075	P02748	P02748
P02749	Beta-2-glycoprotein 1 (APC inhibitor) (Activated protein C-binding protein) (Anticardiolipin cofactor) (Apolipoprotein H) (Apo-H) (Beta-2-glycoprotein I) (B2GPI) (Beta(2)GPI)	APOH	38.298	5	9.8167	P02749;J3KS17;J3QLI0;J3QRN2	P02749;J3KS17
P02750	Leucine-rich alpha-2-glycoprotein (LRG)	LRG1	38.177	10	323.31	P02750	P02750
P02751	Fibronectin (FN) (Cold-insoluble globulin) (CIG) [Cleaved into: Anastellin; Ugl-Y1; Ugl-Y2; Ugl-Y3]	FN1	262.62	17	78.476	P02751;P02751-5;P02751-10;P02751-9;P02751-14;P02751-8;P02751-17;P02751-3;P02751-6;P02751-13;P02751-7;P02751-15;P02751-4;P02751-11;H0Y7Z1;P02751-12;H0Y4K8;P02751-2;P02751-16	P02751;P02751-5;P02751-10;P02751-9;P02751-14;P02751-8;P02751-17;P02751-3;P02751-6;P02751-13;P02751-7;P02751-15;P02751-4;P02751-11;H0Y7Z1;P02751-12
P02760	Protein AMBP (Protein HC) [Cleaved into: Alpha-1-microglobulin (EC 1.6.2.-) (Alpha-1 microglycoprotein) (Complex-forming glycoprotein heterogeneous in charge); Inter-alpha-trypsin inhibitor light chain (ITI-LC) (Bikunin) (EDC1) (HI-30) (Uronic-acid-rich protein); Trypstatin]	AMBP	38.999	6	19.313	P02760;S4R471;S4R3Y4	P02760;S4R471;S4R3Y4
P02763	Alpha-1-acid glycoprotein 1 (AGP 1) (Orosomucoid-1) (OMD 1)	ORM1	23.511	9	51.716	P02763	P02763
P02765	Alpha-2-HS-glycoprotein (Alpha-2-Z-globulin) (Ba-alpha-2-glycoprotein) (Fetuin-A) [Cleaved into: Alpha-2-HS-glycoprotein chain A; Alpha-2-HS-glycoprotein chain B]	AHSG	39.324	5	88.583	P02765;C9JV77	P02765;C9JV77
P02766	Transthyretin (ATTR) (Prealbumin) (TBPA)	TTR	15.887	6	190.7	P02766;A0A087WV45;A0A087WT59	P02766;A0A087WV45;A0A087WT59
P02775	Platelet basic protein (PBP) (C-X-C motif chemokine 7) (Leukocyte-derived growth factor) (LDGF) (Macrophage-derived growth factor) (MDGF) (Small-inducible cytokine B7) [Cleaved into: Connective tissue-activating peptide III (CTAP-III) (LA-PF4) (Low-affinity platelet factor IV); TC-2; Connective tissue-activating peptide III(1-81) (CTAP-III(1-81)); Beta-thromboglobulin (Beta-TG); Neutrophil-activa…	PPBP	13.894	5	23.398	P02775	P02775
P02776	Platelet factor 4 (PF-4) (C-X-C motif chemokine 4) (Iroplact) (Oncostatin-A) [Cleaved into: Platelet factor 4, short form (Endothelial cell growth inhibitor)]	PF4	10.845	3	12.977	P02776;P10720	P02776;P10720
P02787	Serotransferrin (Transferrin) (Beta-1 metal-binding globulin) (Siderophilin)	TF	77.063	18	323.31	P02787;F8WCI6;C9JB55;F8WEK9;C9JVG0;H7C5E8;F8WC57;CON__Q2HJF0	P02787
P02788	Lactotransferrin (Lactoferrin) (EC 3.4.21.-) (Growth-inhibiting protein 12) (Talalactoferrin) [Cleaved into: Lactoferricin-H (Lfcin-H); Kaliocin-1; Lactoferroxin-A; Lactoferroxin-B; Lactoferroxin-C]	LTF	78.181	91	323.31	P02788;E7ER44;E7EQB2;P02788-2;C9JCF5	P02788;E7ER44;E7EQB2;P02788-2
P02790	Hemopexin (Beta-1B-glycoprotein)	HPX	51.676	8	13.461	P02790;Q9BS19	P02790;Q9BS19
P02792	Ferritin light chain (Ferritin L subunit)	FTL	20.019	10	282.5	P02792;A0A087X1B9	P02792;A0A087X1B9
P02794	Ferritin heavy chain (Ferritin H subunit) (EC 1.16.3.1) (Cell proliferation-inducing gene 15 protein) [Cleaved into: Ferritin heavy chain, N-terminally processed]	FTH1	21.225	11	49.538	P02794;G3V192;E9PRK8;E9PKY7;E9PQR3;E9PKM5;E9PK45	P02794;G3V192;E9PRK8;E9PKY7
P03952	Plasma kallikrein (EC 3.4.21.34) (Fletcher factor) (Kininogenin) (Plasma prekallikrein) (PKK) [Cleaved into: Plasma kallikrein heavy chain; Plasma kallikrein light chain]	KLKB1	71.369	10	15.16	P03952;E9PBC5;H0YAC1	P03952;E9PBC5;H0YAC1
P04003	C4b-binding protein alpha chain (C4bp) (Proline-rich protein) (PRP)	C4BPA	67.033	24	71.448	P04003;A6PVY5;F2Z2V7	P04003
P04004	Vitronectin (VN) (S-protein) (Serum-spreading factor) (V75) [Cleaved into: Vitronectin V65 subunit; Vitronectin V10 subunit; Somatomedin-B]	VTN	54.305	18	146.37	P04004;F5GX75	P04004
P04040	Catalase (EC 1.11.1.6)	CAT	59.755	48	323.31	P04040	P04040
P04049	RAF proto-oncogene serine/threonine-protein kinase (EC 2.7.11.1) (Proto-oncogene c-RAF) (cRaf) (Raf-1)	RAF1	73.051	10	9.8179	P04049;H7C155;P04049-2;H7C4S5	P04049;H7C155;P04049-2
P04062	Lysosomal acid glucosylceramidase (Lysosomal acid GCase) (EC 3.2.1.45) (Acid beta-glucosidase) (Alglucerase) (Beta-glucocerebrosidase) (Beta-GC) (Beta-glucosylceramidase 1) (Cholesterol glucosyltransferase) (SGTase) (EC 2.4.1.-) (Cholesteryl-beta-glucosidase) (EC 3.2.1.-) (D-glucosyl-N-acylsphingosine glucohydrolase) (Glucosylceramidase beta 1) (Imiglucerase) (Lysosomal cholesterol glycosyltransf…	GBA1	59.716	12	15.909	P04062;A0A0G2JNZ5;A0A0G2JLB3;P04062-4;P04062-2;A0A0G2JNZ0;P04062-5;P04062-3	P04062;A0A0G2JNZ5;A0A0G2JLB3;P04062-4;P04062-2;A0A0G2JNZ0;P04062-5;P04062-3
P04066	Tissue alpha-L-fucosidase (EC 3.2.1.51) (Alpha-L-fucosidase I) (Alpha-L-fucoside fucohydrolase 1) (Alpha-L-fucosidase 1)	FUCA1	53.688	5	5.6922	P04066	P04066
P04075	Fructose-bisphosphate aldolase A (EC 4.1.2.13) (Lung cancer antigen NY-LU-1) (Muscle-type aldolase)	ALDOA	39.42	36	323.31	P04075;J3KPS3;P04075-2;H3BQN4;H3BPS8;H3BUH7;H3BR04;H3BMQ8;H3BU78;H3BR68	P04075;J3KPS3;P04075-2;H3BQN4;H3BPS8;H3BUH7;H3BR04
P04080	Cystatin-B (CPI-B) (Liver thiol proteinase inhibitor) (Stefin-B)	CSTB	11.139	7	93.441	P04080	P04080
P04083	Annexin A1 (Annexin I) (Annexin-1) (Calpactin II) (Calpactin-2) (Chromobindin-9) (Lipocortin I) (Phospholipase A2 inhibitory protein) (p35) [Cleaved into: Annexin Ac2-26]	ANXA1	38.714	43	323.31	P04083;Q5T3N1;Q5T3N0	P04083;Q5T3N1
P04114	Apolipoprotein B-100 (Apo B-100) [Cleaved into: Apolipoprotein B-48 (Apo B-48)]	APOB	515.6	188	323.31	P04114;A0A087WTM7;A8MUN2	P04114;A0A087WTM7
P04150	Glucocorticoid receptor (GR) (Nuclear receptor subfamily 3 group C member 1)	NR3C1	78.695	3	1.5955	P04150-9;P04150-2;P04150-6;P04150-7	P04150-9;P04150-2;P04150-6;P04150-7
P04156	Major prion protein (PrP) (ASCR) (PrP27-30) (PrP33-35C) (CD antigen CD230)	PRNP	27.661	2	5.2796	P04156;A2A2V1;P04156-2;X6RKS3	P04156;A2A2V1;P04156-2;X6RKS3
P04179	Superoxide dismutase [Mn], mitochondrial (EC 1.15.1.1)	SOD2	24.722	11	323.31	P04179;P04179-2;P04179-3	P04179;P04179-2;P04179-3
P04196	Histidine-rich glycoprotein (Histidine-proline-rich glycoprotein) (HPRG)	HRG	59.578	15	129.99	P04196	P04196
P04217	Alpha-1B-glycoprotein (Alpha-1-B glycoprotein)	A1BG	54.253	8	31.28	P04217;M0R009	P04217;M0R009
P04259	Keratin, type II cytoskeletal 6B (Cytokeratin-6B) (CK-6B) (Keratin-6B) (K6B) (Type-II keratin Kb10)	KRT6B	60.066	40	4.7047	P04259	P04259
P04275	von Willebrand factor (vWF) [Cleaved into: von Willebrand antigen 2 (von Willebrand antigen II)]	VWF	309.26	11	16.309	P04275;P04275-2	P04275
P04406	Glyceraldehyde-3-phosphate dehydrogenase (GAPDH) (EC 1.2.1.12) (Peptidyl-cysteine S-nitrosylase GAPDH) (EC 2.6.99.-)	GAPDH	36.053	47	323.31	P04406;E7EUT5;O14556	P04406;E7EUT5
P04406	Glyceraldehyde-3-phosphate dehydrogenase (GAPDH) (EC 1.2.1.12) (Peptidyl-cysteine S-nitrosylase GAPDH) (EC 2.6.99.-)	GAPDH	31.548	44	11.143	P04406-2	P04406-2
P04424	Argininosuccinate lyase (ASAL) (EC 4.3.2.1) (Arginosuccinase)	ASL	51.657	22	96.494	P04424;P04424-2;P04424-3;F8W943;H7C0S8	P04424;P04424-2;P04424-3;F8W943
P04439	HLA class I histocompatibility antigen, A alpha chain (Human leukocyte antigen A) (HLA-A)	HLA-A	40.933	14	8.654	P30455;A0A0G2JI36;A0A0G2JIF2;A0A0G2JL56;P30443	P30455;A0A0G2JI36;A0A0G2JIF2;A0A0G2JL56;P30443
P04439	HLA class I histocompatibility antigen, A alpha chain (Human leukocyte antigen A) (HLA-A)	HLA-A	40.921	20	323.31	P01892;A0A0G2JNY4	P01892;A0A0G2JNY4
P04439	HLA class I histocompatibility antigen, A alpha chain (Human leukocyte antigen A) (HLA-A)	HLA-A	40.976	19	87.475	P10316;P01891	P10316;P01891
P04439	HLA class I histocompatibility antigen, A alpha chain (Human leukocyte antigen A) (HLA-A)	HLA-A	40.936	15	5.3843	P13746;P13746-2	P13746;P13746-2
P04439	HLA class I histocompatibility antigen, A alpha chain (Human leukocyte antigen A) (HLA-A)	HLA-A	40.904	16	9.0694	P16188	P16188
P04439	HLA class I histocompatibility antigen, A alpha chain (Human leukocyte antigen A) (HLA-A)	HLA-A	40.732	17	26.952	P30447;P05534	P30447;P05534
P04439	HLA class I histocompatibility antigen, A alpha chain (Human leukocyte antigen A) (HLA-A)	HLA-A	41.054	18	15.391	P30453;P30457;P18462;A0A0G2JPD3;P30450	P30453;P30457;P18462;A0A0G2JPD3;P30450
P04439	HLA class I histocompatibility antigen, A alpha chain (Human leukocyte antigen A) (HLA-A)	HLA-A	41.032	16	60.673	P30456	P30456
P04439	HLA class I histocompatibility antigen, A alpha chain (Human leukocyte antigen A) (HLA-A)	HLA-A	40.89	17	10.061	P30459;Q9GJ45;P10314	P30459;Q9GJ45;P10314
P04632	Calpain small subunit 1 (CSS1) (Calcium-activated neutral proteinase small subunit) (CANP small subunit) (Calcium-dependent protease small subunit) (CDPS) (Calcium-dependent protease small subunit 1) (Calpain regulatory subunit)	CAPNS1	28.315	13	323.31	P04632;A0A0C4DGQ5;K7ELJ7;K7EIV0;A0A075B7C0;K7EKD8;U3KQE2;K7EM73;U3KPR7;K7EMQ1;Q96L46;K7ES78	P04632;A0A0C4DGQ5;K7ELJ7;K7EIV0;A0A075B7C0;K7EKD8;U3KQE2;K7EM73;U3KPR7
P04792	Heat shock protein beta-1 (HspB1) (28 kDa heat shock protein) (Estrogen-regulated 24 kDa protein) (Heat shock 27 kDa protein) (HSP 27) (Stress-responsive protein 27) (SRP27)	HSPB1	22.782	2	3.0397	P04792;F8WE04	P04792;F8WE04
P04839	Cytochrome b-245 heavy chain (EC 1.-.-.-) (CGD91-phox) (Cytochrome b(558) subunit beta) (Cytochrome b558 subunit beta) (Heme-binding membrane glycoprotein gp91phox) (NADPH oxidase 2) (Neutrophil cytochrome b 91 kDa polypeptide) (Superoxide-generating NADPH oxidase heavy chain subunit) (gp91-1) (gp91-phox) (p22 phagocyte B-cytochrome)	CYBB	65.335	22	323.31	P04839;Q9Y5S8;Q5H9D4;Q9Y5S8-2;Q9Y5S8-3	P04839
P04843	Dolichyl-diphosphooligosaccharide--protein glycosyltransferase subunit 1 (Dolichyl-diphosphooligosaccharide--protein glycosyltransferase 67 kDa subunit) (Ribophorin I) (RPN-I) (Ribophorin-1)	RPN1	68.569	38	323.31	P04843;B7Z4L4;F8WF32	P04843;B7Z4L4
P04844	Dolichyl-diphosphooligosaccharide--protein glycosyltransferase subunit 2 (Dolichyl-diphosphooligosaccharide--protein glycosyltransferase 63 kDa subunit) (RIBIIR) (Ribophorin II) (RPN-II) (Ribophorin-2)	RPN2	69.283	19	323.31	P04844;P04844-2;Q5JYR7;Q5JYR4;H0Y5M1;F2Z3K5;Q5JYR3	P04844;P04844-2
P04899	Guanine nucleotide-binding protein G(i) subunit alpha-2 (Adenylate cyclase-inhibiting G alpha protein)	GNAI2	40.45	22	323.31	P04899;P04899-4;P04899-6;P04899-3;P04899-5;P04899-2;P63096-2;P09471-2;F8WE78	P04899;P04899-4;P04899-6;P04899-3;P04899-5;P04899-2
P04920	Anion exchange protein 2 (AE 2) (Anion exchanger 2) (Non-erythroid band 3-like protein) (BND3L) (Solute carrier family 4 member 2)	SLC4A2	137.01	8	6.6608	P04920;J3KNG9;P04920-2;P04920-3;P48751;H7C1Z2;E9PCP1;F8WD49;P48751-2;P48751-3	P04920;J3KNG9;P04920-2;P04920-3
P04921	Glycophorin-C (Glycoconnectin) (Glycophorin-D) (GPD) (Glycoprotein beta) (PAS-2') (Sialoglycoprotein D) (CD antigen CD236)	GYPC	13.81	2	29.675	P04921;P04921-2;P04921-3	P04921;P04921-2;P04921-3
P05023	Sodium/potassium-transporting ATPase subunit alpha-1 (Na(+)/K(+) ATPase alpha-1 subunit) (EC 7.2.2.13) (Sodium pump subunit alpha-1)	ATP1A1	112.89	26	323.31	P05023;P05023-4;P05023-3;P05023-2;P13637;M0R116;A0A0A0MT26;P13637-2;P13637-3;P50993;B1AKY9;H0Y7C1;Q13733;Q5TC02;Q5TC01;Q5TC05;P54707;M0QXF2;E9PRA5;P54707-2	P05023;P05023-4;P05023-3;P05023-2
P05067	Amyloid-beta precursor protein (APP) (ABPP) (APPI) (Alzheimer disease amyloid A4 protein homolog) (Alzheimer disease amyloid protein) (Amyloid precursor protein) (Amyloid-beta (A4) precursor protein) (Amyloid-beta A4 protein) (Cerebral vascular amyloid peptide) (CVAP) (PreA4) (Protease nexin-II) (PN-II) [Cleaved into: N-APP; Soluble APP-alpha (S-APP-alpha); Soluble APP-beta (S-APP-beta); C99 (Bet…	APP	86.942	8	37.479	P05067;P05067-8;H7C0V9;E9PG40;P05067-7;P05067-11;P05067-9;P05067-4;A0A0A0MRG2;P05067-10;P05067-3;P05067-5;P05067-6;P05067-2	P05067;P05067-8;H7C0V9;E9PG40;P05067-7;P05067-11;P05067-9;P05067-4;A0A0A0MRG2;P05067-10;P05067-3;P05067-5;P05067-6
P05089	Arginase-1 (EC 3.5.3.1) (Liver-type arginase) (Type I arginase)	ARG1	34.735	20	323.31	P05089;P05089-2;P05089-3	P05089;P05089-2;P05089-3
P05091	Aldehyde dehydrogenase, mitochondrial (EC 1.2.1.3) (ALDH class 2) (ALDH-E2) (ALDHI)	ALDH2	56.381	25	251.09	P05091;P05091-2;F8VP50;S4R3S4;O94788;H0YMG7;O94788-4;O94788-2;O94788-3;P47895;H0Y2X5;H0YKL3	P05091;P05091-2
P05106	Integrin beta-3 (Platelet membrane glycoprotein IIIa) (GPIIIa) (CD antigen CD61)	ITGB3	87.057	16	71.175	P05106;H3BM21;P05106-2;P05106-3;I3L4X8	P05106;H3BM21;P05106-2;P05106-3;I3L4X8
P05107	Integrin beta-2 (Cell surface adhesion glycoproteins LFA-1/CR3/p150,95 subunit beta) (Complement receptor C3 subunit beta) (CD antigen CD18)	ITGB2	84.781	32	323.31	P05107;J3KNI6;E7EVZ9;E5RK25	P05107;J3KNI6
P05109	Protein S100-A8 (Calgranulin-A) (Calprotectin L1L subunit) (Cystic fibrosis antigen) (CFAG) (Leukocyte L1 complex light chain) (Migration inhibitory factor-related protein 8) (MRP-8) (p8) (S100 calcium-binding protein A8) (Urinary stone protein band A)	S100A8	10.834	20	323.31	P05109	P05109
P05141	ADP/ATP translocase 2 (ADP,ATP carrier protein 2) (ADP,ATP carrier protein, fibroblast isoform) (Adenine nucleotide translocator 2) (ANT 2) (Solute carrier family 25 member 5) [Cleaved into: ADP/ATP translocase 2, N-terminally processed]	SLC25A5	32.852	15	34.276	P05141;Q9H0C2	P05141
P05155	Plasma protease C1 inhibitor (C1 Inh) (C1Inh) (C1 esterase inhibitor) (C1-inhibiting factor) (Serpin G1)	SERPING1	55.154	13	59.256	P05155;E9PGN7;P05155-2;P05155-3;H9KV48;H0YCA1	P05155;E9PGN7;P05155-2;P05155-3;H9KV48
P05161	Ubiquitin-like protein ISG15 (Interferon-induced 15 kDa protein) (Interferon-induced 17 kDa protein) (IP17) (Ubiquitin cross-reactive protein) (hUCRP)	ISG15	17.887	9	323.31	P05161;A0A096LPJ4;A0A096LNZ9	P05161;A0A096LPJ4;A0A096LNZ9
P05164	Myeloperoxidase (MPO) (EC 1.11.2.2) [Cleaved into: Myeloperoxidase; 89 kDa myeloperoxidase; 84 kDa myeloperoxidase; Myeloperoxidase light chain; Myeloperoxidase heavy chain]	MPO	83.868	62	323.31	P05164;P05164-2;P05164-3	P05164;P05164-2;P05164-3
P05186	Alkaline phosphatase, tissue-nonspecific isozyme (AP-TNAP) (TNS-ALP) (TNSALP) (EC 3.1.3.1) (Alkaline phosphatase liver/bone/kidney isozyme) (Phosphoamidase) (Phosphocreatine phosphatase) (EC 3.9.1.1)	ALPL	57.304	14	95.262	P05186;P05186-3;P05186-2;B1ANL0;REV__Q86WI3-3;REV__Q86WI3-2;REV__Q86WI3-5;REV__Q86WI3-6;REV__Q86WI3-4;REV__Q86WI3	P05186;P05186-3;P05186-2
P05198	Eukaryotic translation initiation factor 2 subunit 1 (Eukaryotic translation initiation factor 2 subunit alpha) (eIF-2-alpha) (eIF-2A) (eIF-2alpha) (eIF2-alpha)	EIF2S1	36.112	21	145.61	P05198;G3V4T5;H0YJS4	P05198;G3V4T5;H0YJS4
P05204	Non-histone chromosomal protein HMG-17 (High mobility group nucleosome-binding domain-containing protein 2)	HMGN2	9.3926	9	10.187	P05204;Q15651;A0A087WZE9;Q15651-2	P05204
P05362	Intercellular adhesion molecule 1 (ICAM-1) (Major group rhinovirus receptor) (CD antigen CD54)	ICAM1	57.825	7	23.322	P05362;K7EKL8;E7ESS4	P05362
P05386	Large ribosomal subunit protein P1 (60S acidic ribosomal protein P1)	RPLP1	11.514	2	24.339	P05386	P05386
P05387	Large ribosomal subunit protein P2 (60S acidic ribosomal protein P2) (Renal carcinoma antigen NY-REN-44)	RPLP2	11.665	4	31.681	P05387;H0YDD8	P05387;H0YDD8
P05388	Large ribosomal subunit protein uL10 (60S acidic ribosomal protein P0) (60S ribosomal protein L10E)	RPLP0	34.273	11	172.84	P05388;F8VW21;F8VU65;F8VWS0;P05388-2;Q8NHW5;G3V210;F8VQY6;F8VRK7;F8VZS0;F8VS58;F8W1K8	P05388;F8VW21;F8VU65;F8VWS0;P05388-2;Q8NHW5;G3V210;F8VQY6;F8VRK7;F8VZS0;F8VS58
P05455	Lupus La protein (La autoantigen) (La ribonucleoprotein) (Sjoegren syndrome type B antigen) (SS-B)	SSB	46.836	14	126.67	P05455;E7ERC4;E9PGX9;E9PFL9	P05455;E7ERC4
P05546	Heparin cofactor 2 (Heparin cofactor II) (HC-II) (Protease inhibitor leuserpin-2) (HLS2) (Serpin D1)	SERPIND1	57.07	27	323.31	P05546	P05546
P05556	Integrin beta-1 (Fibronectin receptor subunit beta) (Glycoprotein IIa) (GPIIA) (VLA-4 subunit beta) (CD antigen CD29)	ITGB1	88.414	9	12.313	P05556;P05556-2;P05556-5;P05556-4;P05556-3;C9JPK5;E7ERX5;Q5T3E6;E9PLR6;E7EUI6;E7EQW5;C9JJP8;Q5T3E5;E9PQJ2	P05556;P05556-2;P05556-5;P05556-4;P05556-3
P05771	Protein kinase C beta type (PKC-B) (PKC-beta) (EC 2.7.11.13)	PRKCB	77.011	17	123.34	P05771-2;P05771;H3BV73;A0A0C4DGL5;I3L1Z0;I3L148;P05129	P05771-2;P05771
P06132	Uroporphyrinogen decarboxylase (UPD) (URO-D) (EC 4.1.1.37)	UROD	40.786	6	36.702	P06132;H0Y5R6;Q5T446	P06132;H0Y5R6;Q5T446
P06280	Alpha-galactosidase A (EC 3.2.1.22) (Alpha-D-galactosidase A) (Alpha-D-galactoside galactohydrolase) (Galactosylgalactosylglucosylceramidase GLA) (Melibiase) (Agalsidase)	GLA	48.766	5	8.7542	P06280	P06280
P06396	Gelsolin (AGEL) (Actin-depolymerizing factor) (ADF) (Brevin)	GSN	80.64	57	323.31	P06396-2;P06396;A0A0A0MS51;A0A0A0MT01;P06396-4;P06396-3;Q5T0H8;Q5T0I0;Q5T0I1;REV__H0YJM7;REV__Q6TDU7-4;REV__Q6TDU7-2;REV__Q6TDU7-3;REV__Q6TDU7;REV__F8W8F9	P06396-2;P06396;A0A0A0MS51;A0A0A0MT01;P06396-4;P06396-3
P06400	Retinoblastoma-associated protein (p105-Rb) (p110-RB1) (pRb) (Rb) (pp110)	RB1	106.16	5	4.4415	P06400	P06400
P06454	Prothymosin alpha [Cleaved into: Prothymosin alpha, N-terminally processed; Thymosin alpha-1]	PTMA	12.203	5	52.092	P06454;P06454-2;B8ZZQ6;B8ZZA1;B8ZZW7;H7C2N1;A0A087WUT1	P06454;P06454-2;B8ZZQ6;B8ZZA1;B8ZZW7;H7C2N1
P06576	ATP synthase subunit beta, mitochondrial (EC 7.1.2.2) (ATP synthase F1 subunit beta)	ATP5F1B	56.559	26	323.31	P06576;H0YH81;F8W079;F8W0P7;H0YI37	P06576;H0YH81;F8W079
P06702	Protein S100-A9 (Calgranulin-B) (Calprotectin L1H subunit) (Leukocyte L1 complex heavy chain) (Migration inhibitory factor-related protein 14) (MRP-14) (p14) (S100 calcium-binding protein A9)	S100A9	13.242	23	323.31	P06702	P06702
P06703	Protein S100-A6 (Calcyclin) (Growth factor-inducible protein 2A9) (MLN 4) (Prolactin receptor-associated protein) (PRA) (S100 calcium-binding protein A6)	S100A6	10.18	9	84.567	P06703;R4GN98	P06703;R4GN98
P06727	Apolipoprotein A-IV (Apo-AIV) (ApoA-IV) (Apolipoprotein A4)	APOA4	45.398	24	230.32	P06727	P06727
P06730	Eukaryotic translation initiation factor 4E (eIF-4E) (eIF4E) (eIF-4F 25 kDa subunit) (mRNA cap-binding protein)	EIF4E	25.097	8	21.441	P06730;P06730-2;D6RBW1;P06730-3;H0Y8J7;D6RFJ3	P06730;P06730-2;D6RBW1;P06730-3
P06733	Alpha-enolase (EC 4.2.1.11) (2-phospho-D-glycerate hydro-lyase) (C-myc promoter-binding protein) (Enolase 1) (MBP-1) (MPB-1) (Non-neural enolase) (NNE) (Phosphopyruvate hydratase) (Plasminogen-binding protein)	ENO1	47.168	54	323.31	P06733;K7EM90;E5RI09;E5RG95;K7EPM1;K7EKN2;E5RGZ4;K7ERS8	P06733
P06737	Glycogen phosphorylase, liver form (EC 2.4.1.1)	PYGL	97.147	66	323.31	P06737;P06737-2;E9PK47	P06737;P06737-2;E9PK47
P06744	Glucose-6-phosphate isomerase (GPI) (EC 5.3.1.9) (Autocrine motility factor) (AMF) (Neuroleukin) (NLK) (Phosphoglucose isomerase) (PGI) (Phosphohexose isomerase) (PHI) (Sperm antigen 36) (SA-36)	GPI	63.146	48	323.31	P06744;A0A0A0MTS2;P06744-2;K7EQ48;K7EPY4;K7EP41;K7ENA0;K7ELR7;K7ERK8;K7EIL4;K7ESF4	P06744;A0A0A0MTS2;P06744-2;K7EQ48
P06746	DNA polymerase beta (EC 2.7.7.7) (5'-deoxyribose-phosphate lyase) (5'-dRP lyase) (EC 4.2.99.-) (AP lyase) (EC 4.2.99.18)	POLB	38.177	2	2.4148	P06746;H0YBX1;E7EW18;H0YAV8;E5RIJ0;H0YBJ0	P06746;H0YBX1;E7EW18;H0YAV8;E5RIJ0;H0YBJ0
P06748	Nucleophosmin (NPM) (Nucleolar phosphoprotein B23) (Nucleolar protein NO38) (Numatrin)	NPM1	32.575	8	323.31	P06748;P06748-2;P06748-3;P06740-2;P06740;E5RI98;E5RGW4	P06748;P06748-2;P06748-3;P06740-2;P06740
P06753	Tropomyosin alpha-3 chain (Gamma-tropomyosin) (Tropomyosin-3) (Tropomyosin-5) (hTM5)	TPM3	29.032	24	256.89	P06753-2;P06753-3; P06753-5; Q5HYB6;Q5VU61;J3KN67	P06753-2;P06753-3; P06753-5; Q5HYB6;Q5VU61;J3KN67
P06865	Beta-hexosaminidase subunit alpha (EC 3.2.1.52) (Beta-N-acetylhexosaminidase subunit alpha) (Hexosaminidase subunit A) (N-acetyl-beta-glucosaminidase subunit alpha)	HEXA	60.702	15	237.45	P06865;H3BS10;H3BP20;H3BU85;H3BTD4;P06865-2;A0A087WUJ7	P06865;H3BS10;H3BP20
P07099	Epoxide hydrolase 1 (EC 3.3.2.9) (Epoxide hydratase) (Microsomal epoxide hydrolase) (mEH)	EPHX1	52.948	25	77.298	P07099;B1AQP9;B1AQP8	P07099
P07108	Acyl-CoA-binding protein (ACBP) (Diazepam-binding inhibitor) (DBI) (Endozepine) (EP)	DBI	10.044	5	112.34	P07108;P07108-5;B8ZWD1;A0A0A0MTI5;P07108-3;P07108-2;P07108-4;P07108-6	P07108;P07108-5;B8ZWD1;A0A0A0MTI5;P07108-3;P07108-2;P07108-4;P07108-6
P07195	L-lactate dehydrogenase B chain (LDH-B) (EC 1.1.1.27) (LDH heart subunit) (LDH-H) (Renal carcinoma antigen NY-REN-46)	LDHB	36.638	19	323.31	P07195;A8MW50;C9J7H8;F5H793	P07195;A8MW50
P07197	Neurofilament medium polypeptide (NF-M) (160 kDa neurofilament protein) (Neurofilament 3) (Neurofilament triplet M protein)	NEFM	59.467	3	4.2879	P07197-2	P07197-2
P07199	Major centromere autoantigen B (Centromere protein B) (CENP-B)	CENPB	65.171	3	3.2722	P07199	P07199
P07203	Glutathione peroxidase 1 (GPx-1) (GSHPx-1) (EC 1.11.1.9) (Cellular glutathione peroxidase) (Phospholipid-hydroperoxide glutathione peroxidase GPX1) (EC 1.11.1.12)	GPX1	22.088	10	32.324	P07203;A0A087WUQ6;P07203-2	P07203;A0A087WUQ6
P07225	Vitamin K-dependent protein S	PROS1	75.122	14	184.63	P07225;G5E9F8	P07225;G5E9F8
P07237	Protein disulfide-isomerase (PDI) (EC 5.3.4.1) (Cellular thyroid hormone-binding protein) (Prolyl 4-hydroxylase subunit beta) (p55)	P4HB	57.116	40	323.31	P07237;H7BZ94;I3L398;H0Y3Z3;I3L312;I3NI03;I3L3U6;I3L4M2;I3L0S0;I3L3P5;I3L514;I3L1Y5	P07237;H7BZ94;I3L398
P07305	Histone H1.0 (Histone H1') (Histone H1(0)) [Cleaved into: Histone H1.0, N-terminally processed]	H1-0	20.863	7	18.298	P07305;P07305-2	P07305;P07305-2
P07311	Acylphosphatase-1 (EC 3.6.1.7) (Acylphosphatase, erythrocyte isozyme) (Acylphosphatase, organ-common type isozyme) (Acylphosphate phosphohydrolase 1)	ACYP1	11.261	7	20.127	P07311;G3V2U7;G3V3F8;G3V597;P07311-2	P07311;G3V2U7
P07320	Gamma-crystallin D (Gamma-D-crystallin) (Gamma-crystallin 4)	CRYGD	20.738	2	2.157	P07320	P07320
P07332	Tyrosine-protein kinase Fes/Fps (EC 2.7.10.2) (Feline sarcoma/Fujinami avian sarcoma oncogene homolog) (Proto-oncogene c-Fes) (Proto-oncogene c-Fps) (p93c-fes)	FES	93.495	26	323.31	P07332;P07332-4;P07332-3;P07332-2;E7ENM8;E9PIJ7;E7EMJ7;H0YNN8;E9PGC7;P16591;W0S4B9;P16591-3;P16591-2	P07332;P07332-4;P07332-3;P07332-2;E7ENM8;E9PIJ7
P07339	Cathepsin D (EC 3.4.23.5) [Cleaved into: Cathepsin D light chain; Cathepsin D heavy chain]	CTSD	44.552	17	168.63	P07339;C9JH19;F8WD96;H7C1V0;F8W787;H7C469	P07339;C9JH19;F8WD96
P07355	Annexin A2 (Annexin II) (Annexin-2) (Calpactin I heavy chain) (Calpactin-1 heavy chain) (Chromobindin-8) (Lipocortin II) (Placental anticoagulant protein IV) (PAP-IV) (Protein I) (p36)	ANXA2	38.604	13	45.647	P07355;P07355-2;H0YN42;H0YMD0;H0YMU9;A6NMY6;H0YKS4;H0YM50;H0YMM1;H0YNP5;H0YKZ7;H0YLV6;H0YMT9;H0YKX9;H0YN28;H0YL33;H0YMW4;H0YKL9;H0YNB8;H0YN52;H0YMD9;H0YKN4;H0YNA0;H0YKV8;H0YLE2	P07355;P07355-2;H0YN42;H0YMD0;H0YMU9;A6NMY6;H0YKS4;H0YM50;H0YMM1;H0YNP5
P07357	Complement component C8 alpha chain (Complement component 8 subunit alpha)	C8A	65.163	4	4.6339	P07357	P07357
P07359	Platelet glycoprotein Ib alpha chain (GP-Ib alpha) (GPIb-alpha) (GPIbA) (Glycoprotein Ibalpha) (Antigen CD42b-alpha) (CD antigen CD42b) [Cleaved into: Glycocalicin]	GP1BA	71.539	4	5.1318	P07359;A0A0C4DGZ8	P07359;A0A0C4DGZ8
P07360	Complement component C8 gamma chain	C8G	22.277	5	8.3501	P07360;Q5SQ08	P07360;Q5SQ08
P07384	Calpain-1 catalytic subunit (EC 3.4.22.52) (Calcium-activated neutral proteinase 1) (CANP 1) (Calpain mu-type) (Calpain-1 large subunit) (Cell proliferation-inducing gene 30 protein) (Micromolar-calpain) (muCANP)	CAPN1	81.889	40	323.31	P07384;E9PRM1;E9PLX0;E9PJJ3;E9PLC9;E9PMC6;E9PJA6;E9PSA6;E9PL37;E9PQB3;E9PIA9	P07384
P07437	Tubulin beta chain (Tubulin beta-5 chain)	TUBB	49.67	25	323.31	P07437;Q5JP53;Q5ST81;A0A075B736;Q5SQY0;I3L2F9;A6NNZ2;G3V2A3;G3V5W4;G3V2R8;G3V3R4;G3V2N6	P07437;Q5JP53;Q5ST81
P07602	Prosaposin (Proactivator polypeptide) [Cleaved into: Saposin-A (Protein A); Saposin-B-Val; Saposin-B (Cerebroside sulfate activator) (CSAct) (Dispersin) (Sphingolipid activator protein 1) (SAP-1) (Sulfatide/GM1 activator); Saposin-C (A1 activator) (Co-beta-glucosidase) (Glucosylceramidase activator) (Sphingolipid activator protein 2) (SAP-2); Saposin-D (Component C) (Protein C)]	PSAP	58.112	15	62.25	P07602;C9JIZ6;P07602-2;P07602-3;Q5BJH1	P07602;C9JIZ6;P07602-2;P07602-3
P07686	Beta-hexosaminidase subunit beta (EC 3.2.1.52) (Beta-N-acetylhexosaminidase subunit beta) (Hexosaminidase subunit B) (Cervical cancer proto-oncogene 7 protein) (HCC-7) (N-acetyl-beta-glucosaminidase subunit beta) [Cleaved into: Beta-hexosaminidase subunit beta chain B; Beta-hexosaminidase subunit beta chain A]	HEXB	63.111	13	52.721	P07686;Q5URX0;H0YA83;H0Y9B6	P07686;Q5URX0
P07737	Profilin-1 (Epididymis tissue protein Li 184a) (Profilin I)	PFN1	15.054	18	323.31	P07737;K7EJ44;CON__P02584;I3L3D5	P07737;K7EJ44
P07738	Bisphosphoglycerate mutase (BPGM) (EC 5.4.2.4) (2,3-bisphosphoglycerate mutase, erythrocyte) (2,3-bisphosphoglycerate synthase) (EC 5.4.2.11) (2,3-diphosphoglycerate mutase) (DPGM) (BPG-dependent PGAM)	BPGM	30.005	13	107.86	P07738;C9JH23	P07738
P07741	Adenine phosphoribosyltransferase (APRT) (EC 2.4.2.7)	APRT	19.608	10	179.94	P07741;H3BQZ9;P07741-2;H3BQF1;H3BQB1;H3BSW3	P07741;H3BQZ9;P07741-2;H3BQF1;H3BQB1;H3BSW3
P07814	Bifunctional glutamate/proline--tRNA ligase (Bifunctional aminoacyl-tRNA synthetase) (Cell proliferation-inducing gene 32 protein) (Glutamatyl-prolyl-tRNA synthetase) [Includes: Glutamate--tRNA ligase (EC 6.1.1.17) (Glutamyl-tRNA synthetase) (GluRS); Proline--tRNA ligase (EC 6.1.1.15) (Prolyl-tRNA synthetase)]	EPRS1	170.59	49	154.82	P07814;V9GYZ6	P07814
P07858	Cathepsin B (EC 3.4.22.1) (APP secretase) (APPS) (Cathepsin B1) [Cleaved into: Cathepsin B light chain; Cathepsin B heavy chain]	CTSB	37.821	4	56.125	P07858;R4GMQ5	P07858
P07900	Heat shock protein HSP 90-alpha (EC 3.6.4.10) (Heat shock 86 kDa) (HSP 86) (HSP86) (Lipopolysaccharide-associated protein 2) (LAP-2) (LPS-associated protein 2) (Renal carcinoma antigen NY-REN-38)	HSP90AA1	84.659	41	323.31	P07900;P07900-2;G3V2J8;Q14568;Q58FG0;Q58FG1	P07900;P07900-2
P07902	Galactose-1-phosphate uridylyltransferase (Gal-1-P uridylyltransferase) (EC 2.7.7.12) (UDP-glucose--hexose-1-phosphate uridylyltransferase)	GALT	43.363	9	16.249	P07902;P07902-2;G3V4G9;H0YJL3;G3V3U5;G3V223;F2Z2X9	P07902;P07902-2
P07910	Heterogeneous nuclear ribonucleoproteins C1/C2 (hnRNP C1/C2)	HNRNPC	33.67	10	72.745	P07910;P07910-2;G3V576;G3V4W0;B4DY08;B2R5W2;G3V4C1;G3V2Q1;P07910-4;G3V555;G3V575;G3V5X6;G3V3K6;G3V251;B4DSU6;G3V4M8;B2RXH8;G3V2H6;A0A0G2JNQ3;P07910-3;G3V5V7;G3V2D6;Q86SE5;E5RG71;B3KT61;Q86SE5-3	P07910;P07910-2;G3V576;G3V4W0;B4DY08;B2R5W2;G3V4C1;G3V2Q1;P07910-4;G3V555;G3V575;G3V5X6;G3V3K6;G3V251;B4DSU6;G3V4M8;B2RXH8;G3V2H6;A0A0G2JNQ3;P07910-3
P07948	Tyrosine-protein kinase Lyn (EC 2.7.10.2) (Lck/Yes-related novel protein tyrosine kinase) (V-yes-1 Yamaguchi sarcoma viral related oncogene homolog) (p53Lyn) (p56Lyn)	LYN	58.573	27	305.65	P07948;E5RJ37	P07948
P07948	Tyrosine-protein kinase Lyn (EC 2.7.10.2) (Lck/Yes-related novel protein tyrosine kinase) (V-yes-1 Yamaguchi sarcoma viral related oncogene homolog) (p53Lyn) (p56Lyn)	LYN	56.033	26	7.7427	P07948-2	P07948-2
P07954	Fumarate hydratase, mitochondrial (Fumarase) (HsFH) (EC 4.2.1.2)	FH	50.212	12	88.955	P07954-2;P07954	P07954-2;P07954
P07996	Thrombospondin-1 (Glycoprotein G)	THBS1	129.38	30	217.75	P07996;P07996-2;P35442;A8MZG1	P07996;P07996-2
P08047	Transcription factor Sp1	SP1	80.692	3	1.5147	P08047;P08047-3;P08047-2;Q02446;Q8IXZ3;P0CG40;A0A087X0Q6;Q8IXZ3-2;Q8IXZ3-1;Q8IXZ3-4	P08047;P08047-3;P08047-2
P08133	Annexin A6 (67 kDa calelectrin) (Annexin VI) (Annexin-6) (Calphobindin-II) (CPB-II) (Chromobindin-20) (Lipocortin VI) (Protein III) (p68) (p70)	ANXA6	75.872	60	323.31	P08133;P08133-2;E7EMC6;E5RFF0;E5RK63;E5RJF5;E5RI05;E5RJR0;E5RIU8	P08133;P08133-2;E7EMC6
P08174	Complement decay-accelerating factor (CD antigen CD55)	CD55	41.4	5	8.5159	P08174;P08174-2;H3BLV0;B1AP13;H7BY55;P08174-4;P08174-3;P08174-5;P08174-6;P08174-7;B1AP15	P08174;P08174-2;H3BLV0;B1AP13;H7BY55;P08174-4;P08174-3;P08174-5;P08174-6;P08174-7;B1AP15
P08195	Amino acid transporter heavy chain SLC3A2 (4F2 cell-surface antigen heavy chain) (4F2hc) (4F2 heavy chain antigen) (Lymphocyte activation antigen 4F2 large subunit) (Solute carrier family 3 member 2) (CD antigen CD98)	SLC3A2	67.993	13	52.802	P08195;P08195-3;F5GZS6;J3KPF3;P08195-2;P08195-4;F5H0E2;H0YFS2;F5GZI0;H0YFX4;F5H867	P08195;P08195-3;F5GZS6;J3KPF3;P08195-2;P08195-4
P08236	Beta-glucuronidase (EC 3.2.1.31) (Beta-G1)	GUSB	74.731	20	323.31	P08236;P08236-3;P08236-2;F8WBK6;F2Z3L6	P08236;P08236-3;P08236-2
P08237	ATP-dependent 6-phosphofructokinase, muscle type (ATP-PFK) (PFK-M) (EC 2.7.1.11) (6-phosphofructokinase type A) (Phosphofructo-1-kinase isozyme A) (PFK-A) (Phosphohexokinase)	PFKM	85.182	10	28.78	P08237;P08237-3;P08237-2;F8VP00;F8W1J8;F8VSF7;F8VW30;F8VSL1;F8VUB8;F8VTQ3;F8VYK8;F8VZI0;F8VX13;F8VNX2;F8VZQ1;F8VVE3	P08237;P08237-3;P08237-2
P08238	Heat shock protein HSP 90-beta (HSP 90) (Heat shock 84 kDa) (HSP 84) (HSP84)	HSP90AB1	83.263	38	323.31	P08238;Q58FF7	P08238
P08240	Signal recognition particle receptor subunit alpha (SR-alpha) (Docking protein alpha) (DP-alpha)	SRPRA	69.81	15	105.15	P08240;P08240-2	P08240;P08240-2
P08243	Asparagine synthetase [glutamine-hydrolyzing] (EC 6.3.5.4) (Cell cycle control protein TS11) (Glutamine-dependent asparagine synthetase)	ASNS	64.369	4	3.8898	P08243;P08243-3;P08243-2;F8WEJ5;C9JM09;C9JT45;C9J057	P08243;P08243-3;P08243-2;F8WEJ5
P08246	Neutrophil elastase (EC 3.4.21.37) (Bone marrow serine protease) (Elastase-2) (Human leukocyte elastase) (HLE) (Medullasin) (PMN elastase)	ELANE	28.518	10	154.8	P08246	P08246
P08311	Cathepsin G (CG) (EC 3.4.21.20) [Cleaved into: Cathepsin G, C-terminal truncated form]	CTSG	28.837	27	323.31	P08311	P08311
P08397	Porphobilinogen deaminase (PBG-D) (EC 2.5.1.61) (Hydroxymethylbilane synthase) (HMBS) (Pre-uroporphyrinogen synthase)	HMBS	39.33	5	2.8763	P08397;F5GY90;F5H345;P08397-4;P08397-3;P08397-2;F5H226;F5H0P4	P08397;F5GY90;F5H345;P08397-4;P08397-3;P08397-2;F5H226
P08473	Neprilysin (EC 3.4.24.11) (Atriopeptidase) (Common acute lymphocytic leukemia antigen) (CALLA) (Enkephalinase) (Neutral endopeptidase 24.11) (NEP) (Neutral endopeptidase) (Skin fibroblast elastase) (SFE) (CD antigen CD10)	MME	85.513	30	323.31	P08473;C9JR96;C9J9X7;C9IYX7;C9JDZ3;A0A087WWM7;Q3KQS6	P08473
P08514	Integrin alpha-IIb (GPalpha IIb) (GPIIb) (Platelet membrane glycoprotein IIb) (CD antigen CD41) [Cleaved into: Integrin alpha-IIb heavy chain; Integrin alpha-IIb light chain, form 1; Integrin alpha-IIb light chain, form 2]	ITGA2B	113.38	23	249.62	P08514;P08514-2;P08514-3;K7EKA6;K7EP83	P08514;P08514-2;P08514-3
P08559	Pyruvate dehydrogenase E1 component subunit alpha, somatic form, mitochondrial (EC 1.2.4.1) (PDHE1-A type I)	PDHA1	43.295	11	16.047	P08559;P08559-3;P08559-2;P08559-4;Q5JPU3;Q5JPU0;Q5JPT9;Q5JPU1;Q5JPU2	P08559;P08559-3;P08559-2;P08559-4
P08567	Pleckstrin (Platelet 47 kDa protein) (p47)	PLEK	40.124	14	323.31	P08567	P08567
P08571	Monocyte differentiation antigen CD14 (Myeloid cell-specific leucine-rich glycoprotein) (CD antigen CD14) [Cleaved into: Monocyte differentiation antigen CD14, urinary form; Monocyte differentiation antigen CD14, membrane-bound form]	CD14	40.076	5	13.181	P08571;D6RFL4	P08571;D6RFL4
P08574	Cytochrome c1, heme protein, mitochondrial (EC 7.1.1.8) (Complex III subunit 4) (Complex III subunit IV) (Cytochrome b-c1 complex subunit 4) (Ubiquinol-cytochrome-c reductase complex cytochrome c1 subunit) (Cytochrome c-1)	CYC1	35.422	6	71.063	P08574	P08574
P08575	Receptor-type tyrosine-protein phosphatase C (EC 3.1.3.48) (Leukocyte common antigen) (L-CA) (T200) (CD antigen CD45)	PTPRC	147.25	55	323.31	P08575;X6R433;A0A0A0MT22;P08575-2;M3ZCP1;A0A075B788;E9PKH0;A0A0G2JNW2;M9MMK9	P08575;X6R433;A0A0A0MT22;P08575-2;M3ZCP1;A0A075B788
P08579	U2 small nuclear ribonucleoprotein B'' (U2 snRNP B'')	SNRPB2	25.486	8	12.982	P08579	P08579
P08603	Complement factor H (H factor 1)	CFH	139.09	11	27.101	P08603;A0A0D9SG88;P08603-2;Q5TFM2	P08603;A0A0D9SG88;P08603-2
P08621	U1 small nuclear ribonucleoprotein 70 kDa (U1 snRNP 70 kDa) (U1-70K) (snRNP70)	SNRNP70	51.556	13	28.263	P08621;P08621-2;P08621-3;M0QYR1;P08621-4;M0QX04	P08621;P08621-2;P08621-3;M0QYR1
P08631	Tyrosine-protein kinase HCK (EC 2.7.10.2) (Hematopoietic cell kinase) (Hemopoietic cell kinase) (p59-HCK/p60-HCK) (p59Hck) (p61Hck)	HCK	59.599	23	323.31	P08631;H0Y3C5;J3KPD6;P08631-3;P08631-2;P08631-4	P08631;H0Y3C5;J3KPD6;P08631-3;P08631-2;P08631-4
P08637	Low affinity immunoglobulin gamma Fc region receptor III-A (IgG Fc receptor III-A) (CD16-II) (CD16a antigen) (Fc-gamma RIII-alpha) (Fc-gamma RIII) (Fc-gamma RIIIa) (FcRIII) (FcRIIIa) (FcgammaRIIIA) (FcR-10) (IgG Fc receptor III-2) (CD antigen CD16a)	FCGR3A	29.089	6	7.6048	P08637;H0Y755;M9MML0;C9JC71	P08637;H0Y755;M9MML0
P08648	Integrin alpha-5 (CD49 antigen-like family member E) (Fibronectin receptor subunit alpha) (Integrin alpha-F) (VLA-5) (CD antigen CD49e) [Cleaved into: Integrin alpha-5 heavy chain; Integrin alpha-5 light chain]	ITGA5	114.54	5	5.2836	P08648	P08648
P08670	Vimentin	VIM	53.651	61	323.31	P08670;B0YJC4;B0YJC5;Q5JVS8;P17661;P41219;H7C5W5;P41219-2;P07197;P07196;Q16352;K7EKH6;F8W835;A0A087WYG8;E7EMV2;E7ESP9	P08670;B0YJC4
P08697	Alpha-2-antiplasmin (Alpha-2-AP) (Alpha-2-plasmin inhibitor) (Alpha-2-PI) (Serpin F2)	SERPINF2	54.565	7	7.9032	P08697;A0A0G2JPA8;P08697-2;C9JMH6;C9JPV4	P08697;A0A0G2JPA8;P08697-2;C9JMH6
P08708	Small ribosomal subunit protein eS17 (40S ribosomal protein S17)	RPS17	15.55	6	40.784	P08708;P0CW22;H0YN88;A0A075B716;H0YN73;H3BNC9	P08708;P0CW22;H0YN88;A0A075B716;H0YN73
P08754	Guanine nucleotide-binding protein G(i) subunit alpha-3 (G(i) alpha-3)	GNAI3	40.532	19	323.31	P08754;P19087;A8MTJ3;P11488;P09471;A0A087WTB6;H0Y7E8;A0A087WZE5;H3BTM2;C9JPP4;P38405-3	P08754
P08758	Annexin A5 (Anchorin CII) (Annexin V) (Annexin-5) (Calphobindin I) (CPB-I) (Endonexin II) (Lipocortin V) (Placental anticoagulant protein 4) (PP4) (Placental anticoagulant protein I) (PAP-I) (Thromboplastin inhibitor) (Vascular anticoagulant-alpha) (VAC-alpha)	ANXA5	35.936	26	323.31	P08758;D6RBL5;D6RBE9;E9PHT9;D6RCN3	P08758;D6RBL5;D6RBE9
P08865	Small ribosomal subunit protein uS2 (37 kDa laminin receptor precursor) (37LRP) (37/67 kDa laminin receptor) (LRP/LR) (40S ribosomal protein SA) (67 kDa laminin receptor) (67LR) (Colon carcinoma laminin-binding protein) (Laminin receptor 1) (LamR) (Laminin-binding protein precursor p40) (LBP/p40) (Multidrug resistance-associated protein MGr1-Ag) (NEM/1CHD4)	RPSA	32.854	8	203.29	P08865;C9J9K3;A0A0C4DG17;A6NE09;C9JQR9	P08865;C9J9K3;A0A0C4DG17;A6NE09
P08962	CD63 antigen (Granulophysin) (Lysosomal-associated membrane protein 3) (LAMP-3) (Lysosome integral membrane protein 1) (Limp1) (Melanoma-associated antigen ME491) (OMA81H) (Ocular melanoma-associated antigen) (Tetraspanin-30) (Tspan-30) (CD antigen CD63)	CD63	25.636	6	241.24	P08962;F8VV56;P08962-3;P08962-2;F8W022;F8VWK8;F8VNT9	P08962;F8VV56;P08962-3;P08962-2;F8W022;F8VWK8;F8VNT9
P09012	U1 small nuclear ribonucleoprotein A (U1 snRNP A) (U1-A) (U1A)	SNRPA	31.279	8	37.421	P09012;M0R221;M0R2B8;M0R0G9;M0QXK2;M0QZG7;M0R268	P09012;M0R221;M0R2B8;M0R0G9;M0QXK2;M0QZG7;M0R268
P09110	3-ketoacyl-CoA thiolase, peroxisomal (EC 2.3.1.16) (Acetyl-CoA C-myristoyltransferase) (EC 2.3.1.155) (Acetyl-CoA acyltransferase) (EC 2.3.1.9) (Beta-ketothiolase) (Peroxisomal 3-oxoacyl-CoA thiolase)	ACAA1	44.292	9	95.543	P09110;H7C131;C9JDE9;P09110-2;H0Y4D4;B4DVF4;F2Z2Q6;F2Z3P7	P09110;H7C131;C9JDE9;P09110-2;H0Y4D4
P09132	Signal recognition particle 19 kDa protein (SRP19)	SRP19	16.156	3	3.3421	P09132;A0A087WYR0;A0A087WWU9;D6RBG4;P09132-2	P09132;A0A087WYR0;A0A087WWU9
P09211	Glutathione S-transferase P (EC 2.5.1.18) (GST class-pi) (GSTP1-1)	GSTP1	23.356	16	323.31	P09211;A8MX94;A0A087X2E9;A0A087X243	P09211;A8MX94
P09326	CD48 antigen (B-lymphocyte activation marker BLAST-1) (BCM1 surface antigen) (Leukocyte antigen MEM-102) (SLAM family member 2) (SLAMF2) (Signaling lymphocytic activation molecule 2) (TCT.1) (CD antigen CD48)	CD48	27.683	4	8.0549	P09326;A0A087X1S7;P09326-2	P09326;A0A087X1S7;P09326-2
P09382	Galectin-1 (Gal-1) (14 kDa laminin-binding protein) (HLBP14) (14 kDa lectin) (Beta-galactoside-binding lectin L-14-I) (Galaptin) (HBL) (HPL) (Lactose-binding lectin 1) (Lectin galactoside-binding soluble 1) (Putative MAPK-activating protein PM12) (S-Lac lectin 1)	LGALS1	14.716	8	20.711	P09382;F8WEI7	P09382
P09417	Dihydropteridine reductase (EC 1.5.1.34) (HDHPR) (Quinoid dihydropteridine reductase) (Short chain dehydrogenase/reductase family 33C member 1)	QDPR	25.789	9	42.629	P09417;P09417-2;B7Z415;D6RGG7;H0Y8F7;D6RHJ7	P09417;P09417-2;B7Z415;D6RGG7
P09429	High mobility group protein B1 (High mobility group protein 1) (HMG-1)	HMGB1	24.893	13	194.62	P09429;Q5T7C4;B2RPK0	P09429;Q5T7C4
P09467	Fructose-1,6-bisphosphatase 1 (FBPase 1) (EC 3.1.3.11) (D-fructose-1,6-bisphosphate 1-phosphohydrolase 1) (Liver FBPase)	FBP1	36.842	14	323.31	P09467;Q5VZC3	P09467
P09486	SPARC (Basement-membrane protein 40) (BM-40) (Osteonectin) (ON) (Secreted protein acidic and rich in cysteine)	SPARC	34.632	4	10.312	P09486;F5GY03;E5RK62	P09486;F5GY03;E5RK62
P09488	Glutathione S-transferase Mu 1 (EC 2.5.1.18) (GST HB subunit 4) (GST class-mu 1) (GSTM1-1) (GSTM1a-1a) (GSTM1b-1b) (GTH4)	GSTM1	25.712	17	306.33	P09488;E7EWW9;P09488-2;B9ZVX7;H3BQT3	P09488;E7EWW9;P09488-2;B9ZVX7
P09493	Tropomyosin alpha-1 chain (Alpha-tropomyosin) (Tropomyosin-1)	TPM1	32.816	15	10.172	P09493-8;P09493-3;Q6ZN40;P09493-7;P09493-9;P09493-6;P09493-4;P09493-10;P09493;H0YKP3;H0YLS7;H0YKZ6;A0A087WTJ7	P09493-8;P09493-3;Q6ZN40;P09493-7;P09493-9;P09493-6;P09493-4;P09493-10;P09493
P09496	Clathrin light chain A (Lca)	CLTA	23.662	6	259.69	P09496-2;P09496;P09496-5;P09496-4;P09496-3;F8WF69;C9J8P9	P09496-2;P09496;P09496-5;P09496-4;P09496-3;F8WF69
P09497	Clathrin light chain B (Lcb)	CLTB	23.181	7	135.41	P09497-2;P09497;D6RJD1;H0Y9Q6	P09497-2;P09497
P09525	Annexin A4 (35-beta calcimedin) (Annexin IV) (Annexin-4) (Carbohydrate-binding protein p33/p41) (Chromobindin-4) (Endonexin I) (Lipocortin IV) (P32.5) (PP4-X) (Placental anticoagulant protein II) (PAP-II) (Protein II)	ANXA4	35.882	26	323.31	P09525;Q6P452;P09525-2	P09525;Q6P452;P09525-2
P09543	2',3'-cyclic-nucleotide 3'-phosphodiesterase (CNP) (CNPase) (EC 3.1.4.37)	CNP	47.578	18	238.27	P09543;P09543-2;K7ERC4;C9K0L8;K7ERZ0;K7EN66	P09543;P09543-2
P09601	Heme oxygenase 1 (HO-1) (EC 1.14.14.18) [Cleaved into: Heme oxygenase 1 soluble form]	HMOX1	32.818	5	9.6249	P09601;B1AHA8	P09601;B1AHA8
P09622	Dihydrolipoyl dehydrogenase, mitochondrial (EC 1.8.1.4) (Dihydrolipoamide dehydrogenase) (Glycine cleavage system L protein)	DLD	54.177	12	55.207	P09622;E9PEX6;P09622-2;P09622-3;F8WDM5;F2Z2E3	P09622;E9PEX6;P09622-2;P09622-3
P09651	Heterogeneous nuclear ribonucleoprotein A1 (hnRNP A1) (Helix-destabilizing protein) (Single-strand RNA-binding protein) (hnRNP core protein A1) [Cleaved into: Heterogeneous nuclear ribonucleoprotein A1, N-terminally processed]	HNRNPA1	38.746	22	323.31	P09651;F8W6I7;P09651-3;P09651-2;F8VZ49;Q32P51;F8VYN5;F8VTQ5;H0YH80;F8W646	P09651;F8W6I7;P09651-3;P09651-2;F8VZ49;Q32P51;F8VYN5;F8VTQ5
P09661	U2 small nuclear ribonucleoprotein A' (U2 snRNP A')	SNRPA1	28.415	11	68.69	P09661;H0YKK0;H0YMA0;H0YLR3	P09661;H0YKK0;H0YMA0
P09668	Pro-cathepsin H [Cleaved into: Cathepsin H mini chain; Cathepsin H (EC 3.4.22.16); Cathepsin H heavy chain; Cathepsin H light chain]	CTSH	37.393	4	44.816	P09668;A0A087X0D5;E9PKT6	P09668;A0A087X0D5
P09669	Cytochrome c oxidase subunit 6C (Cytochrome c oxidase polypeptide VIc)	COX6C	8.7813	3	17.545	P09669	P09669
P09769	Tyrosine-protein kinase Fgr (EC 2.7.10.2) (Gardner-Rasheed feline sarcoma viral (v-fgr) oncogene homolog) (Proto-oncogene c-Fgr) (p55-Fgr) (p58-Fgr) (p58c-Fgr)	FGR	59.478	24	251.37	P09769;Q5TGY6;E5RFS5	P09769;Q5TGY6
P09871	Complement C1s subcomponent (EC 3.4.21.42) (C1 esterase) (Complement component 1 subcomponent s) [Cleaved into: Complement C1s subcomponent heavy chain; Complement C1s subcomponent light chain]	C1S	76.684	14	105.88	P09871;A0A087X232;F8WCZ6;H0Y5D1;F5H7T4;B5MCV4	P09871;A0A087X232;F8WCZ6
P09874	Poly [ADP-ribose] polymerase 1 (PARP-1) (EC 2.4.2.30) (ADP-ribosyltransferase diphtheria toxin-like 1) (ARTD1) (DNA ADP-ribosyltransferase PARP1) (EC 2.4.2.-) (NAD(+) ADP-ribosyltransferase 1) (ADPRT 1) (Poly[ADP-ribose] synthase 1) (Protein poly-ADP-ribosyltransferase PARP1) (EC 2.4.2.-) [Cleaved into: Poly [ADP-ribose] polymerase 1, processed C-terminus (Poly [ADP-ribose] polymerase 1, 89-kDa f…	PARP1	113.08	3	4.8207	P09874	P09874
P09913	Interferon-induced protein with tetratricopeptide repeats 2 (IFIT-2) (ISG-54 K) (Interferon-induced 54 kDa protein) (IFI-54K) (P54)	IFIT2	54.632	21	150.67	P09913;A0A087X279	P09913;A0A087X279
P09914	Interferon-induced protein with tetratricopeptide repeats 1 (IFIT-1) (Interferon-induced 56 kDa protein) (IFI-56K) (P56)	IFIT1	55.36	26	323.31	P09914;P09914-2;Q5T764	P09914;P09914-2
P09917	Polyunsaturated fatty acid 5-lipoxygenase (EC 1.13.11.-) (Arachidonate 5-lipoxygenase) (5-LO) (5-lipoxygenase) (EC 1.13.11.34)	ALOX5	77.982	30	323.31	P09917;P09917-2;P09917-3;P09917-5;P09917-4;A0A087X109	P09917;P09917-2;P09917-3;P09917-5;P09917-4
P09960	Leukotriene A-4 hydrolase (LTA-4 hydrolase) (EC 3.3.2.6) (Leukotriene A(4) hydrolase) (Tripeptide aminopeptidase LTA4H) (EC 3.4.11.4)	LTA4H	69.284	45	323.31	P09960;P09960-4;P09960-2;P09960-3	P09960;P09960-4;P09960-2;P09960-3
P09972	Fructose-bisphosphate aldolase C (EC 4.1.2.13) (Brain-type aldolase)	ALDOC	39.455	29	323.31	P09972;A8MVZ9;P05062;A0A087WXX2	P09972;A8MVZ9
P0C0L5	Complement C4-B (Basic complement C4) (C3 and PZP-like alpha-2-macroglobulin domain-containing protein 3) [Cleaved into: Complement C4 beta chain; Complement C4-B alpha chain; C4a anaphylatoxin; C4b-B; C4d-B; Complement C4 gamma chain]	C4B; C4B_2	192.75	62	323.31	P0C0L5;F5GXS0	P0C0L5;F5GXS0
P0C0S5	Histone H2A.Z (H2A/z)	H2AZ1	13.553	8	181.78	P0C0S5;Q71UI9-3;C9J386	P0C0S5;Q71UI9-3;C9J386
P0C0S8	Histone H2A type 1 (H2A.1) (Histone H2A/ptl)	H2AC11; H2AC13; H2AC15; H2AC16; H2AC17	14.091	12	54.982	P0C0S8;Q9BTM1;Q99878;Q96KK5;Q9BTM1-2;H0YFX9;Q96QV6	P0C0S8;Q9BTM1;Q99878;Q96KK5;Q9BTM1-2;H0YFX9;Q96QV6
P0C870	Bifunctional peptidase and (3S)-lysyl hydroxylase JMJD7 (EC 1.14.11.63) (EC 3.4.-.-) (JmjC domain-containing protein 7) (Jumonji domain-containing protein 7) (L-lysine (3S)-hydroxylase JMJD7)	JMJD7	35.932	4	3.8327	P0C870;B5MC20;P0C869-8;P0C869-7;P0C869-6;H0Y9G9;C9K0I3	P0C870;B5MC20;P0C869-8;P0C869-7;P0C869-6
P0CG47	Polyubiquitin-B [Cleaved into: Ubiquitin]	UBB	25.761	10	323.31	P0CG47;P62979;P62987;J3QS39;J3QTR3;F5H6Q2;F5GYU3;F5H2Z3;F5H265;B4DV12;F5H388;F5H747;F5GXK7;J3QKN0;Q5PY61;Q96C32;P0CG48;M0R1V7;M0R1M6;M0R2S1;J3QLP7;J3QRK5;F5GZ39;J3QSA3;K7EMA8;J3KSM4	P0CG47;P62979;P62987;J3QS39;J3QTR3;F5H6Q2;F5GYU3;F5H2Z3;F5H265;B4DV12;F5H388;F5H747;F5GXK7;J3QKN0;Q5PY61;Q96C32;P0CG48;M0R1V7;M0R1M6;M0R2S1;J3QLP7;J3QRK5;F5GZ39
P0DI81	Trafficking protein particle complex subunit 2 (Sedlin)	TRAPPC2	16.445	2	4.5221	P0DI81;P0DI82;P0DI81-3;F5H785	P0DI81;P0DI82;P0DI81-3;F5H785
P0DOY2	Immunoglobulin lambda constant 2 (Ig lambda chain C region Kern) (Ig lambda chain C region NIG-64) (Ig lambda chain C region SH) (Ig lambda chain C region X) (Ig lambda-2 chain C region)	IGLC2	11.236	5	6.481	A0A075B6K9;P0CG05;A0A075B6L0;P0CF74;P0CG06;A0A075B6L1;A0M8Q6	A0A075B6K9;P0CG05;A0A075B6L0;P0CF74;P0CG06
P0DPI2, A0A0B4J2D5	Glutamine amidotransferase-like class 1 domain-containing protein 3, mitochondrial	GATD3, GATD3B	28.17	8	32.522	P30042;A0A096LPI6;A0A0B4J2D5;A0A096LNH5;H7C2G3;A0A0B4J2H4;H7C1F6;P30042-2;A0A096LP73;F2Z2Q0;H7BYH1;A0A096LNJ1;A0A096LP12	P30042;A0A096LPI6;A0A0B4J2D5;A0A096LNH5;H7C2G3;A0A0B4J2H4;H7C1F6;P30042-2;A0A096LP73;F2Z2Q0;H7BYH1
P10124	Serglycin (Hematopoietic proteoglycan core protein) (Platelet proteoglycan core protein) (P.PG) (Secretory granule proteoglycan core protein)	SRGN	17.652	4	5.4206	P10124	P10124
P10153	Non-secretory ribonuclease (EC 4.6.1.18) (Eosinophil-derived neurotoxin) (RNase UpI-2) (Ribonuclease 2) (RNase 2) (Ribonuclease US)	RNASE2	18.354	6	132.63	P10153	P10153
P10155	RNA-binding protein RO60 (60 kDa SS-A/Ro ribonucleoprotein) (60 kDa Ro protein) (60 kDa ribonucleoprotein Ro) (RoRNP) (Ro 60 kDa autoantigen) (Ro60 autoantigen) (Sjoegren syndrome antigen A2) (Sjoegren syndrome type A antigen) (SS-A) (TROVE domain family member 2)	RO60	60.67	13	33.953	P10155;P10155-5;P10155-3;P10155-4;P10155-2;G5E9R9;D6RDN1;D6RE09	P10155;P10155-5;P10155-3;P10155-4
P10253	Lysosomal alpha-glucosidase (EC 3.2.1.20) (Acid maltase) (Aglucosidase alfa) [Cleaved into: 76 kDa lysosomal alpha-glucosidase; 70 kDa lysosomal alpha-glucosidase]	GAA	105.32	14	240.12	P10253;I3L3L3;I3L0S5	P10253
P10301	Ras-related protein R-Ras (EC 3.6.5.-) (p23)	RRAS	23.48	3	5.9235	P10301;P62070;E9PK85;A0A0C4DGH2;P62070-3;P62070-4	P10301
P10321	HLA class I histocompatibility antigen, C alpha chain (HLA-C) (HLA-Cw) (Human leukocyte antigen C)	HLA-C	40.994	16	57.18	P30504	P30504
P10321	HLA class I histocompatibility antigen, C alpha chain (HLA-C) (HLA-Cw) (Human leukocyte antigen C)	HLA-C	40.968	17	112.69	Q29963	Q29963
P10398	Serine/threonine-protein kinase A-Raf (EC 2.7.11.1) (Proto-oncogene A-Raf) (Proto-oncogene A-Raf-1) (Proto-oncogene Pks)	ARAF	67.585	10	14.035	P10398;Q96II5;P10398-2	P10398;Q96II5
P10412	Histone H1.4 (Histone H1b) (Histone H1s-4)	H1-4	21.865	20	235.96	P10412	P10412
P10515	Dihydrolipoyllysine-residue acetyltransferase component of pyruvate dehydrogenase complex, mitochondrial (EC 2.3.1.12) (70 kDa mitochondrial autoantigen of primary biliary cirrhosis) (PBC) (Dihydrolipoamide acetyltransferase component of pyruvate dehydrogenase complex) (M2 antigen complex 70 kDa subunit) (Pyruvate dehydrogenase complex component E2) (PDC-E2) (PDCE2)	DLAT	68.996	12	28.118	P10515;H0YDD4;E9PEJ4	P10515;H0YDD4;E9PEJ4
P10599	Thioredoxin (Trx) (ATL-derived factor) (ADF) (Surface-associated sulphydryl protein) (SASP) (allergen Hom s Trx)	TXN	11.737	8	38.281	P10599;P10599-2	P10599;P10599-2
P10606	Cytochrome c oxidase subunit 5B, mitochondrial (Cytochrome c oxidase polypeptide Vb)	COX5B	13.696	3	9.1946	P10606	P10606
P10619	Lysosomal protective protein (EC 3.4.16.5) (Carboxypeptidase C) (Carboxypeptidase L) (Cathepsin A) (Protective protein cathepsin A) (PPCA) (Protective protein for beta-galactosidase) [Cleaved into: Lysosomal protective protein 32 kDa chain; Lysosomal protective protein 20 kDa chain]	CTSA	54.465	8	69.699	P10619;X6R5C5;X6R8A1;P10619-2;U3KQ41;U3KQU6;U3KQF1;Q5JZH0	P10619;X6R5C5;X6R8A1;P10619-2
P10620	Microsomal glutathione S-transferase 1 (Microsomal GST-1) (EC 2.5.1.18) (Microsomal GST-I)	MGST1	17.598	4	25.222	P10620;F5H7F6;F5H6X2;P10620-2;F5GX73;F5H613;F5H760	P10620;F5H7F6;F5H6X2;P10620-2;F5GX73;F5H613
P10644	cAMP-dependent protein kinase type I-alpha regulatory subunit (Tissue-specific extinguisher 1) (TSE1)	PRKAR1A	42.981	20	215.89	P10644;P10644-2;K7EPB2;K7EM13;K7EIE5;K7EID3;K7EJ40;K7EK41;K7EMZ6;K7EMU2;K7EPR5;K7EQK3;X6RAV4;P31321;K7EKR1;H7BYW5;C9JSK5	P10644;P10644-2;K7EPB2
P10768	S-formylglutathione hydrolase (FGH) (EC 3.1.2.12) (Esterase D) (Methylumbelliferyl-acetate deacetylase) (EC 3.1.1.56)	ESD	31.462	9	293.56	P10768;X6RA14;H7BZT7;U3KQT1	P10768;X6RA14;H7BZT7
P10809	60 kDa heat shock protein, mitochondrial (EC 5.6.1.7) (60 kDa chaperonin) (Chaperonin 60) (CPN60) (Heat shock protein 60) (HSP-60) (Hsp60) (HuCHA60) (Mitochondrial matrix protein P1) (P60 lymphocyte protein)	HSPD1	61.054	36	323.31	P10809;E7ESH4;E7EXB4;P10809-2;C9JL25;C9JCQ4;C9JL19;C9J0S9	P10809
P10909	Clusterin (Aging-associated gene 4 protein) (Apolipoprotein J) (Apo-J) (Complement cytolysis inhibitor) (CLI) (Complement-associated protein SP-40,40) (Ku70-binding protein 1) (NA1/NA2) (Sulfated glycoprotein 2) (SGP-2) (Testosterone-repressed prostate message 2) (TRPM-2) [Cleaved into: Clusterin beta chain (ApoJalpha) (Complement cytolysis inhibitor a chain) (SP-40,40 beta-chain); Clusterin alph…	CLU	52.494	14	167.79	P10909;P10909-4;P10909-5;P10909-2;E7ERK6;H0YC35;H0YLK8;E7ETB4;P10909-3;H0YAS8;E5RJZ5;E5RG36;E5RGB0;E5RH61	P10909;P10909-4;P10909-5;P10909-2;E7ERK6;H0YC35;H0YLK8;E7ETB4;P10909-3
P11021	Endoplasmic reticulum chaperone BiP (EC 3.6.4.10) (78 kDa glucose-regulated protein) (GRP-78) (Binding-immunoglobulin protein) (BiP) (Heat shock protein 70 family protein 5) (HSP70 family protein 5) (Heat shock protein family A member 5) (Immunoglobulin heavy chain-binding protein)	HSPA5	72.332	37	323.31	P11021	P11021
P11049	Leukocyte antigen CD37 (Tetraspanin-26) (Tspan-26) (CD antigen CD37)	CD37	31.703	2	2.8439	P11049;M0QZP6;B7ZAN3;P11049-3;P11049-2	P11049;M0QZP6;B7ZAN3;P11049-3;P11049-2
P11117	Lysosomal acid phosphatase (LAP) (EC 3.1.3.2)	ACP2	48.344	7	7.2063	P11117;E9PHY0;E9PQY3;E9PP23;B7Z7D2;E9PKW9;E9PQW9;B7Z6U3;P11117-2	P11117;E9PHY0;E9PQY3;E9PP23;B7Z7D2
P11142	Heat shock cognate 71 kDa protein (EC 3.6.4.10) (Heat shock 70 kDa protein 8) (Lipopolysaccharide-associated protein 1) (LAP-1) (LPS-associated protein 1)	HSPA8	70.897	40	323.31	P11142;E9PKE3;P11142-2;E9PNE6;A8K7Q2;E9PLF4;E9PQQ4;E9PQK7;E9PK54;P54652;E9PS65;E9PPY6;E9PN25;E9PM13	P11142;E9PKE3;P11142-2;E9PNE6;A8K7Q2
P11166	Solute carrier family 2, facilitated glucose transporter member 1 (Glucose transporter type 1, erythrocyte/brain) (GLUT-1) (HepG2 glucose transporter)	SLC2A1	54.083	10	261.52	P11166;A6NL68;A0A0D9SG74;A0A0D9SFK9	P11166
P11169	Solute carrier family 2, facilitated glucose transporter member 3 (Glucose transporter type 3, brain) (GLUT-3)	SLC2A3	53.924	8	255.1	P11169;Q8TDB8;Q8TDB8-4;Q8TDB8-2;Q8TDB8-5;Q8TDB8-3	P11169;Q8TDB8;Q8TDB8-4;Q8TDB8-2;Q8TDB8-5
P11171	Protein 4.1 (P4.1) (4.1R) (Band 4.1) (EPB4.1) (Erythrocyte membrane protein band 4.1)	EPB41	97.016	40	323.31	P11171;P11171-2;P11171-4;Q4VB86;P11171-3;P11171-5;P11171-7;P11171-6;Q9H4G0;Q9H4G0-2;Q4VXN1;Q4VXN0;A0A0D9SG07;A0A0C4DH22;Q9H4G0-4;Q9H4G0-3;J3KT37	P11171;P11171-2;P11171-4;Q4VB86;P11171-3;P11171-5;P11171-7;P11171-6
P11172	Uridine 5'-monophosphate synthase (UMP synthase) [Includes: Orotate phosphoribosyltransferase (OPRT) (OPRTase) (EC 2.4.2.10); Orotidine 5'-phosphate decarboxylase (ODC) (OMPD) (EC 4.1.1.23) (OMPdecase)]	UMPS	52.221	8	14.2	P11172;P11172-3;P11172-2;E9PFD2;P11172-4	P11172;P11172-3;P11172-2;E9PFD2;P11172-4
P11177	Pyruvate dehydrogenase E1 component subunit beta, mitochondrial (PDHE1-B) (EC 1.2.4.1)	PDHB	39.233	6	26.092	P11177;P11177-3;P11177-2;F8WF02;C9J634	P11177;P11177-3;P11177-2;F8WF02;C9J634
P11215	Integrin alpha-M (CD11 antigen-like family member B) (CR-3 alpha chain) (Cell surface glycoprotein MAC-1 subunit alpha) (Leukocyte adhesion receptor MO1) (Neutrophil adherence receptor) (CD antigen CD11b)	ITGAM	127.18	65	323.31	P11215;P11215-2;H3BMV4;I3NI33	P11215;P11215-2
P11216	Glycogen phosphorylase, brain form (EC 2.4.1.1)	PYGB	96.695	36	97.723	P11216;H0Y4Z6	P11216
P11233	Ras-related protein Ral-A (EC 3.6.5.2)	RALA	23.567	7	11.887	P11233;H7C3P7	P11233;H7C3P7
P11234	Ras-related protein Ral-B (EC 3.6.5.2)	RALB	23.408	9	323.31	P11234;P11234-2;P11234-3;C9J6B1;C9JQB3;C9JYR1;C9JPE8;F8WEQ6	P11234;P11234-2;P11234-3;C9J6B1;C9JQB3
P11274	Breakpoint cluster region protein	BCR;BCR/ABL fusion	142.82	2	1.9985	P11274;P11274-2;A9UF01	P11274;P11274-2;A9UF01
P11277	Spectrin beta chain, erythrocytic (Beta-I spectrin)	SPTB	246.47	152	323.31	P11277;P11277-2;P11277-3;H0YJE6;E9PJZ2	P11277;P11277-2;P11277-3
P11279	Lysosome-associated membrane glycoprotein 1 (LAMP-1) (Lysosome-associated membrane protein 1) (CD107 antigen-like family member A) (CD antigen CD107a)	LAMP1	44.882	8	231.42	P11279;P11279-2	P11279;P11279-2
P11310	Medium-chain specific acyl-CoA dehydrogenase, mitochondrial (MCAD) (EC 1.3.8.7) (Medium chain acyl-CoA dehydrogenase) (MCADH)	ACADM	46.588	18	217.18	P11310;Q5T4U5;P11310-2;B7Z9I1;E9PJM9;H0YDT5;E9PRX4	P11310;Q5T4U5;P11310-2;B7Z9I1
P11387	DNA topoisomerase 1 (EC 5.6.2.1) (DNA topoisomerase I)	TOP1	90.725	26	45.54	P11387;E5RIC7;E5RJ95;E5RFS0;E5RJ33	P11387
P11413	Glucose-6-phosphate 1-dehydrogenase (G6PD) (EC 1.1.1.49)	G6PD	59.256	45	323.31	P11413;P11413-2;P11413-3;E7EUI8;E7EM57;E9PD92	P11413;P11413-2;P11413-3;E7EUI8;E7EM57;E9PD92
P11441	Ubiquitin-like protein 4A (Ubiquitin-like protein GDX)	UBL4A	17.776	3	1.7657	P11441;Q5HY81	P11441;Q5HY81
P11586	C-1-tetrahydrofolate synthase, cytoplasmic (C1-THF synthase) (Epididymis secretory sperm binding protein) [Cleaved into: C-1-tetrahydrofolate synthase, cytoplasmic, N-terminally processed] [Includes: Methylenetetrahydrofolate dehydrogenase (EC 1.5.1.5); Methenyltetrahydrofolate cyclohydrolase (EC 3.5.4.9); Formyltetrahydrofolate synthetase (EC 6.3.4.3)]	MTHFD1	101.56	33	127.3	P11586;F5H2F4;V9GYY3	P11586;F5H2F4
P11678	Eosinophil peroxidase (EPO) (EC 1.11.1.7) [Cleaved into: Eosinophil peroxidase light chain; Eosinophil peroxidase heavy chain]	EPX	81.04	50	323.31	P11678	P11678
P11717	Cation-independent mannose-6-phosphate receptor (CI Man-6-P receptor) (CI-MPR) (M6PR) (300 kDa mannose 6-phosphate receptor) (MPR 300) (Insulin-like growth factor 2 receptor) (Insulin-like growth factor II receptor) (IGF-II receptor) (M6P/IGF2 receptor) (M6P/IGF2R) (CD antigen CD222)	IGF2R	274.37	25	170.95	P11717;S4R328	P11717
P11766	Alcohol dehydrogenase class-3 (EC 1.1.1.1) (Alcohol dehydrogenase 5) (Alcohol dehydrogenase class chi chain) (Alcohol dehydrogenase class-III) (Glutathione-dependent formaldehyde dehydrogenase) (FALDH) (FDH) (GSH-FDH) (EC 1.1.1.-) (S-(hydroxymethyl)glutathione dehydrogenase) (EC 1.1.1.284)	ADH5	39.724	16	323.31	P11766;H0YAG8;D6RAY0;D6R9G2;D6RFE4	P11766;H0YAG8
P11908	Ribose-phosphate pyrophosphokinase 2 (EC 2.7.6.1) (PPRibP) (Phosphoribosyl pyrophosphate synthase II) (PRS-II)	PRPS2	34.769	16	97.715	P11908;P11908-2;H7C540;D3YTJ7;A6NMS2	P11908;P11908-2
P11940	Polyadenylate-binding protein 1 (PABP-1) (Poly(A)-binding protein 1)	PABPC1	70.67	23	140.47	P11940;A0A087WTT1;P11940-2;E7EQV3;E7ERJ7;H0YAR2;Q9H361;H0YBN4;H0YAP2;Q4VXU2;H0YB86;E5RH24;E5RJB9;Q4VXU2-2;E5RHG7;Q96DU9;P0CB38;H0YC10;E5RGC4;E5RFD8;H0YAS7;H0YAS6;H0YB75;H0YAW6;Q96DU9-2	P11940;A0A087WTT1;P11940-2;E7EQV3;E7ERJ7;H0YAR2;Q9H361
P12004	Proliferating cell nuclear antigen (PCNA) (Cyclin)	PCNA	28.768	4	45.809	P12004	P12004
P12081	Histidine--tRNA ligase, cytoplasmic (EC 6.1.1.21) (Histidyl-tRNA synthetase) (HisRS)	HARS1	57.41	21	40.975	P12081;P12081-4;B4DDD8;B3KWE1;P12081-3;P12081-2;E7ETE2;B4E1C5;D6RF05;D6RJE6;REV__Q86YG4	P12081;P12081-4;B4DDD8;B3KWE1;P12081-3;P12081-2;E7ETE2;B4E1C5
P12236	ADP/ATP translocase 3 (ADP,ATP carrier protein 3) (ADP,ATP carrier protein, isoform T2) (ANT 2) (Adenine nucleotide translocator 3) (ANT 3) (Solute carrier family 25 member 6) [Cleaved into: ADP/ATP translocase 3, N-terminally processed]	SLC25A6	32.866	14	10.717	P12236	P12236
P12259	Coagulation factor V (Activated protein C cofactor) (Proaccelerin, labile factor) [Cleaved into: Coagulation factor V heavy chain; Coagulation factor V light chain]	F5	251.7	15	14.177	P12259;A0A0A0MRJ7	P12259;A0A0A0MRJ7
P12268	Inosine-5'-monophosphate dehydrogenase 2 (IMP dehydrogenase 2) (IMPD 2) (IMPDH 2) (EC 1.1.1.205) (Inosine-5'-monophosphate dehydrogenase type II) (IMP dehydrogenase II) (IMPDH-II)	IMPDH2	55.804	21	323.31	P12268;H0Y4R1;E7ETK5	P12268;H0Y4R1
P12270	Nucleoprotein TPR (Megator) (NPC-associated intranuclear protein) (Translocated promoter region protein)	TPR	267.29	48	323.31	P12270;P12270-2;Q5SWX9	P12270;P12270-2
P12273	Prolactin-inducible protein (Gross cystic disease fluid protein 15) (GCDFP-15) (Prolactin-induced protein) (Secretory actin-binding protein) (SABP) (gp17)	PIP	16.572	4	6.6398	P12273	P12273
P12314	High affinity immunoglobulin gamma Fc receptor I (IgG Fc receptor I) (Fc-gamma RI) (FcRI) (Fc-gamma RIA) (FcgammaRIa) (CD antigen CD64)	FCGR1A	42.631	4	5.3651	P12314;P12314-2;A6NKC4;C9JSN8;Q92637;A0A087WVS4;A0A087WUG7;A0A087WXZ6;A0A0A0MRM3;Q92637-2;Q92637-3	P12314;P12314-2;A6NKC4;C9JSN8;Q92637;A0A087WVS4;A0A087WUG7;A0A087WXZ6;A0A0A0MRM3;Q92637-2
P12318	Low affinity immunoglobulin gamma Fc region receptor II-a (IgG Fc receptor II-a) (CDw32) (Fc-gamma RII-a) (Fc-gamma-RIIa) (FcRII-a) (CD antigen CD32)	FCGR2A	35	4	11.972	P12318;P12318-2;P31995;H0YGT0;P31995-2;V9GY83;P31994-2;P31994;F5GXY9;F5GX41;A0A087WXE5;P31995-4;P31995-3;P31994-3	P12318;P12318-2;P31995;H0YGT0;P31995-2;V9GY83
P12429	Annexin A3 (35-alpha calcimedin) (Annexin III) (Annexin-3) (Inositol 1,2-cyclic phosphate 2-phosphohydrolase) (Lipocortin III) (Placental anticoagulant protein III) (PAP-III)	ANXA3	36.375	42	323.31	P12429;D6RA82;D6RFG5;D6RCA8;D6RAZ8;D6RFJ9	P12429;D6RA82
P12544	Granzyme A (EC 3.4.21.78) (CTL tryptase) (Cytotoxic T-lymphocyte proteinase 1) (Fragmentin-1) (Granzyme-1) (Hanukkah factor) (H factor) (HF)	GZMA	28.999	2	3.1301	P12544;P12544-2	P12544;P12544-2
P12724	Eosinophil cationic protein (ECP) (EC 3.1.27.-) (Ribonuclease 3) (RNase 3)	RNASE3	18.385	9	323.31	P12724	P12724
P12814	Alpha-actinin-1 (Alpha-actinin cytoskeletal isoform) (F-actin cross-linking protein) (Non-muscle alpha-actinin-1)	ACTN1	103.06	77	323.31	P12814;P12814-3;P12814-2;P12814-4;G3V2N5;G3V5M4;G3V380;D6RH00	P12814;P12814-3;P12814-2;P12814-4
P12829	Myosin light chain 4 (Myosin light chain 1, embryonic muscle/atrial isoform) (Myosin light chain alkali GT-1 isoform)	MYL4	21.564	3	37.702	P12829;I3L3U1;I3L1K6;I3L532;I3L1R3	P12829;I3L3U1;I3L1K6;I3L532
P12931	Proto-oncogene tyrosine-protein kinase Src (EC 2.7.10.2) (Proto-oncogene c-Src) (pp60c-src) (p60-Src)	SRC	59.834	5	2.2624	P12931;P12931-2	P12931;P12931-2
P12955	Xaa-Pro dipeptidase (X-Pro dipeptidase) (EC 3.4.13.9) (Imidodipeptidase) (Peptidase D) (Proline dipeptidase) (Prolidase)	PEPD	54.548	13	62.822	P12955;P12955-3;P12955-2;K7ES25;V9GYL0	P12955;P12955-3;P12955-2
P12956	X-ray repair cross-complementing protein 6 (EC 3.6.4.-) (EC 4.2.99.-) (5'-deoxyribose-5-phosphate lyase Ku70) (5'-dRP lyase Ku70) (70 kDa subunit of Ku antigen) (ATP-dependent DNA helicase 2 subunit 1) (ATP-dependent DNA helicase II 70 kDa subunit) (CTC box-binding factor 75 kDa subunit) (CTC75) (CTCBF) (DNA repair protein XRCC6) (Lupus Ku autoantigen protein p70) (Ku70) (Thyroid-lupus autoantige…	XRCC6	69.842	31	323.31	P12956;P12956-2;B1AHC9	P12956;P12956-2;B1AHC9
P13010	X-ray repair cross-complementing protein 5 (EC 3.6.4.-) (86 kDa subunit of Ku antigen) (ATP-dependent DNA helicase 2 subunit 2) (ATP-dependent DNA helicase II 80 kDa subunit) (CTC box-binding factor 85 kDa subunit) (CTC85) (CTCBF) (DNA repair protein XRCC5) (Ku80) (Ku86) (Lupus Ku autoantigen protein p86) (Nuclear factor IV) (Thyroid-lupus autoantigen) (TLAA) (X-ray repair complementing defective…	XRCC5	82.704	36	323.31	P13010;C9JZ81;H7C0H9	P13010
P13073	Cytochrome c oxidase subunit 4 isoform 1, mitochondrial (Cytochrome c oxidase polypeptide IV) (Cytochrome c oxidase subunit IV isoform 1) (COX IV-1)	COX4I1	19.576	9	201.28	P13073;H3BN72;H3BNV9;H3BPG0;Q86WV2;H3BNI5	P13073;H3BN72;H3BNV9;H3BPG0
P13224	Platelet glycoprotein Ib beta chain (GP-Ib beta) (GPIb-beta) (GPIbB) (Antigen CD42b-beta) (CD antigen CD42c)	GP1BB	21.717	3	4.5529	P13224;P13224-2	P13224;P13224-2
P13284	Gamma-interferon-inducible lysosomal thiol reductase (EC 1.8.-.-) (Gamma-interferon-inducible protein IP-30) (Legumaturain)	IFI30	27.963	4	131.33	P13284;M0QZG3	P13284
P13473	Lysosome-associated membrane glycoprotein 2 (LAMP-2) (Lysosome-associated membrane protein 2) (CD107 antigen-like family member B) (LGP-96) (CD antigen CD107b)	LAMP2	44.955	7	160.25	P13473-2;P13473;P13473-3;H0YCG2	P13473-2;P13473;P13473-3;H0YCG2
P13489	Ribonuclease inhibitor (Placental ribonuclease inhibitor) (Placental RNase inhibitor) (Ribonuclease/angiogenin inhibitor 1) (RAI)	RNH1	49.973	14	323.31	P13489;H0YCR7;E9PIM9;E9PMJ3;E9PLZ3;E9PMA9;E9PMN0;E9PIK5	P13489;H0YCR7
P13498	Cytochrome b-245 light chain (Cytochrome b(558) alpha chain) (Cytochrome b558 subunit alpha) (Neutrophil cytochrome b 22 kDa polypeptide) (Superoxide-generating NADPH oxidase light chain subunit) (p22 phagocyte B-cytochrome) (p22-phox) (p22phox)	CYBA	21.012	9	48.883	P13498;H3BR52;H3BPX1;H3BNP7	P13498
P13639	Elongation factor 2 (EF-2) (EC 3.6.5.-)	EEF2	95.337	46	323.31	P13639;M0R0I6	P13639
P13667	Protein disulfide-isomerase A4 (EC 5.3.4.1) (Endoplasmic reticulum resident protein 70) (ER protein 70) (ERp70) (Endoplasmic reticulum resident protein 72) (ER protein 72) (ERp-72) (ERp72)	PDIA4	72.932	34	323.31	P13667;C9JMN9	P13667
P13671	Complement component C6	C6	104.79	7	35.354	P13671	P13671
P13688	Carcinoembryonic antigen-related cell adhesion molecule 1 (Biliary glycoprotein 1) (BGP-1) (CD antigen CD66a)	CEACAM1	57.56	10	323.31	P13688;P13688-6;P13688-5;P13688-8;P13688-2;P13688-10;P13688-9;P13688-7;P13688-3;P13688-4;P13688-11	P13688;P13688-6;P13688-5;P13688-8;P13688-2;P13688-10;P13688-9;P13688-7;P13688-3;P13688-4;P13688-11
P13693	Translationally-controlled tumor protein (TCTP) (Fortilin) (Histamine-releasing factor) (HRF) (p23)	TPT1	19.595	7	75.241	P13693;Q5W0H4;A0A0B4J2C3;J3KPG2;E9PJF7;P13693-2;Q56UQ5;Q9HAU6;H0YCX0	P13693;Q5W0H4;A0A0B4J2C3;J3KPG2;E9PJF7
P13716	Delta-aminolevulinic acid dehydratase (ALADH) (EC 4.2.1.24) (Porphobilinogen synthase)	ALAD	36.294	19	229.06	P13716;P13716-2;B7ZBK6	P13716;P13716-2
P13727	Bone marrow proteoglycan (BMPG) (Proteoglycan 2) [Cleaved into: Eosinophil granule major basic protein (EMBP) (MBP) (Pregnancy-associated major basic protein)]	PRG2	25.205	7	323.31	P13727;P13727-2	P13727;P13727-2
P13747	HLA class I histocompatibility antigen, alpha chain E (MHC class I antigen E) [Cleaved into: Soluble HLA class I histocompatibility antigen, alpha chain E (sHLA-E)]	HLA-E	40.156	10	45.547	P13747;Q6DU44	P13747;Q6DU44
P13796	Plastin-2 (L-plastin) (LC64P) (Lymphocyte cytosolic protein 1) (LCP-1)	LCP1	70.288	66	323.31	P13796;Q5TBN3;P13796-2	P13796
P13798	Acylamino-acid-releasing enzyme (AARE) (EC 3.4.19.1) (Acyl-peptide hydrolase) (APH) (Acylaminoacyl-peptidase) (Oxidized protein hydrolase) (OPH)	APEH	81.224	24	307.95	P13798;C9JIF9;H7C393;H7C1U0;C9JLK2;F8WEH5;H0YFE5	P13798;C9JIF9
P13804	Electron transfer flavoprotein subunit alpha, mitochondrial (Alpha-ETF)	ETFA	35.079	16	112.82	P13804;P13804-2;H0YLU7;H0YL12;H0YNX6;H0YKF0;H0YK49;H0YL83;J3KN60	P13804;P13804-2;H0YLU7;H0YL12;H0YNX6;H0YKF0;H0YK49
P13807	Glycogen [starch] synthase, muscle (EC 2.4.1.11) (Glycogen synthase 1)	GYS1	76.482	20	246.99	P13807-2;P13807;P54840;M0QYU1	P13807-2;P13807
P13861	cAMP-dependent protein kinase type II-alpha regulatory subunit	PRKAR2A	45.518	18	271.05	P13861;P13861-2;H7C1L0;H7C330;H7C4A9;C9J830	P13861;P13861-2
P13984	General transcription factor IIF subunit 2 (General transcription factor IIF 30 kDa subunit) (Transcription initiation factor IIF subunit beta) (TFIIF-beta) (Transcription initiation factor RAP30)	GTF2F2	28.38	3	4.196	P13984	P13984
P13987	CD59 glycoprotein (1F5 antigen) (20 kDa homologous restriction factor) (HRF-20) (HRF20) (MAC-inhibitory protein) (MAC-IP) (MEM43 antigen) (Membrane attack complex inhibition factor) (MACIF) (Membrane inhibitor of reactive lysis) (MIRL) (Protectin) (CD antigen CD59)	CD59	14.177	4	17.3	P13987;E9PNW4;E9PR17;H0YET2	P13987;E9PNW4;E9PR17;H0YET2
P14151	L-selectin (CD62 antigen-like family member L) (Leukocyte adhesion molecule 1) (LAM-1) (Leukocyte surface antigen Leu-8) (Leukocyte-endothelial cell adhesion molecule 1) (LECAM1) (Lymph node homing receptor) (TQ1) (gp90-MEL) (CD antigen CD62L)	SELL	42.187	2	24.001	P14151;P14151-2	P14151;P14151-2
P14174	Macrophage migration inhibitory factor (MIF) (EC 5.3.2.1) (Glycosylation-inhibiting factor) (GIF) (L-dopachrome isomerase) (L-dopachrome tautomerase) (EC 5.3.3.12) (Phenylpyruvate tautomerase)	MIF	12.476	5	323.31	P14174	P14174
P14317	Hematopoietic lineage cell-specific protein (Hematopoietic cell-specific LYN substrate 1) (LckBP1) (p75)	HCLS1	54.013	15	92.646	P14317;E7EVW7;P14317-2	P14317;E7EVW7
P14324	Farnesyl pyrophosphate synthase (FPP synthase) (FPS) (EC 2.5.1.10) ((2E,6E)-farnesyl diphosphate synthase) (Dimethylallyltranstransferase) (EC 2.5.1.1) (Farnesyl diphosphate synthase) (Geranyltranstransferase)	FDPS	48.275	9	87.656	P14324;P14324-2;A0A087WVN4;A0A087X090;A0A087X1D8;A0A087WTP2	P14324;P14324-2;A0A087WVN4;A0A087X090
P14406	Cytochrome c oxidase subunit 7A2, mitochondrial (Cytochrome c oxidase subunit VIIa-liver/heart) (Cytochrome c oxidase subunit VIIa-L) (Cytochrome c oxidase subunit VIIaL)	COX7A2	9.3959	2	6.5456	P14406;D6RIE3;D6RGV5;H0UI06;D6R9C3	P14406;D6RIE3;D6RGV5;H0UI06;D6R9C3
P14550	Aldo-keto reductase family 1 member A1 (EC 1.1.1.2) (EC 1.1.1.372) (EC 1.1.1.54) (Alcohol dehydrogenase [NADP(+)]) (Aldehyde reductase) (Glucuronate reductase) (EC 1.1.1.19) (Glucuronolactone reductase) (EC 1.1.1.20)	AKR1A1	36.573	20	304.27	P14550;Q5T621;V9GYG2;V9GYP9	P14550
P14598	Neutrophil cytosol factor 1 (NCF-1) (47 kDa autosomal chronic granulomatous disease protein) (47 kDa neutrophil oxidase factor) (NCF-47K) (Neutrophil NADPH oxidase factor 1) (Nox organizer 2) (Nox-organizing protein 2) (SH3 and PX domain-containing protein 1A) (p47-phox)	NCF1	44.651	32	323.31	P14598;A6NI72;A8MVU1;P14598-2;A0A087X1W0	P14598;A6NI72;A8MVU1;P14598-2
P14618	Pyruvate kinase PKM (EC 2.7.1.40) (Cytosolic thyroid hormone-binding protein) (CTHBP) (Opa-interacting protein 3) (OIP-3) (Pyruvate kinase 2/3) (Pyruvate kinase muscle isozyme) (Threonine-protein kinase PKM2) (EC 2.7.11.1) (Thyroid hormone-binding protein 1) (THBP1) (Tumor M2-PK) (Tyrosine-protein kinase PKM2) (EC 2.7.10.2) (p58)	PKM	57.936	54	323.31	P14618;P14618-3;B4DNK4;H3BUW1;H3BTJ2;H3BT25;H3BU13;H3BN34;H3BQZ3	P14618;P14618-3;B4DNK4
P14618	Pyruvate kinase PKM (EC 2.7.1.40) (Cytosolic thyroid hormone-binding protein) (CTHBP) (Opa-interacting protein 3) (OIP-3) (Pyruvate kinase 2/3) (Pyruvate kinase muscle isozyme) (Threonine-protein kinase PKM2) (EC 2.7.11.1) (Thyroid hormone-binding protein 1) (THBP1) (Tumor M2-PK) (Tyrosine-protein kinase PKM2) (EC 2.7.10.2) (p58)	PKM	58.061	55	323.31	P14618-2;H3BTN5;H3BR70;H3BQ34	P14618-2;H3BTN5;H3BR70;H3BQ34
P14621	Acylphosphatase-2 (EC 3.6.1.7) (Acylphosphatase, muscle type isozyme) (Acylphosphate phosphohydrolase 2)	ACYP2	11.139	5	7.4324	P14621;U3KPX8;U3KQL2;U3KPX1;E9PF46;F8WA34	P14621;U3KPX8;U3KQL2;U3KPX1;E9PF46;F8WA34
P14625	Endoplasmin (94 kDa glucose-regulated protein) (GRP-94) (Heat shock protein 90 kDa beta member 1) (Tumor rejection antigen 1) (gp96 homolog)	HSP90B1	92.468	44	323.31	P14625;Q96GW1;H0YIV0;Q58FF3	P14625
P14678	Small nuclear ribonucleoprotein-associated proteins B and B' (snRNP-B) (Sm protein B/B') (Sm-B/B') (SmB/B')	SNRPB	24.61	5	9.7281	P14678;P63162;P14678-2;J3QLE5;A8MT02;P63162-2;P14678-3;J3KRY3;S4R3P3	P14678;P63162;P14678-2;J3QLE5;A8MT02;P63162-2;P14678-3;J3KRY3;S4R3P3
P14735	Insulin-degrading enzyme (EC 3.4.24.56) (Abeta-degrading protease) (Insulin protease) (Insulinase) (Insulysin)	IDE	117.97	25	48.646	P14735;P14735-2;Q5T5N3	P14735;P14735-2
P14770	Platelet glycoprotein IX (GP-IX) (GPIX) (Glycoprotein 9) (CD antigen CD42a)	GP9	19.046	2	3.0665	P14770	P14770
P14780	Matrix metalloproteinase-9 (MMP-9) (EC 3.4.24.35) (92 kDa gelatinase) (92 kDa type IV collagenase) (Gelatinase B) (GELB) [Cleaved into: 67 kDa matrix metalloproteinase-9; 82 kDa matrix metalloproteinase-9]	MMP9	78.457	48	323.31	P14780	P14780
P14866	Heterogeneous nuclear ribonucleoprotein L (hnRNP L)	HNRNPL	64.132	26	323.31	P14866;M0QXS5;P14866-2;M0R1W6;B4DVF8;M0QYL7;M0R076	P14866;M0QXS5;P14866-2
P14868	Aspartate--tRNA ligase, cytoplasmic (EC 6.1.1.12) (Aspartyl-tRNA synthetase) (AspRS) (Cell proliferation-inducing gene 40 protein)	DARS1	57.136	30	270.15	P14868;P14868-2;C9J7S3;C9JLC1;H7C278;C9JQM9;H7BZ35	P14868;P14868-2
P14923	Junction plakoglobin (Catenin gamma) (Desmoplakin III) (Desmoplakin-3)	JUP	81.744	18	64.513	P14923;C9JTX4;C9J826;C9JK18;C9JKY1;P35222;B4DGU4;P35222-2;C9JPI2;K7ERP3	P14923
P14927	Cytochrome b-c1 complex subunit 7 (Complex III subunit 7) (Complex III subunit VII) (QP-C) (Ubiquinol-cytochrome c reductase complex 14 kDa protein)	UQCRB	13.53	7	68.836	P14927;B7Z2R2;P14927-2;E5RHG9	P14927;B7Z2R2;P14927-2;E5RHG9
P15056	Serine/threonine-protein kinase B-raf (EC 2.7.11.1) (Proto-oncogene B-Raf) (p94) (v-Raf murine sarcoma viral oncogene homolog B1)	BRAF	84.436	11	14.588	P15056;H7C560;H7C5K3	P15056;H7C560
P15104	Glutamine synthetase (GS) (EC 6.3.1.2) (Glutamate--ammonia ligase) (Palmitoyltransferase GLUL) (EC 2.3.1.225)	GLUL	42.064	7	9.9477	P15104;A0A087WYJ1	P15104
P15121	Aldo-keto reductase family 1 member B1 (EC 1.1.1.300) (EC 1.1.1.372) (EC 1.1.1.54) (Aldehyde reductase) (Aldose reductase) (AR) (EC 1.1.1.21)	AKR1B1	35.853	9	39.881	P15121;E9PCX2;E9PEF9;C9JRZ8;C9JRZ8-2	P15121;E9PCX2
P15144	Aminopeptidase N (AP-N) (hAPN) (EC 3.4.11.2) (Alanyl aminopeptidase) (Aminopeptidase M) (AP-M) (Microsomal aminopeptidase) (Myeloid plasma membrane glycoprotein CD13) (gp150) (CD antigen CD13)	ANPEP	109.54	38	323.31	P15144;H0YKT6;H0YLZ8;H0YMC1	P15144
P15153	Ras-related C3 botulinum toxin substrate 2 (GX) (Small G protein) (p21-Rac2)	RAC2	21.429	15	323.31	P15153;B1AH77;B1AH80;B1AH78;J3KSC4;J3QLK0;P17081;Q9H4E5;F8WET9;B1AH79;G3V4H1;G3V476;A0A0C4DH03;Q9H4E5-2	P15153;B1AH77;B1AH80;B1AH78
P15170	Eukaryotic peptide chain release factor GTP-binding subunit ERF3A (Eukaryotic peptide chain release factor subunit 3a) (eRF3a) (EC 3.6.5.-) (G1 to S phase transition protein 1 homolog)	GSPT1	55.755	18	37.479	P15170;P15170-3;P15170-2;H3BR35;Q8IYD1;H3BSV8	P15170;P15170-3;P15170-2;H3BR35;Q8IYD1
P15260	Interferon gamma receptor 1 (IFN-gamma receptor 1) (IFN-gamma-R1) (CDw119) (Interferon gamma receptor alpha-chain) (IFN-gamma-R-alpha) (CD antigen CD119)	IFNGR1	54.404	5	7.6911	P15260;Q5TFD1;Q5TFC9;F5H5M7;P15260-2	P15260
P15291	Beta-1,4-galactosyltransferase 1 (Beta-1,4-GalTase 1) (Beta4Gal-T1) (b4Gal-T1) (EC 2.4.1.-) (Beta-N-acetylglucosaminyl-glycolipid beta-1,4-galactosyltransferase) (Beta-N-acetylglucosaminylglycopeptide beta-1,4-galactosyltransferase) (EC 2.4.1.38) (Lactose synthase A protein) (EC 2.4.1.22) (N-acetyllactosamine synthase) (EC 2.4.1.90) (Nal synthase) (Neolactotriaosylceramide beta-1,4-galactosyltran…	B4GALT1	43.92	6	21.697	P15291;P15291-2;Q86XA6	P15291;P15291-2;Q86XA6
P15309	Prostatic acid phosphatase (PAP) (EC 3.1.3.2) (5'-nucleotidase) (5'-NT) (EC 3.1.3.5) (Acid phosphatase 3) (Ecto-5'-nucleotidase) (Protein tyrosine phosphatase ACP3) (EC 3.1.3.48) (Thiamine monophosphatase) (TMPase) [Cleaved into: PAPf39]	ACP3	44.566	8	23.397	P15309;P15309-2;P15309-3;E9PFE6	P15309;P15309-2;P15309-3;E9PFE6
P15311	Ezrin (Cytovillin) (Villin-2) (p81)	EZR	69.412	42	323.31	P15311;E7EQR4;E9PNP4	P15311;E7EQR4
P15374	Ubiquitin carboxyl-terminal hydrolase isozyme L3 (UCH-L3) (EC 3.4.19.12) (Ubiquitin thioesterase L3)	UCHL3	26.182	9	56.222	P15374;A0A087WTB8;Q5TBK7	P15374;A0A087WTB8;Q5TBK7
P15498	Proto-oncogene vav	VAV1	98.313	31	164.52	P15498;F5H5P4;Q96D37;P15498-2;A0A0A0MR07	P15498;F5H5P4;Q96D37;P15498-2;A0A0A0MR07
P15529	Membrane cofactor protein (TLX) (Trophoblast leukocyte common antigen) (CD antigen CD46)	CD46	41.358	4	5.2642	P15529-4;P15529-7;P15529-6;P15529-3;P15529-5;P15529-2;P15529-16;R4GN18	P15529-4;P15529-7;P15529-6;P15529-3;P15529-5;P15529-2;P15529-16
P15531	Nucleoside diphosphate kinase A (NDK A) (NDP kinase A) (EC 2.7.4.6) (Granzyme A-activated DNase) (GAAD) (Metastasis inhibition factor nm23) (NM23-H1) (Tumor metastatic process-associated protein)	NME1	17.149	16	107.31	P15531;P15531-2;E7ERL0;E5RHP0;C9K028	P15531;P15531-2;E7ERL0;E5RHP0
P15586	N-acetylglucosamine-6-sulfatase (EC 3.1.6.14) (Glucosamine-6-sulfatase) (G6S)	GNS	62.081	15	179.2	P15586;H7C3P4;F6S8M0;P15586-2;H0YFA9;F5H4C6	P15586;H7C3P4;F6S8M0;P15586-2;H0YFA9;F5H4C6
P15735	Phosphorylase b kinase gamma catalytic chain, liver/testis isoform (PHK-gamma-LT) (PHK-gamma-T) (EC 2.7.11.19) (PSK-C3) (Phosphorylase kinase subunit gamma-2)	PHKG2	46.442	16	50.82	P15735;J3KNN3;P15735-2;H3BP07;H3BTW6;H3BTI9;H3BN16	P15735;J3KNN3;P15735-2;H3BP07;H3BTW6
P15848	Arylsulfatase B (ASB) (EC 3.1.6.12) (N-acetylgalactosamine-4-sulfatase) (G4S)	ARSB	59.687	10	18.22	P15848;P15848-2	P15848;P15848-2
P15880	Small ribosomal subunit protein uS5 (40S ribosomal protein S2) (40S ribosomal protein S4) (Protein LLRep3)	RPS2	31.324	12	71.131	P15880;H0YEN5;E9PMM9;E9PQD7;E9PPT0;I3L404;E9PM36;H3BNG3;H0YE27	P15880;H0YEN5;E9PMM9;E9PQD7;E9PPT0;I3L404
P15924	Desmoplakin (DP) (250/210 kDa paraneoplastic pemphigus antigen)	DSP	331.77	42	105.78	P15924;P15924-3;P15924-2	P15924;P15924-3;P15924-2
P15927	Replication protein A 32 kDa subunit (RP-A p32) (Replication factor A protein 2) (RF-A protein 2) (Replication protein A 34 kDa subunit) (RP-A p34)	RPA2	29.247	6	175.34	P15927;P15927-2;P15927-3;Q5TEJ7;Q5TEJ0	P15927;P15927-2;P15927-3;Q5TEJ7
P16035	Metalloproteinase inhibitor 2 (CSC-21K) (Tissue inhibitor of metalloproteinases 2) (TIMP-2)	TIMP2	24.399	2	26.081	P16035;B4DFW2	P16035;B4DFW2
P16050	Polyunsaturated fatty acid lipoxygenase ALOX15 (12/15-lipoxygenase) (Arachidonate 12-lipoxygenase, leukocyte-type) (12-LOX) (EC 1.13.11.31) (Arachidonate 15-lipoxygenase) (15-LOX) (15-LOX-1) (EC 1.13.11.33) (Arachidonate omega-6 lipoxygenase) (Hepoxilin A3 synthase Alox15) (EC 1.13.11.-) (Linoleate 13S-lipoxygenase) (EC 1.13.11.12)	ALOX15	74.804	27	323.31	P16050;P16050-2;I3L175	P16050;P16050-2
P16070	CD44 antigen (CDw44) (Epican) (Extracellular matrix receptor III) (ECMR-III) (GP90 lymphocyte homing/adhesion receptor) (HUTCH-I) (Heparan sulfate proteoglycan) (Hermes antigen) (Hyaluronate receptor) (Phagocytic glycoprotein 1) (PGP-1) (Phagocytic glycoprotein I) (PGP-I) (CD antigen CD44)	CD44	81.537	9	36.639	P16070;H0YD13;P16070-18;P16070-12;P16070-14;P16070-13;P16070-11;P16070-10;P16070-16;P16070-8;P16070-17;P16070-6;P16070-4;P16070-3;P16070-7;P16070-5;H0Y2P0;H0YE40;H0YDW7;H0YCV9;H0Y5E4;P16070-15;P16070-9;E9PKC6;J3KN83;Q86UZ1;H0YDX6;H0YD17;P16070-19	P16070;H0YD13;P16070-18;P16070-12;P16070-14;P16070-13;P16070-11;P16070-10;P16070-16;P16070-8;P16070-17;P16070-6;P16070-4;P16070-3;P16070-7;P16070-5;H0Y2P0;H0YE40
P16083	Ribosyldihydronicotinamide dehydrogenase [quinone] (EC 1.10.5.1) (NRH dehydrogenase [quinone] 2) (NRH:quinone oxidoreductase 2) (Quinone reductase 2) (QR2)	NQO2	25.918	12	323.31	P16083;Q5TD07;Q5TD05;A2A2U4	P16083;Q5TD07;Q5TD05
P16109	P-selectin (CD62 antigen-like family member P) (Granule membrane protein 140) (GMP-140) (Leukocyte-endothelial cell adhesion molecule 3) (LECAM3) (Platelet activation dependent granule-external membrane protein) (PADGEM) (CD antigen CD62P)	SELP	90.833	3	73.162	P16109;F6VVT6;Q5R342;Q5R345;Q5R341;Q5R349	P16109;F6VVT6;Q5R342;Q5R345;Q5R341;Q5R349
P16150	Leukosialin (GPL115) (Galactoglycoprotein) (GALGP) (Leukocyte sialoglycoprotein) (Sialophorin) (CD antigen CD43) [Cleaved into: CD43 cytoplasmic tail (CD43-ct) (CD43ct)]	SPN	40.321	5	25.626	P16150;C9JUK7	P16150;C9JUK7
P16152	Carbonyl reductase [NADPH] 1 (EC 1.1.1.184) (15-hydroxyprostaglandin dehydrogenase [NADP(+)]) (EC 1.1.1.196, EC 1.1.1.197) (20-beta-hydroxysteroid dehydrogenase) (Alcohol dehydrogenase [NAD(P)+] CBR1) (EC 1.1.1.71) (NADPH-dependent carbonyl reductase 1) (Prostaglandin 9-ketoreductase) (PG-9-KR) (Prostaglandin-E(2) 9-reductase) (EC 1.1.1.189) (Short chain dehydrogenase/reductase family 21C member …	CBR1	30.375	13	184.52	P16152;E9PQ63;A8MTM1;P16152-2	P16152;E9PQ63;A8MTM1;P16152-2
P16157	Ankyrin-1 (ANK-1) (Ankyrin-R) (Erythrocyte ankyrin)	ANK1	206.26	87	2.7761	P16157;P16157-10;P16157-8;P16157-5;P16157-16;P16157-3;P16157-12;P16157-14;P16157-21;P16157-2;H0YAY8;Q12955;Q12955-4;Q12955-5;Q12955-7;A0A087X0B4;D6RHE1;D6RHY3	P16157;P16157-10;P16157-8;P16157-5;P16157-16;P16157-3;P16157-12;P16157-14;P16157-21;P16157-2
P16157	Ankyrin-1 (ANK-1) (Ankyrin-R) (Erythrocyte ankyrin)	ANK1	180.48	87	323.31	P16157-11;P16157-9;P16157-6;P16157-7;P16157-4;P16157-13;P16157-15;H0YBS0	P16157-11;P16157-9;P16157-6;P16157-7;P16157-4;P16157-13;P16157-15;H0YBS0
P16219	Short-chain specific acyl-CoA dehydrogenase, mitochondrial (SCAD) (EC 1.3.8.1) (Butyryl-CoA dehydrogenase)	ACADS	44.297	12	39.715	P16219;E9PE82	P16219;E9PE82
P16220	Cyclic AMP-responsive element-binding protein 1 (CREB-1) (cAMP-responsive element-binding protein 1)	CREB1	36.688	2	3.8417	P16220;P16220-3;P16220-2;P18846;Q03060-8;Q03060-6;E9PAR2;Q03060-23;Q03060-9;Q03060-24;C9J4L5;C9JBT4;H7C3I0;E7EWP8;Q03060-32;Q03060-26;C9J896;G5E998;Q03060-21;Q03060-31;P18846-2	P16220;P16220-3;P16220-2;P18846;Q03060-8;Q03060-6;E9PAR2;Q03060-23;Q03060-9;Q03060-24;C9J4L5;C9JBT4;H7C3I0;E7EWP8;Q03060-32;Q03060-26;C9J896;G5E998;Q03060-21;Q03060-31;P18846-2
P16278	Beta-galactosidase (EC 3.2.1.23) (Acid beta-galactosidase) (Lactase) (Elastin receptor 1)	GLB1	76.074	11	26.464	P16278;P16278-3;E7EQ29;P16278-2;C9J539;C9JWX1;C9J4G9;F8WEN1;F8WF40;C9JF15	P16278;P16278-3;E7EQ29;P16278-2
P16284	Platelet endothelial cell adhesion molecule (PECAM-1) (EndoCAM) (GPIIA') (PECA1) (CD antigen CD31)	PECAM1	82.535	17	88.676	P16284;P16284-3;P16284-2;P16284-6;P16284-5;P16284-4	P16284;P16284-3;P16284-2;P16284-6;P16284-5;P16284-4
P16333	SH2/SH3 adapter protein NCK1 (Cytoplasmic protein NCK1) (NCK adapter protein 1) (Nck-1) (SH2/SH3 adapter protein NCK-alpha)	NCK1	42.864	6	8.8687	P16333;C9J0K5;C9K098;C9JVV5;H7C5C7;C9J869;C9JAB9;P16333-2	P16333;C9J0K5;C9K098;C9JVV5;H7C5C7;C9J869;C9JAB9;P16333-2
P16401	Histone H1.5 (Histone H1a) (Histone H1b) (Histone H1s-3)	H1-5	22.58	19	31.129	P16401	P16401
P16403	Histone H1.2 (Histone H1c) (Histone H1d) (Histone H1s-1)	H1-2	21.364	19	5.7563	P16403	P16403
P16435	NADPH--cytochrome P450 reductase (CPR) (P450R) (EC 1.6.2.4)	POR	76.689	23	116.69	P16435;H0Y4R2;E7EMD0;C9JU80	P16435;H0Y4R2;E7EMD0
P16452	Protein 4.2 (P4.2) (Erythrocyte membrane protein band 4.2) (Erythrocyte protein 4.2)	EPB42	77.008	31	323.31	P16452;P16452-2;P16452-3;F5H563;H3BTE6;H3BUR1;H3BPV8	P16452;P16452-2;P16452-3;F5H563;H3BTE6
P16615	Sarcoplasmic/endoplasmic reticulum calcium ATPase 2 (SERCA2) (SR Ca(2+)-ATPase 2) (EC 7.2.2.10) (Calcium pump 2) (Calcium-transporting ATPase sarcoplasmic reticulum type, slow twitch skeletal muscle isoform) (Endoplasmic reticulum class 1/2 Ca(2+) ATPase)	ATP2A2	114.76	24	51.98	P16615;P16615-5;P16615-2;P16615-3;P16615-4;H7C5W9;H3BVB2;A0A0C4DH86;J3QSY6	P16615;P16615-5;P16615-2;P16615-3;P16615-4;H7C5W9
P16671	Platelet glycoprotein 4 (Fatty acid translocase) (FAT) (Glycoprotein IIIb) (GPIIIB) (Leukocyte differentiation antigen CD36) (PAS IV) (PAS-4) (Platelet collagen receptor) (Platelet glycoprotein IV) (GPIV) (Thrombospondin receptor) (CD antigen CD36)	CD36	53.053	5	3.6035	P16671;E9PLT1;E7EU05;P16671-3;P16671-2;P16671-4;E7EX47	P16671;E9PLT1;E7EU05;P16671-3;P16671-2;P16671-4
P16885	1-phosphatidylinositol 4,5-bisphosphate phosphodiesterase gamma-2 (EC 3.1.4.11) (Phosphoinositide phospholipase C-gamma-2) (Phospholipase C-IV) (PLC-IV) (Phospholipase C-gamma-2) (PLC-gamma-2)	PLCG2	147.87	59	244.92	P16885;A0A0A0MRF9;H3BQV5;H3BPZ3	P16885;A0A0A0MRF9
P16930	Fumarylacetoacetase (FAA) (EC 3.7.1.2) (Beta-diketonase) (Fumarylacetoacetate hydrolase)	FAH	46.374	19	301.99	P16930;P16930-2;H0YLC7;H3BNP8	P16930;P16930-2
P16949	Stathmin (Leukemia-associated phosphoprotein p18) (Metablastin) (Oncoprotein 18) (Op18) (Phosphoprotein p19) (pp19) (Prosolin) (Protein Pr22) (pp17)	STMN1	17.302	4	4.7408	P16949;A2A2D0;P16949-2	P16949;A2A2D0;P16949-2
P17026	Zinc finger protein 22 (Zinc finger protein KOX15) (Zinc finger protein Krox-26)	ZNF22	25.915	2	1.6527	P17026	P17026
P17050	Alpha-N-acetylgalactosaminidase (EC 3.2.1.49) (Alpha-galactosidase B)	NAGA	46.564	5	10.212	P17050	P17050
P17096	High mobility group protein HMG-I/HMG-Y (HMG-I(Y)) (High mobility group AT-hook protein 1) (High mobility group protein A1) (High mobility group protein R)	HMGA1	11.676	3	8.8824	P17096;P17096-2;P17096-3	P17096;P17096-2;P17096-3
P17152	Transmembrane protein 11, mitochondrial (Protein PM1) (Protein PMI)	TMEM11	21.541	3	3.8229	P17152	P17152
P17174	Aspartate aminotransferase, cytoplasmic (cAspAT) (EC 2.6.1.1) (EC 2.6.1.3) (Cysteine aminotransferase, cytoplasmic) (Cysteine transaminase, cytoplasmic) (cCAT) (Glutamate oxaloacetate transaminase 1) (Transaminase A)	GOT1	46.247	21	270	P17174;P17174-2	P17174;P17174-2
P17213	Bactericidal permeability-increasing protein (BPI) (CAP 57)	BPI	53.899	27	323.31	P17213;H0Y738;A0A0D9SFX6	P17213
P17252	Protein kinase C alpha type (PKC-A) (PKC-alpha) (EC 2.7.11.13)	PRKCA	76.749	4	1.7836	P17252;J3KRN5	P17252
P17301	Integrin alpha-2 (CD49 antigen-like family member B) (Collagen receptor) (Platelet membrane glycoprotein Ia) (GPIa) (VLA-2 subunit alpha) (CD antigen CD49b)	ITGA2	129.29	4	3.529	P17301;E7ESP4;E7EMF1;E9PB77	P17301;E7ESP4;E7EMF1
P17480	Nucleolar transcription factor 1 (Autoantigen NOR-90) (Upstream-binding factor 1) (UBF-1)	UBTF	89.405	8	14.169	P17480;P17480-2;E9PKP7;E9PLT2;H0YDH7;E9PMM2	P17480;P17480-2;E9PKP7
P17568	NADH dehydrogenase [ubiquinone] 1 beta subcomplex subunit 7 (Cell adhesion protein SQM1) (Complex I-B18) (CI-B18) (NADH-ubiquinone oxidoreductase B18 subunit)	NDUFB7	16.402	4	4.3326	P17568	P17568
P17612	cAMP-dependent protein kinase catalytic subunit alpha (PKA C-alpha) (EC 2.7.11.11)	PRKACA	40.589	13	146.51	P17612;P17612-2;P22694;P22694-2;A0A087WVC4;A0A0A0MS54;P22694-10;P22694-4;P22694-3;P22694-5;P22694-7;P22694-6;P22694-9;Q15136;K7ERP6;B1APF7;B1APG1;B1APG0;B1APG2;B1APF8;B1APF9;B1APG3;P22694-8	P17612;P17612-2;P22694;P22694-2;A0A087WVC4;A0A0A0MS54;P22694-10;P22694-4;P22694-3;P22694-5;P22694-7;P22694-6;P22694-9
P17655	Calpain-2 catalytic subunit (EC 3.4.22.53) (Calcium-activated neutral proteinase 2) (CANP 2) (Calpain M-type) (Calpain large polypeptide L2) (Calpain-2 large subunit) (Millimolar-calpain) (M-calpain)	CAPN2	79.994	15	51.989	P17655;P17655-2	P17655;P17655-2
P17676	CCAAT/enhancer-binding protein beta (C/EBP beta) (Liver activator protein) (LAP) (Liver-enriched inhibitory protein) (LIP) (Nuclear factor NF-IL6) (Transcription factor 5) (TCF-5)	CEBPB	36.105	2	4.5108	P17676;P17676-3;P17676-2	P17676;P17676-3;P17676-2
P17693	HLA class I histocompatibility antigen, alpha chain G (HLA G antigen) (MHC class I antigen G) [Cleaved into: Soluble HLA class I histocompatibility antigen, alpha chain G (sHLA-G)]	HLA-G	38.224	3	3.8791	P17693;Q8MH48;Q5RJ85;A0A0G2JPQ3;Q31611;A0A0G2JNX1	P17693;Q8MH48;Q5RJ85;A0A0G2JPQ3;Q31611;A0A0G2JNX1
P17812	CTP synthase 1 (EC 6.3.4.2) (CTP synthetase 1) (UTP--ammonia ligase 1)	CTPS1	66.69	11	22.348	P17812;P17812-2	P17812;P17812-2
P17844	Probable ATP-dependent RNA helicase DDX5 (EC 3.6.4.13) (DEAD box protein 5) (RNA helicase p68)	DDX5	69.147	20	38.439	P17844;J3KTA4;P17844-2;J3KRZ1;J3QSF1;J3QRQ7;J3KRX8;J3QR02;X6RLV5	P17844;J3KTA4;P17844-2
P17858	ATP-dependent 6-phosphofructokinase, liver type (ATP-PFK) (PFK-L) (EC 2.7.1.11) (6-phosphofructokinase type B) (Phosphofructo-1-kinase isozyme B) (PFK-B) (Phosphohexokinase)	PFKL	85.018	30	323.31	P17858;P17858-2;F8WEU2	P17858;P17858-2
P17900	Ganglioside GM2 activator (Cerebroside sulfate activator protein) (GM2-AP) (Sphingolipid activator protein 3) (SAP-3) [Cleaved into: Ganglioside GM2 activator isoform short]	GM2A	20.838	4	20.843	P17900;H0YBY3;E5RJD0	P17900;H0YBY3;E5RJD0
P17927	Complement receptor type 1 (C3b/C4b receptor) (CD antigen CD35)	CR1	223.66	23	57.148	P17927;Q5SR44;E9PDY4;E9PQN4;H0YE06;Q2VPA4;A0A0C4DGF5;Q2VPA4-2;Q2VPA4-3	P17927;Q5SR44;E9PDY4
P17931	Galectin-3 (Gal-3) (35 kDa lectin) (Carbohydrate-binding protein 35) (CBP 35) (Galactose-specific lectin 3) (Galactoside-binding protein) (GALBP) (IgE-binding protein) (L-31) (Laminin-binding protein) (Lectin L-29) (Mac-2 antigen)	LGALS3	26.152	10	31.074	P17931;G3V3R6	P17931;G3V3R6
P17947	Transcription factor PU.1 (31 kDa-transforming protein)	SPI1	31.083	5	10.222	P17947;P17947-2	P17947;P17947-2
P17980	26S proteasome regulatory subunit 6A (26S proteasome AAA-ATPase subunit RPT5) (Proteasome 26S subunit ATPase 3) (Proteasome subunit P50) (Tat-binding protein 1) (TBP-1)	PSMC3	49.203	20	248.03	P17980;R4GNH3;E9PM69;E9PKD5;E9PMD8;E9PN50;E9PLG2	P17980;R4GNH3;E9PM69;E9PKD5;E9PMD8;E9PN50
P17987	T-complex protein 1 subunit alpha (TCP-1-alpha) (CCT-alpha)	TCP1	60.343	33	323.31	P17987;E7EQR6;E7ERF2;F5H282;F5GZ03;F5GZI8;F5GYL4;F5H7Y1	P17987;E7EQR6;E7ERF2;F5H282
P18031	Tyrosine-protein phosphatase non-receptor type 1 (EC 3.1.3.48) (Protein-tyrosine phosphatase 1B) (PTP-1B)	PTPN1	49.966	18	147.02	P18031;B4DSN5	P18031;B4DSN5
P18054	Polyunsaturated fatty acid lipoxygenase ALOX12 (EC 1.13.11.-) (Arachidonate (12S)-lipoxygenase) (12S-LOX) (12S-lipoxygenase) (EC 1.13.11.31) (Arachidonate (15S)-lipoxygenase) (EC 1.13.11.33) (Linoleate (13S)-lipoxygenase) (Lipoxin synthase 12-LO) (EC 3.3.2.-) (Platelet-type lipoxygenase 12)	ALOX12	75.693	5	7.4757	P18054;K7ENN9	P18054
P18077	Large ribosomal subunit protein eL33 (60S ribosomal protein L35a) (Cell growth-inhibiting gene 33 protein)	RPL35A	12.538	6	6.577	P18077;C9K025;F8WBS5;F8WB72	P18077;C9K025;F8WBS5;F8WB72
P18084	Integrin beta-5	ITGB5	88.053	2	1.5831	P18084;H7C580;V9GYZ1;V9GZ57	P18084;H7C580;V9GYZ1;V9GZ57
P18085	ADP-ribosylation factor 4	ARF4	20.511	11	241.63	P18085;C9JPM4;C9JAK5;U3KQF2	P18085;C9JPM4;C9JAK5
P18124	Large ribosomal subunit protein uL30 (60S ribosomal protein L7)	RPL7	29.225	12	20.525	P18124;A8MUD9;C9JIJ5;C9JZ88	P18124;A8MUD9
P18206	Vinculin (Metavinculin) (MV)	VCL	123.8	76	323.31	P18206;P18206-2;Q5JQ13;P18206-3;A0A096LPE1	P18206;P18206-2;Q5JQ13
P18428	Lipopolysaccharide-binding protein (LBP)	LBP	53.383	6	154.62	P18428	P18428
P18440	Arylamine N-acetyltransferase 1 (EC 2.3.1.5) (Arylamide acetylase 1) (Monomorphic arylamine N-acetyltransferase) (MNAT) (N-acetyltransferase type 1) (NAT-1)	NAT1	33.898	4	35.15	P18440;F5H5R8	P18440;F5H5R8
P18510	Interleukin-1 receptor antagonist protein (IL-1RN) (IL-1ra) (IRAP) (ICIL-1RA) (IL1 inhibitor) (Anakinra)	IL1RN	16.142	5	20.035	P18510-4;P18510-2;P18510;P18510-3	P18510-4;P18510-2;P18510;P18510-3
P18621	Large ribosomal subunit protein uL22 (60S ribosomal protein L17) (60S ribosomal protein L23) (PD-1)	RPL17	21.397	6	18.93	P18621;A0A087WXM6;J3QQT2;J3KRX5;A0A0A6YYL6;P18621-3;J3KRB3;A0A087WWH0;J3QS96;J3QLC8;A0A087WY81;A0A0A0MRF8;P18621-2;J3KSJ0	P18621;A0A087WXM6;J3QQT2;J3KRX5;A0A0A6YYL6;P18621-3;J3KRB3;A0A087WWH0;J3QS96;J3QLC8;A0A087WY81;A0A0A0MRF8;P18621-2
P18669	Phosphoglycerate mutase 1 (EC 5.4.2.11) (EC 5.4.2.4) (BPG-dependent PGAM 1) (Phosphoglycerate mutase isozyme B) (PGAM-B)	PGAM1	28.804	24	323.31	P18669;P15259;Q8N0Y7	P18669
P18754	Regulator of chromosome condensation (Cell cycle regulatory protein) (Chromosome condensation protein 1)	RCC1	44.969	5	6.2488	P18754;P18754-2;C9JW69;C9JRH2;C9JMJ4;C9J3R0;C9JQZ4	P18754;P18754-2;C9JW69;C9JRH2;C9JMJ4;C9J3R0;C9JQZ4
P18859	ATP synthase-coupling factor 6, mitochondrial (ATPase subunit F6) (ATP synthase peripheral stalk subunit F6)	ATP5PF	12.587	2	8.4246	P18859;A8MUH2;P18859-2	P18859;A8MUH2;P18859-2
P18887	DNA repair protein XRCC1 (X-ray repair cross-complementing protein 1)	XRCC1	69.476	8	6.3905	P18887;M0QYS5	P18887;M0QYS5
P19105	Myosin regulatory light chain 12A (Epididymis secretory protein Li 24) (HEL-S-24) (MLC-2B) (Myosin RLC) (Myosin regulatory light chain 2, nonsarcomeric) (Myosin regulatory light chain MRLC3)	MYL12A	19.794	13	323.31	P19105;J3QRS3;J3KTJ1	P19105;J3QRS3;J3KTJ1
P19256	Lymphocyte function-associated antigen 3 (Ag3) (Surface glycoprotein LFA-3) (CD antigen CD58)	CD58	27.96	2	74.433	P19256-3;P19256;H0YDI1;B1AMW1;P19256-2	P19256-3;P19256;H0YDI1;B1AMW1;P19256-2
P19338	Nucleolin (Protein C23)	NCL	76.613	19	152.28	P19338;H7BY16;C9JYW2;C9JLB1;C9J1H7;C9JWL1	P19338;H7BY16
P19367	Hexokinase-1 (EC 2.7.1.1) (Brain form hexokinase) (Hexokinase type I) (HK I) (Hexokinase-A)	HK1	102.48	43	323.31	P19367;P19367-4;P19367-2;P19367-3;B1AR63;B1AR62;B1AR61	P19367;P19367-4;P19367-2;P19367-3
P19387	DNA-directed RNA polymerase II subunit RPB3 (RNA polymerase II subunit 3) (RNA polymerase II subunit B3) (DNA-directed RNA polymerase II 33 kDa polypeptide) (RPB33) (DNA-directed RNA polymerase II subunit C) (RPB31)	POLR2C	31.441	4	27.474	P19387;H3BRR2	P19387;H3BRR2
P19388	DNA-directed RNA polymerases I, II, and III subunit RPABC1 (RNA polymerases I, II, and III subunit ABC1) (DNA-directed RNA polymerase II 23 kDa polypeptide) (DNA-directed RNA polymerase II subunit E) (RPB5 homolog) (XAP4)	POLR2E	24.551	6	10.462	P19388;A0A087WWX0;A0A087WVZ9;A0A0A0MQR7;K7EQN2;K7EJ87;A0A087WVN5	P19388;A0A087WWX0;A0A087WVZ9;A0A0A0MQR7
P19397	Leukocyte surface antigen CD53 (Cell surface glycoprotein CD53) (Tetraspanin-25) (Tspan-25) (CD antigen CD53)	CD53	24.341	2	1.7338	P19397	P19397
P19438	Tumor necrosis factor receptor superfamily member 1A (Tumor necrosis factor receptor 1) (TNF-R1) (Tumor necrosis factor receptor type I) (TNF-RI) (TNFR-I) (p55) (p60) (CD antigen CD120a) [Cleaved into: Tumor necrosis factor receptor superfamily member 1A, membrane form; Tumor necrosis factor-binding protein 1 (TBPI)]	TNFRSF1A	50.494	5	6.9519	P19438;F5H061;P19438-3;P19438-2	P19438;F5H061;P19438-3;P19438-2
P19440	Glutathione hydrolase 1 proenzyme (EC 3.4.19.13) (Gamma-glutamyltransferase 1) (Gamma-glutamyltranspeptidase 1) (GGT 1) (EC 2.3.2.2) (Leukotriene-C4 hydrolase) (EC 3.4.19.14) (CD antigen CD224) [Cleaved into: Glutathione hydrolase 1 heavy chain; Glutathione hydrolase 1 light chain]	GGT1	61.409	6	15.121	P19440;P36268;E7ET76;B5MCK8;P36268-2;P36268-3;A6NGU5;P19440-2;Q14390;E7ETR7;B5MC36;A0A0C4DG87;B5MC34;P19440-3;Q9BX51;B5MD39	P19440;P36268;E7ET76;B5MCK8;P36268-2;P36268-3;A6NGU5;P19440-2
P19474	E3 ubiquitin-protein ligase TRIM21 (EC 2.3.2.27) (52 kDa Ro protein) (52 kDa ribonucleoprotein autoantigen Ro/SS-A) (RING finger protein 81) (Ro(SS-A)) (Sjoegren syndrome type A antigen) (SS-A) (Tripartite motif-containing protein 21)	TRIM21	54.169	19	323.31	P19474;P19474-2;H0YDP8	P19474;P19474-2
P19484	Transcription factor EB (Class E basic helix-loop-helix protein 35) (bHLHe35)	TFEB	52.864	6	8.9348	P19484;B1AKB5;B0QYS6;B0QYS7;P19484-2;B1AKB4;B1AKB2	P19484;B1AKB5;B0QYS6;B0QYS7;P19484-2;B1AKB4
P19525	Interferon-induced, double-stranded RNA-activated protein kinase (EC 2.7.11.1) (Eukaryotic translation initiation factor 2-alpha kinase 2) (eIF-2A protein kinase 2) (Interferon-inducible RNA-dependent protein kinase) (P1/eIF-2A protein kinase) (Protein kinase RNA-activated) (PKR) (Protein kinase R) (Tyrosine-protein kinase EIF2AK2) (EC 2.7.10.2) (p68 kinase)	EIF2AK2	62.094	16	42.666	P19525;P19525-2;C9JZT2;F8WBH4	P19525;P19525-2
P19623	Spermidine synthase (SPDSY) (EC 2.5.1.16) (Putrescine aminopropyltransferase)	SRM	33.824	5	7.925	P19623;K7EKM4;K7EL89;K7ESL0;K7EQ47	P19623
P19634	Sodium/hydrogen exchanger 1 (APNH) (Na(+)/H(+) antiporter, amiloride-sensitive) (Na(+)/H(+) exchanger 1) (NHE-1) (Solute carrier family 9 member 1)	SLC9A1	90.762	4	6.1332	P19634;P19634-2;Q9UBY0;B1ALD5	P19634;P19634-2
P19652	Alpha-1-acid glycoprotein 2 (AGP 2) (Orosomucoid-2) (OMD 2)	ORM2	23.602	7	8.3115	P19652	P19652
P19784	Casein kinase II subunit alpha' (CK II alpha') (EC 2.7.11.1)	CSNK2A2	41.213	11	26.489	P19784;H3BSA1;H3BV19;H3BNI9	P19784;H3BSA1;H3BV19
P19793	Retinoic acid receptor RXR-alpha (Nuclear receptor subfamily 2 group B member 1) (Retinoid X receptor alpha)	RXRA	50.811	3	2.9542	P19793;P19793-2;P48443;P28702;A0A0G2JHI1;A0A087WZ88;A0A0G2JKR7;P28702-3	P19793;P19793-2;P48443;P28702;A0A0G2JHI1;A0A087WZ88;A0A0G2JKR7;P28702-3
P19801	Diamine oxidase [copper-containing] (Diamine oxidase) (EC 1.4.3.22) (Amiloride-binding protein) (Amiloride-binding protein 1) (Amine oxidase copper domain-containing protein 1) (Histaminase) (Kidney amine oxidase) (KAO) (KDAO)	AOC1	85.377	13	15.563	P19801;P19801-2;A0A087WYD8;C9J2J4;C9J0G8;A0A087WY53	P19801;P19801-2;A0A087WYD8;C9J2J4
P19823	Inter-alpha-trypsin inhibitor heavy chain H2 (ITI heavy chain H2) (ITI-HC2) (Inter-alpha-inhibitor heavy chain 2) (Inter-alpha-trypsin inhibitor complex component II) (Serum-derived hyaluronan-associated protein) (SHAP)	ITIH2	106.46	29	323.31	P19823;Q5T985;A0A087WTE1;Q5T987	P19823;Q5T985;A0A087WTE1
P19827	Inter-alpha-trypsin inhibitor heavy chain H1 (ITI heavy chain H1) (ITI-HC1) (Inter-alpha-inhibitor heavy chain 1) (Inter-alpha-trypsin inhibitor complex component III) (Serum-derived hyaluronan-associated protein) (SHAP)	ITIH1	101.39	34	323.31	P19827;P19827-2;P19827-3;F8WAS2;H7C0N0;H7C5I0;B5MCP1	P19827;P19827-2
P19838	Nuclear factor NF-kappa-B p105 subunit (DNA-binding factor KBF1) (EBP-1) (Nuclear factor of kappa light polypeptide gene enhancer in B-cells 1) [Cleaved into: Nuclear factor NF-kappa-B p50 subunit]	NFKB1	105.35	20	303.52	P19838;P19838-2;P19838-3;D6RH30;D6RC45;D6RF93	P19838;P19838-2;P19838-3
P19878	Neutrophil cytosol factor 2 (NCF-2) (67 kDa neutrophil oxidase factor) (NADPH oxidase activator 2) (Neutrophil NADPH oxidase factor 2) (p67-phox)	NCF2	59.761	37	323.31	P19878;P19878-3;P19878-4;P19878-2;B1ALB7;Q15776;Q15776-2	P19878;P19878-3;P19878-4;P19878-2
P19971	Thymidine phosphorylase (TP) (EC 2.4.2.4) (Gliostatin) (Platelet-derived endothelial cell growth factor) (PD-ECGF) (TdRPase)	TYMP	49.955	20	215.94	P19971;C9JGI3;P19971-2	P19971;C9JGI3;P19971-2
P20020	Plasma membrane calcium-transporting ATPase 1 (EC 7.2.2.10) (Plasma membrane calcium ATPase isoform 1) (PMCA1) (Plasma membrane calcium pump isoform 1)	ATP2B1	138.75	15	5.7306	P20020;P20020-5;P20020-2;P20020-6;P20020-3;P20020-4;E7ERY9;H0YHH6	P20020;P20020-5;P20020-2;P20020-6;P20020-3;P20020-4;E7ERY9
P20042	Eukaryotic translation initiation factor 2 subunit 2 (Eukaryotic translation initiation factor 2 subunit beta) (eIF2-beta)	EIF2S2	38.388	7	57.574	P20042	P20042
P20061	Transcobalamin-1 (TC-1) (Haptocorrin) (HC) (Protein R) (Transcobalamin I) (TC I) (TCI)	TCN1	48.206	8	323.31	P20061	P20061
P20073	Annexin A7 (Annexin VII) (Annexin-7) (Synexin)	ANXA7	52.739	20	167.47	P20073;P20073-2	P20073;P20073-2
P20138	Myeloid cell surface antigen CD33 (Sialic acid-binding Ig-like lectin 3) (Siglec-3) (gp67) (CD antigen CD33)	CD33	39.825	6	37.684	P20138;P20138-2;B4DF51;P20138-3	P20138;P20138-2;B4DF51;P20138-3
P20160	Azurocidin (Cationic antimicrobial protein CAP37) (Heparin-binding protein) (HBP) (hHBP)	AZU1	26.885	11	323.31	P20160	P20160
P20292	Arachidonate 5-lipoxygenase-activating protein (FLAP) (MK-886-binding protein)	ALOX5AP	18.157	6	30.1	P20292;A0A087WW23	P20292;A0A087WW23
P20336	Ras-related protein Rab-3A	RAB3A	24.984	5	51.2	P20336;S4R3Q3	P20336
P20338	Ras-related protein Rab-4A (EC 3.6.5.2)	RAB4A	24.389	4	3.1592	P20338	P20338
P20339	Ras-related protein Rab-5A (EC 3.6.5.2)	RAB5A	22.178	12	33.239	P20339-2;P20339;F8WCY6;F8WD79	P20339-2;P20339
P20340	Ras-related protein Rab-6A (Rab-6)	RAB6A	23.548	13	306.61	P20340-2;P20340;P20340-4;P20340-3;F5H3K7;F5GX61;C9JU14;C9JB90;C9J0I2	P20340-2;P20340;P20340-4;P20340-3
P20585	DNA mismatch repair protein Msh3 (hMSH3) (Divergent upstream protein) (DUP) (Mismatch repair protein 1) (MRP1)	MSH3	127.41	3	3.6636	P20585	P20585
P20591	Interferon-induced GTP-binding protein Mx1 (Interferon-induced protein p78) (IFI-78K) (Interferon-regulated resistance GTP-binding protein MxA) (Myxoma resistance protein 1) (Myxovirus resistance protein 1) [Cleaved into: Interferon-induced GTP-binding protein Mx1, N-terminally processed]	MX1	75.519	29	323.31	P20591;F8W8T1;P20591-2;H9KVC7;H9KVC9;H9KVD0;H9KVC4;H9KVD3	P20591;F8W8T1;P20591-2
P20592	Interferon-induced GTP-binding protein Mx2 (Interferon-regulated resistance GTP-binding protein MxB) (Myxovirus resistance protein 2) (p78-related protein)	MX2	82.088	22	47.101	P20592;P20592-2;C9JEL4;C9JS04;C9JZQ9	P20592
P20618	Proteasome subunit beta type-1 (Macropain subunit C5) (Multicatalytic endopeptidase complex subunit C5) (Proteasome component C5) (Proteasome gamma chain)	PSMB1	26.489	14	309.37	P20618	P20618
P20645	Cation-dependent mannose-6-phosphate receptor (CD Man-6-P receptor) (CD-MPR) (46 kDa mannose 6-phosphate receptor) (MPR 46)	M6PR	30.993	2	101.76	P20645;F5GXE0;H0YGE9;F5GXU0;H0YGT2;F5H883;F5GX30	P20645;F5GXE0;H0YGE9;F5GXU0;H0YGT2;F5H883;F5GX30
P20671	Histone H2A type 1-D (Histone H2A.3) (Histone H2A/g)	H2AC7	14.107	11	83.659	P20671	P20671
P20674	Cytochrome c oxidase subunit 5A, mitochondrial (Cytochrome c oxidase polypeptide Va)	COX5A	16.762	7	109.58	P20674;H3BRM5;H3BV69;H3BNX8;H3BRI0	P20674;H3BRM5;H3BV69;H3BNX8
P20700	Lamin-B1	LMNB1	66.408	45	323.31	P20700;E9PBF6;A0A0D9SFE5;A0A0D9SFY5	P20700;E9PBF6;A0A0D9SFE5
P20701	Integrin alpha-L (CD11 antigen-like family member A) (Leukocyte adhesion glycoprotein LFA-1 alpha chain) (LFA-1A) (Leukocyte function-associated molecule 1 alpha chain) (CD antigen CD11a)	ITGAL	128.77	18	131.12	P20701;P20701-2;P20701-3;H3BSV1;B4E021;H3BUT3;B4DQ77	P20701;P20701-2;P20701-3
P20702	Integrin alpha-X (CD11 antigen-like family member C) (Leu M5) (Leukocyte adhesion glycoprotein p150,95 alpha chain) (Leukocyte adhesion receptor p150,95) (CD antigen CD11c)	ITGAX	127.83	31	241.36	P20702;H3BN02;Q13349	P20702;H3BN02
P20810	Calpastatin (Calpain inhibitor) (Sperm BS-17 component)	CAST	81.168	14	99.198	P20810-5;A0A0C4DGB5;P20810-9;P20810-10;P20810-7;P20810-6;P20810;E9PCH5;B7Z574;P20810-3;P20810-4;P20810-8;P20810-2;E7ES10;E7EVY3;E7EQA0;H0Y7F0;E9PDE4;A0A0A0MR45;H0YD33;H0Y9H6;A0A0C4DGD1;H0Y944;H0YA91;E9PSG1;F8W7E0;E7EQK6;D6RGF7;D6RBR1;E7EN75	P20810-5;A0A0C4DGB5;P20810-9;P20810-10;P20810-7;P20810-6;P20810;E9PCH5;B7Z574;P20810-3;P20810-4;P20810-8;P20810-2;E7ES10;E7EVY3;E7EQA0;H0Y7F0;E9PDE4;A0A0A0MR45;H0YD33;H0Y9H6
P20839	Inosine-5'-monophosphate dehydrogenase 1 (IMP dehydrogenase 1) (IMPD 1) (IMPDH 1) (EC 1.1.1.205) (IMPDH-I)	IMPDH1	55.405	18	197.24	P20839;P20839-6;P20839-7;P20839-3;P20839-5;C9J381;P20839-2;P20839-4;C9K0R9;C9J029;H7C5T1;H7C511	P20839;P20839-6;P20839-7;P20839-3;P20839-5;C9J381;P20839-2;P20839-4
P20933	N(4)-(beta-N-acetylglucosaminyl)-L-asparaginase (EC 3.5.1.26) (Aspartylglucosaminidase) (Glycosylasparaginase) (N4-(N-acetyl-beta-glucosaminyl)-L-asparagine amidase) [Cleaved into: Glycosylasparaginase alpha chain; Glycosylasparaginase beta chain]	AGA	37.208	5	28.187	P20933;H0Y9C7;H0Y8L9	P20933;H0Y9C7
P20936	Ras GTPase-activating protein 1 (GAP) (GTPase-activating protein) (RasGAP) (Ras p21 protein activator) (p120GAP)	RASA1	116.4	12	37.302	P20936;E9PGC0;P20936-2;P20936-4;P20936-3	P20936;E9PGC0;P20936-2;P20936-4
P21127	Cyclin-dependent kinase 11B (EC 2.7.11.22) (Cell division cycle 2-like protein kinase 1) (CLK-1) (Cell division protein kinase 11B) (Galactosyltransferase-associated protein kinase p58/GTA) (PITSLRE serine/threonine-protein kinase CDC2L1) (p58 CLK-1)	CDK11B	92.706	6	7.4014	P21127;Q9UQ88;P21127-12;P21127-9;Q5QPR4;J3QR29;A0A0D9SEI3;Q5QPR3;J3QKR5;B7ZVY7;A0A0D9SER5;A0A0D9SEN2;J3QR44;Q9UQ88-5;Q9UQ88-10;P21127-4;P21127-5;P21127-10;P21127-6;Q9UQ88-4;P21127-8;Q9UQ88-3;Q9UQ88-2;P21127-3;P21127-2;Q9UQ88-8;Q9UQ88-9	P21127;Q9UQ88;P21127-12;P21127-9;Q5QPR4;J3QR29;A0A0D9SEI3;Q5QPR3;J3QKR5;B7ZVY7;A0A0D9SER5;A0A0D9SEN2;J3QR44;Q9UQ88-5;Q9UQ88-10;P21127-4;P21127-5;P21127-10;P21127-6;Q9UQ88-4;P21127-8;Q9UQ88-3;Q9UQ88-2;P21127-3;P21127-2;Q9UQ88-8;Q9UQ88-9
P21266	Glutathione S-transferase Mu 3 (EC 2.5.1.18) (GST class-mu 3) (GSTM3-3) (hGSTM3-3)	GSTM3	26.559	12	16.766	P21266;A0A0A0MTN3	P21266;A0A0A0MTN3
P21281	V-type proton ATPase subunit B, brain isoform (V-ATPase subunit B 2) (Endomembrane proton pump 58 kDa subunit) (HO57) (Vacuolar proton pump subunit B 2)	ATP6V1B2	56.5	20	323.31	P21281;H0YC04;P15313;C9JL73;E5RGH6;H0YAT8;C9J5E3;C9JNS9;H0YC45;C9JZ02	P21281
P21283	V-type proton ATPase subunit C 1 (V-ATPase subunit C 1) (Vacuolar proton pump subunit C 1)	ATP6V1C1	43.941	23	168.68	P21283;E7EV59;Q8NEY4;Q8NEY4-2	P21283;E7EV59
P21291	Cysteine and glycine-rich protein 1 (Cysteine-rich protein 1) (CRP) (CRP1) (Epididymis luminal protein 141) (HEL-141)	CSRP1	20.567	7	37.221	P21291;E9PS42;E9PND2;E9PP21	P21291;E9PS42;E9PND2;E9PP21
P21333	Filamin-A (FLN-A) (Actin-binding protein 280) (ABP-280) (Alpha-filamin) (Endothelial actin-binding protein) (Filamin-1) (Non-muscle filamin)	FLNA	280.74	152	323.31	P21333;P21333-2;Q5HY54;Q60FE5;A0A087WWY3;H0Y5C6;H0Y5F3;H7C2E7	P21333;P21333-2;Q5HY54;Q60FE5;A0A087WWY3
P21399	Cytoplasmic aconitate hydratase (Aconitase) (EC 4.2.1.3) (Citrate hydro-lyase) (Ferritin repressor protein) (Iron regulatory protein 1) (IRP1) (Iron-responsive element-binding protein 1) (IRE-BP 1)	ACO1	98.398	15	37.232	P21399	P21399
P21462	fMet-Leu-Phe receptor (fMLP receptor) (N-formyl peptide receptor) (FPR) (N-formylpeptide chemoattractant receptor)	FPR1	38.445	3	5.298	P21462;M0R315	P21462
P21730	C5a anaphylatoxin chemotactic receptor 1 (C5a anaphylatoxin chemotactic receptor) (C5a-R) (C5aR) (CD antigen CD88)	C5AR1	39.335	8	59.156	P21730	P21730
P21796	Voltage-dependent anion-selective channel protein 1 (VDAC-1) (hVDAC1) (Outer mitochondrial membrane protein porin 1) (Plasmalemmal porin) (Porin 31HL) (Porin 31HM)	VDAC1	30.772	19	323.31	P21796	P21796
P21912	Succinate dehydrogenase [ubiquinone] iron-sulfur subunit, mitochondrial (EC 1.3.5.1) (Iron-sulfur subunit of complex II) (Ip)	SDHB	31.629	8	25.598	P21912;A0A087WWT1;A0A087WXX8	P21912;A0A087WWT1;A0A087WXX8
P21926	CD9 antigen (5H9 antigen) (Cell growth-inhibiting gene 2 protein) (Leukocyte antigen MIC3) (Motility-related protein) (MRP-1) (Tetraspanin-29) (Tspan-29) (p24) (CD antigen CD9)	CD9	25.416	2	2.3719	P21926;A6NNI4;G8JLH6;F5GXT1;A0A087WZG3;A0A087WU13	P21926;A6NNI4;G8JLH6;F5GXT1;A0A087WZG3;A0A087WU13
P21964	Catechol O-methyltransferase (EC 2.1.1.6)	COMT	30.037	11	151.75	P21964;P21964-2;E7EMS6;E7EUU8;F8WBW9;H7BZ45	P21964;P21964-2;E7EMS6;E7EUU8;F8WBW9
P21980	Protein-glutamine gamma-glutamyltransferase 2 (EC 2.3.2.13) (Erythrocyte transglutaminase) (Heart G alpha(h)) (hhG alpha(h)) (Isopeptidase TGM2) (EC 3.4.-.-) (Protein G alpha(h)) (G(h)) (Protein-glutamine deamidase TGM2) (EC 3.5.1.44) (Protein-glutamine dopaminyltransferase TGM2) (EC 2.3.1.-) (Protein-glutamine histaminyltransferase TGM2) (EC 2.3.1.-) (Protein-glutamine noradrenalinyltransferase …	TGM2	77.328	10	37.957	P21980;P21980-2;A2A299;P21980-3;A2A2A0	P21980;P21980-2
P22059	Oxysterol-binding protein 1	OSBP	89.42	11	46.661	P22059	P22059
P22061	Protein-L-isoaspartate(D-aspartate) O-methyltransferase (PIMT) (EC 2.1.1.77) (L-isoaspartyl protein carboxyl methyltransferase) (Protein L-isoaspartyl/D-aspartyl methyltransferase) (Protein-beta-aspartate methyltransferase)	PCMT1	24.636	15	211.92	P22061;A0A0A0MRJ6;H7BY58;P22061-2;F6S8N6;C9J0F2;F8WDT3;F8WAV5;F8WAX2;H7C4X2	P22061;A0A0A0MRJ6;H7BY58;P22061-2;F6S8N6
P22087	rRNA 2'-O-methyltransferase fibrillarin (EC 2.1.1.-) (34 kDa nucleolar scleroderma antigen) (Histone-glutamine methyltransferase) (U6 snRNA 2'-O-methyltransferase fibrillarin)	FBL	33.784	7	19.886	P22087;M0R0P1;M0QXL5;M0R2Q4;M0R299;M0R2U2;M0R1H0;M0R2B0	P22087;M0R0P1;M0QXL5;M0R2Q4;M0R299
P22102	Trifunctional purine biosynthetic protein adenosine-3 [Includes: Phosphoribosylamine--glycine ligase (EC 6.3.4.13) (Glycinamide ribonucleotide synthetase) (GARS) (Phosphoribosylglycinamide synthetase); Phosphoribosylformylglycinamidine cyclo-ligase (EC 6.3.3.1) (AIR synthase) (AIRS) (Phosphoribosyl-aminoimidazole synthetase); Phosphoribosylglycinamide formyltransferase (EC 2.1.2.2) (5'-phosphorib…	GART	107.77	30	113.55	P22102;F8WD69;C9JBJ1;C9JTV6;C9JZG2;C9JKQ7;H7C366	P22102
P22234	Bifunctional phosphoribosylaminoimidazole carboxylase/phosphoribosylaminoimidazole succinocarboxamide synthetase (PAICS) [Includes: Phosphoribosylaminoimidazole carboxylase (EC 4.1.1.21) (AIR carboxylase) (AIRC); Phosphoribosylaminoimidazole succinocarboxamide synthetase (EC 6.3.2.6) (SAICAR synthetase)]	PAICS	47.079	15	131.57	P22234;P22234-2;E9PBS1;D6RF62	P22234;P22234-2;E9PBS1;D6RF62
P22303	Acetylcholinesterase (AChE) (EC 3.1.1.7)	ACHE	67.795	4	4.2471	P22303;P22303-3;P22303-4;P22303-2;F8WAR7;C9J2S3;F8WD68;C9JZL6	P22303;P22303-3;P22303-4;P22303-2;F8WAR7;C9J2S3;F8WD68;C9JZL6
P22307	Sterol carrier protein 2 (SCP-2) (Acetyl-CoA C-myristoyltransferase) (EC 2.3.1.155) (Non-specific lipid-transfer protein) (NSL-TP) (Propanoyl-CoA C-acyltransferase) (EC 2.3.1.176) (SCP-2/3-oxoacyl-CoA thiolase) (SCP-2/thiolase) (EC 2.3.1.16) (SCP-chi) (SCPX) (Sterol carrier protein X) (SCP-X)	SCP2	58.993	16	64.707	P22307;P22307-7;P22307-8;P22307-4;E9PLD1;P22307-2;P22307-3;P22307-6;H0YF61;H0YCB0;H0YD06;P22307-5	P22307;P22307-7;P22307-8;P22307-4;E9PLD1;P22307-2;P22307-3
P22314	Ubiquitin-like modifier-activating enzyme 1 (EC 6.2.1.45) (Protein A1S9) (Ubiquitin-activating enzyme E1)	UBA1	117.85	43	323.31	P22314;P22314-2;Q5JRR6;Q5JRR9;Q5JRS0;Q5JRS2;Q5JRS1	P22314;P22314-2
P22352	Glutathione peroxidase 3 (GPx-3) (GSHPx-3) (EC 1.11.1.9) (Extracellular glutathione peroxidase) (Plasma glutathione peroxidase) (GPx-P) (GSHPx-P)	GPX3	25.552	4	5.0695	P22352;A0A087X1J7;H0YBE4;E5RG32;H0YC19;A0A087X0K3;P59796;O75715	P22352;A0A087X1J7;H0YBE4
P22392	Nucleoside diphosphate kinase B (NDK B) (NDP kinase B) (EC 2.7.4.6) (C-myc purine-binding transcription factor PUF) (Histidine protein kinase NDKB) (EC 2.7.13.3) (nm23-H2)	NME2	30.137	24	149.97	P22392-2;Q32Q12;J3KPD9	P22392-2;Q32Q12;J3KPD9
P22570	NADPH:adrenodoxin oxidoreductase, mitochondrial (AR) (Adrenodoxin reductase) (EC 1.18.1.6) (Ferredoxin--NADP(+) reductase) (Ferredoxin reductase)	FDXR	53.836	4	6.038	P22570;A0A0A0MTR6;A0A0C4DFN8;A0A0C4DGN7;A0A0A0MSZ4;P22570-5;P22570-2;P22570-7;A0A0A0MTN9;J3QQX3;A0A0A0MT64;P22570-4;P22570-6;P22570-3	P22570;A0A0A0MTR6;A0A0C4DFN8;A0A0C4DGN7;A0A0A0MSZ4;P22570-5;P22570-2;P22570-7;A0A0A0MTN9;J3QQX3;A0A0A0MT64;P22570-4;P22570-6;P22570-3
P22626	Heterogeneous nuclear ribonucleoproteins A2/B1 (hnRNP A2/B1)	HNRNPA2B1	37.429	26	323.31	P22626;P22626-2;A0A087WUI2	P22626;P22626-2;A0A087WUI2
P22670	MHC class II regulatory factor RFX1 (Enhancer factor C) (EF-C) (Regulatory factor X 1) (RFX) (Transcription factor RFX1)	RFX1	104.76	4	5.9539	P22670;H0Y7W5;K7EQA0	P22670
P22681	E3 ubiquitin-protein ligase CBL (EC 2.3.2.27) (Casitas B-lineage lymphoma proto-oncogene) (Proto-oncogene c-Cbl) (RING finger protein 55) (RING-type E3 ubiquitin transferase CBL) (Signal transduction protein CBL)	CBL	99.632	19	87.329	P22681;Q13191;B5MC15;Q13191-3;Q13191-2;Q9ULV8;C9JU85;C9JRB3	P22681
P22695	Cytochrome b-c1 complex subunit 2, mitochondrial (Complex III subunit 2) (Core protein II) (Ubiquinol-cytochrome-c reductase complex core protein 2)	UQCRC2	48.442	16	233.99	P22695;H3BRG4;H3BSJ9;H3BP04;H3BUE4;H3BUI9;A0A087WVZ4	P22695;H3BRG4;H3BSJ9;H3BP04
P22732	Solute carrier family 2, facilitated glucose transporter member 5 (Fructose transporter) (Glucose transporter type 5, small intestine) (GLUT-5)	SLC2A5	54.973	3	5.4943	P22732	P22732
P22735	Protein-glutamine gamma-glutamyltransferase K (EC 2.3.2.13) (Epidermal TGase) (Transglutaminase K) (TG(K)) (TGK) (TGase K) (Transglutaminase-1) (TGase-1)	TGM1	89.786	5	7.5634	P22735;P22735-2;H0YN27	P22735
P22748	Carbonic anhydrase 4 (EC 4.2.1.1) (Carbonate dehydratase IV) (Carbonic anhydrase IV) (CA-IV)	CA4	35.032	17	304.61	P22748;K7EKY5;K7EIH9;P22748-2;K7ENI8	P22748
P22830	Ferrochelatase, mitochondrial (EC 4.98.1.1) (Heme synthase) (Protoheme ferro-lyase)	FECH	47.862	4	4.9047	P22830;K7ELX4;P22830-2;K7EPN2;K7EKP7;K7EJM8	P22830;K7ELX4;P22830-2;K7EPN2;K7EKP7
P22891	Vitamin K-dependent protein Z	PROZ	44.743	4	7.0686	P22891;P22891-2	P22891;P22891-2
P22894	Neutrophil collagenase (EC 3.4.24.34) (Matrix metalloproteinase-8) (MMP-8) (PMNL collagenase) (PMNL-CL)	MMP8	53.411	24	323.31	P22894;H7C1M3	P22894;H7C1M3
P23141	Liver carboxylesterase 1 (Acyl-coenzyme A:cholesterol acyltransferase) (ACAT) (Brain carboxylesterase hBr1) (Carboxylesterase 1) (CE-1) (hCE-1) (EC 3.1.1.1) (Cholesteryl ester hydrolase) (CEH) (EC 3.1.1.13) (Cocaine carboxylesterase) (Egasyn) (HMSE) (Methylumbelliferyl-acetate deacetylase 1) (EC 3.1.1.56) (Monocyte/macrophage serine esterase) (Retinyl ester hydrolase) (REH) (Serine esterase 1) (T…	CES1	62.52	14	68.501	P23141;P23141-3;P23141-2;H3BQV8;H3BSU0	P23141;P23141-3;P23141-2
P23219	Prostaglandin G/H synthase 1 (EC 1.14.99.1) (Cyclooxygenase-1) (COX-1) (Prostaglandin H2 synthase 1) (PGH synthase 1) (PGHS-1) (PHS 1) (Prostaglandin-endoperoxide synthase 1)	PTGS1	68.686	2	2.6431	P23219;A0A087X296;P23219-4;P23219-3;P23219-2;P23219-6;P23219-5	P23219;A0A087X296;P23219-4;P23219-3;P23219-2;P23219-6;P23219-5
P23246	Splicing factor, proline- and glutamine-rich (100 kDa DNA-pairing protein) (hPOMp100) (DNA-binding p52/p100 complex, 100 kDa subunit) (Polypyrimidine tract-binding protein-associated-splicing factor) (PSF) (PTB-associated-splicing factor)	SFPQ	76.149	22	323.31	P23246;P23246-2;H0Y9K7;H0Y9U2	P23246;P23246-2
P23258	Tubulin gamma-1 chain (Gamma-1-tubulin) (Gamma-tubulin complex component 1) (GCP-1)	TUBG1	51.169	10	52.969	P23258;Q9NRH3;K7EIS0;K7EKE5	P23258;Q9NRH3
P23276	Kell blood group glycoprotein (EC 3.4.24.-) (CD antigen CD238)	KEL	82.823	21	92.046	P23276;E9PHG0;H0Y8A1;E7ETW3	P23276
P23284	Peptidyl-prolyl cis-trans isomerase B (PPIase B) (EC 5.2.1.8) (CYP-S1) (Cyclophilin B) (Rotamase B) (S-cyclophilin) (SCYLP)	PPIB	23.742	12	323.31	P23284	P23284
P23368	NAD-dependent malic enzyme, mitochondrial (NAD-ME) (EC 1.1.1.38) (Malic enzyme 2)	ME2	65.443	21	323.31	P23368;P23368-2	P23368;P23368-2
P23381	Tryptophan--tRNA ligase, cytoplasmic (EC 6.1.1.2) (Interferon-induced protein 53) (IFP53) (Tryptophanyl-tRNA synthetase) (TrpRS) (hWRS) [Cleaved into: T1-TrpRS; T2-TrpRS]	WARS1	53.165	20	323.31	P23381;P23381-2;G3V3H8;G3V3Y5;G3V277;G3V423;G3V3P2;G3V227;G3V5U1;G3V456;G3V2Y7;G3V3X0;H0YJP3;G3V3S7;P78534;G3V4A3;G3V4Q0;G3V2F2;G3V3R3;G3V4S4;G3V313;G3V339;G3V2C0;G3V4C7;G3V4N8;G3V4N0;G3V5W1;G3V5H5	P23381;P23381-2;G3V3H8;G3V3Y5
P23396	Small ribosomal subunit protein uS3 (40S ribosomal protein S3) (EC 4.2.99.18)	RPS3	26.688	19	101.11	P23396;P23396-2;E9PL09;E9PPU1;F2Z2S8;H0YCJ7;H0YF32;H0YEU2;E9PQ96;E9PJH4;E9PK82;E9PSF4;E9PQX2;H0YES8;E9PJN9	P23396;P23396-2;E9PL09;E9PPU1;F2Z2S8;H0YCJ7;H0YF32;H0YEU2
P23458	Tyrosine-protein kinase JAK1 (EC 2.7.10.2) (Janus kinase 1) (JAK-1)	JAK1	133.28	15	25.793	P23458	P23458
P23469	Receptor-type tyrosine-protein phosphatase epsilon (Protein-tyrosine phosphatase epsilon) (R-PTP-epsilon) (EC 3.1.3.48)	PTPRE	80.641	21	100.05	P23469;P23469-2;P23469-3;S4R2Y5;S4R448;Q5VWH6;Q5VWH5	P23469;P23469-2;P23469-3;S4R2Y5
P23497	Nuclear autoantigen Sp-100 (Nuclear dot-associated Sp100 protein) (Speckled 100 kDa)	SP100	100.42	10	15.295	P23497;P23497-3;P23497-2;E9PHV6;P23497-7;P23497-6;P23497-5;C9JBL0;Q9H930-3;Q9H930-1	P23497;P23497-3;P23497-2;E9PHV6;P23497-7;P23497-6;P23497-5;C9JBL0
P23526	Adenosylhomocysteinase (AdoHcyase) (EC 3.13.2.1) (S-adenosyl-L-homocysteine hydrolase)	AHCY	47.716	25	214.52	P23526;P23526-2	P23526;P23526-2
P23528	Cofilin-1 (18 kDa phosphoprotein) (p18) (Cofilin, non-muscle isoform)	CFL1	18.502	20	323.31	P23528;E9PK25;G3V1A4;E9PP50;E9PQB7;E9PLJ3;Q9Y281;Q9Y281-3;F8WDN3	P23528;E9PK25;G3V1A4;E9PP50;E9PQB7;E9PLJ3
P23588	Eukaryotic translation initiation factor 4B (eIF-4B)	EIF4B	69.15	6	14.93	P23588;E7EX17;F8VX11;P23588-2;F8W0K0;F8VYE9;F8VSC7;F8VP89;F8VRU1	P23588;E7EX17;F8VX11;P23588-2;F8W0K0;F8VYE9;F8VSC7;F8VP89
P23634	Plasma membrane calcium-transporting ATPase 4 (PMCA4) (EC 7.2.2.10) (Matrix-remodeling-associated protein 1) (Plasma membrane calcium ATPase isoform 4) (Plasma membrane calcium pump isoform 4)	ATP2B4	137.92	23	70.597	P23634;P23634-6;P23634-7;P23634-8;P23634-2;P23634-5;P23634-4;P23634-3;H0YDG5;H7BZS8;H7BY13	P23634;P23634-6;P23634-7;P23634-8;P23634-2;P23634-5;P23634-4;P23634-3
P23743	Diacylglycerol kinase alpha (DAG kinase alpha) (EC 2.7.1.107) (EC 2.7.1.93) (80 kDa diacylglycerol kinase) (Diglyceride kinase alpha) (DGK-alpha)	DGKA	82.629	16	31.109	P23743;G3V4E1;P23743-3;F8W1H7;G3V327;C9JM35;F8W1M3;H0YJH4;P23743-2;G3V4I3;F8VNZ9;F8VWX8;G3V312;H0YJE7	P23743;G3V4E1
P23786	Carnitine O-palmitoyltransferase 2, mitochondrial (EC 2.3.1.21) (Carnitine palmitoyltransferase II) (CPT II)	CPT2	73.776	15	38.59	P23786	P23786
P23919	Thymidylate kinase (EC 2.7.4.9) (dTMP kinase)	DTYMK	23.819	15	39.097	P23919;P23919-2;H7C312;H7BZ20;G5E9E9;H7C3A4	P23919;P23919-2;H7C312;H7BZ20
P24071	Immunoglobulin alpha Fc receptor (IgA Fc receptor) (CD antigen CD89)	FCAR	32.265	8	300.35	P24071;P24071-10;A0A0G2JNH4;A0A0G2JLU6;P24071-11;P24071-2;P24071-6;A0A0G2JM27;A0A0G2JPZ4;P24071-8;P24071-5;P24071-4;A0A0G2JPP7;A0A0G2JP11;A0A0G2JNS3;P24071-9;P24071-3;A0A0G2JPZ0;A0A0G2JM28;P24071-7;A0A0G2JM53	P24071;P24071-10;A0A0G2JNH4;A0A0G2JLU6;P24071-11;P24071-2;P24071-6;A0A0G2JM27;A0A0G2JPZ4;P24071-8;P24071-5;P24071-4;A0A0G2JPP7;A0A0G2JP11;A0A0G2JNS3;P24071-9;P24071-3;A0A0G2JPZ0;A0A0G2JM28
P24158	Myeloblastin (EC 3.4.21.76) (AGP7) (C-ANCA antigen) (Leukocyte proteinase 3) (PR-3) (PR3) (Neutrophil proteinase 4) (NP-4) (P29) (Wegener autoantigen)	PRTN3	27.807	8	323.31	P24158	P24158
P24386	Rab proteins geranylgeranyltransferase component A 1 (Choroideremia protein) (Rab escort protein 1) (REP-1) (TCD protein)	CHM	73.475	4	7.4013	P24386;P26374	P24386
P24390	ER lumen protein-retaining receptor 1 (KDEL endoplasmic reticulum protein retention receptor 1) (KDEL receptor 1) (Putative MAPK-activating protein PM23)	KDELR1	24.542	1	2.6087	P24390;P33947;M0R1Y2;P24390-2;P33947-2	P24390;P33947;M0R1Y2;P24390-2;P33947-2
P24534	Elongation factor 1-beta (EF-1-beta)	EEF1B2	24.763	10	264.22	P24534;C9JZW3;F8WF65;F2Z2G2	P24534
P24539	ATP synthase F(0) complex subunit B1, mitochondrial (ATP synthase peripheral stalk-membrane subunit b) (ATP synthase proton-transporting mitochondrial F(0) complex subunit B1) (ATP synthase subunit b) (ATPase subunit b)	ATP5PB	28.908	11	323.31	P24539;Q5QNZ2	P24539;Q5QNZ2
P24557	Thromboxane-A synthase (TXA synthase) (TXS) (EC 5.3.99.5) (Cytochrome P450 5A1) (Hydroperoxy icosatetraenoate dehydratase) (EC 4.2.1.152)	TBXAS1	60.518	24	100.6	P24557;Q53F23;A0A0C4DH47;P24557-3;P24557-2;A0A0A0MSK3;P24557-4;C9JS68;E7EP75;F8WD37;F8WC80	P24557;Q53F23;A0A0C4DH47;P24557-3;P24557-2;A0A0A0MSK3;P24557-4
P24666	Low molecular weight phosphotyrosine protein phosphatase (LMW-PTP) (LMW-PTPase) (EC 3.1.3.48) (Adipocyte acid phosphatase) (Low molecular weight cytosolic acid phosphatase) (EC 3.1.3.2) (Red cell acid phosphatase 1)	ACP1	18.042	5	16.666	P24666;G5E9R5;P24666-4;F2Z2Q9;P24666-3;P24666-2;D3YTI2	P24666;G5E9R5;P24666-4
P24752	Acetyl-CoA acetyltransferase, mitochondrial (EC 2.3.1.9) (Acetoacetyl-CoA thiolase) (T2)	ACAT1	45.199	16	258.68	P24752;H0YEL7;E9PRQ6;P24752-2	P24752
P24844	Myosin regulatory light polypeptide 9 (20 kDa myosin light chain) (LC20) (MLC-2C) (Myosin RLC) (Myosin regulatory light chain 2, smooth muscle isoform) (Myosin regulatory light chain 9) (Myosin regulatory light chain MRLC1)	MYL9	19.827	10	3.4988	P24844;P24844-2	P24844;P24844-2
P24928	DNA-directed RNA polymerase II subunit RPB1 (RNA polymerase II subunit B1) (EC 2.7.7.6) (3'-5' exoribonuclease) (EC 3.1.13.-) (DNA-directed RNA polymerase II subunit A) (DNA-directed RNA polymerase III largest subunit) (RNA-directed RNA polymerase II subunit RPB1) (EC 2.7.7.48)	POLR2A	217.17	21	26.319	P24928;A0A0C4DGZ0;A0A087WWE2;P24928-2	P24928;A0A0C4DGZ0;A0A087WWE2
P24941	Cyclin-dependent kinase 2 (EC 2.7.11.22) (Cell division protein kinase 2) (p33 protein kinase)	CDK2	33.929	3	2.2326	P24941;G3V5T9;P24941-2;E7ESI2	P24941;G3V5T9;P24941-2;E7ESI2
P25024	C-X-C chemokine receptor type 1 (CXC-R1) (CXCR-1) (CDw128a) (High affinity interleukin-8 receptor A) (IL-8R A) (IL-8 receptor type 1) (CD antigen CD181)	CXCR1	39.791	3	11.745	P25024;C9J1J7;C9JW47	P25024
P25025	C-X-C chemokine receptor type 2 (CXC-R2) (CXCR-2) (CDw128b) (GRO/MGSA receptor) (High affinity interleukin-8 receptor B) (IL-8R B) (IL-8 receptor type 2) (CD antigen CD182)	CXCR2	40.759	4	7.9331	P25025	P25025
P25090	N-formyl peptide receptor 2 (FMLP-related receptor I) (FMLP-R-I) (Formyl peptide receptor-like 1) (HM63) (Lipoxin A4 receptor) (LXA4 receptor) (RFP)	FPR2	38.964	3	9.5153	P25090	P25090
P25098	Beta-adrenergic receptor kinase 1 (Beta-ARK-1) (EC 2.7.11.15) (G-protein coupled receptor kinase 2)	GRK2	79.573	25	323.31	P25098;E9PRV7;P35626;Q8N433	P25098;E9PRV7
P25105	Platelet-activating factor receptor (PAF-R) (PAFr)	PTAFR	39.203	3	5.3818	P25105	P25105
P25311	Zinc-alpha-2-glycoprotein (Zn-alpha-2-GP) (Zn-alpha-2-glycoprotein)	AZGP1	34.258	7	7.7216	P25311;C9JEV0	P25311
P25325	3-mercaptopyruvate sulfurtransferase (MST) (EC 2.8.1.2)	MPST	33.178	9	83.564	P25325;P25325-2;B1AH49	P25325;P25325-2;B1AH49
P25398	Small ribosomal subunit protein eS12 (40S ribosomal protein S12)	RPS12	14.515	6	287.63	P25398	P25398
P25445	Tumor necrosis factor receptor superfamily member 6 (Apo-1 antigen) (Apoptosis-mediating surface antigen FAS) (FASLG receptor) (CD antigen CD95)	FAS	37.732	2	2.8786	P25445;P25445-6;A0A0D9SEP1;A0A087X1Z7	P25445;P25445-6;A0A0D9SEP1;A0A087X1Z7
P25490	Transcriptional repressor protein YY1 (Delta transcription factor) (INO80 complex subunit S) (NF-E1) (Yin and yang 1) (YY-1)	YY1	44.712	3	40.56	P25490;H0YJV7;H0YJU4	P25490;H0YJV7
P25685	DnaJ homolog subfamily B member 1 (DnaJ protein homolog 1) (Heat shock 40 kDa protein 1) (HSP40) (Heat shock protein 40) (Human DnaJ protein 1) (hDj-1)	DNAJB1	38.044	8	15.221	P25685;P25685-2;M0R080;M0QYT3;M0QXK0;M0R128;M0R1D6;M0QZD0	P25685;P25685-2
P25686	DnaJ homolog subfamily B member 2 (Heat shock 40 kDa protein 3) (Heat shock protein J1) (HSJ-1)	DNAJB2	35.58	8	9.5939	P25686;C9JRD2;C9JXB9;P25686-2;C9J1G2;E7ETU0;C9JX00	P25686;C9JRD2;C9JXB9;P25686-2;C9J1G2;E7ETU0;C9JX00
P25705	ATP synthase subunit alpha, mitochondrial (ATP synthase F1 subunit alpha)	ATP5F1A	59.75	26	323.31	P25705;P25705-2;P25705-3;K7EK77;K7ERX7;K7EJP1;K7ENJ4;K7EQH4;K7ESA0	P25705;P25705-2;P25705-3;K7EK77
P25774	Cathepsin S (EC 3.4.22.27)	CTSS	37.495	14	264.45	P25774;P25774-2;U3KPS4;U3KQE7	P25774;P25774-2
P25786	Proteasome subunit alpha type-1 (30 kDa prosomal protein) (PROS-30) (Macropain subunit C2) (Multicatalytic endopeptidase complex subunit C2) (Proteasome component C2) (Proteasome nu chain)	PSMA1	29.555	17	223.83	P25786;P25786-2;F5GX11;B4DEV8;F5H112	P25786;P25786-2;F5GX11;B4DEV8
P25787	Proteasome subunit alpha type-2 (Macropain subunit C3) (Multicatalytic endopeptidase complex subunit C3) (Proteasome component C3)	PSMA2	25.898	12	323.31	P25787;C9JCK5;H3BT36;H7C402	P25787
P25788	Proteasome subunit alpha type-3 (Macropain subunit C8) (Multicatalytic endopeptidase complex subunit C8) (Proteasome component C8)	PSMA3	28.433	13	197.49	P25788;P25788-2;G3V3W4;G3V5N4;H0YJ03	P25788;P25788-2
P25789	Proteasome subunit alpha type-4 (Macropain subunit C9) (Multicatalytic endopeptidase complex subunit C9) (Proteasome component C9) (Proteasome subunit L)	PSMA4	29.483	11	268.57	P25789;H0YN18;H0YL69;P25789-2;H0YMZ1;H0YMA1;H0YKT8;H0YMI6;H0YKS0;H0YLC2;H0YMV3;H0YLS6	P25789;H0YN18;H0YL69;P25789-2;H0YMZ1;H0YMA1;H0YKT8;H0YMI6
P25815	Protein S100-P (Migration-inducing gene 9 protein) (MIG9) (Protein S100-E) (S100 calcium-binding protein P)	S100P	10.4	11	323.31	P25815	P25815
P26022	Pentraxin-related protein PTX3 (Pentaxin-related protein PTX3) (Tumor necrosis factor alpha-induced protein 5) (TNF alpha-induced protein 5) (Tumor necrosis factor-inducible gene 14 protein) (TSG-14)	PTX3	41.975	19	323.31	P26022	P26022
P26038	Moesin (Membrane-organizing extension spike protein)	MSN	67.819	69	323.31	P26038	P26038
P26196	Probable ATP-dependent RNA helicase DDX6 (EC 3.6.4.13) (ATP-dependent RNA helicase p54) (DEAD box protein 6) (Oncogene RCK)	DDX6	54.416	17	67.318	P26196;Q8IV96	P26196
P26368	Splicing factor U2AF 65 kDa subunit (U2 auxiliary factor 65 kDa subunit) (hU2AF(65)) (hU2AF65) (U2 snRNP auxiliary factor large subunit)	U2AF2	53.5	12	323.31	P26368;P26368-2;K7ENG2;K7ELP8	P26368;P26368-2;K7ENG2
P26373	Large ribosomal subunit protein eL13 (60S ribosomal protein L13) (Breast basic conserved protein 1)	RPL13	24.261	12	80.724	P26373;J3QSB4;P26373-2;H3BTH3	P26373;J3QSB4;P26373-2
P26440	Isovaleryl-CoA dehydrogenase, mitochondrial (IVD) (EC 1.3.8.4) (Butyryl-CoA dehydrogenase) (EC 1.3.8.1)	IVD	46.319	11	15.766	P26440;A0A0A0MT83;P26440-2;H0YLC3;H0YN10;H7C4G6;H0YKV0;A0A087WVD3	P26440;A0A0A0MT83;P26440-2;H0YLC3
P26447	Protein S100-A4 (Calvasculin) (Metastasin) (Placental calcium-binding protein) (Protein Mts1) (S100 calcium-binding protein A4)	S100A4	11.728	6	127.97	P26447	P26447
P26572	Alpha-1,3-mannosyl-glycoprotein 2-beta-N-acetylglucosaminyltransferase (EC 2.4.1.101) (N-glycosyl-oligosaccharide-glycoprotein N-acetylglucosaminyltransferase I) (GNT-I) (GlcNAc-T I)	MGAT1	50.878	8	38.395	P26572;D6RA48;D6RBS3;D6RAK2;D6R9U2;D6RD15;D6RB69;D6RHZ8;D6RF69	P26572
P26583	High mobility group protein B2 (High mobility group protein 2) (HMG-2)	HMGB2	24.033	15	266.1	P26583;D6R9A6	P26583;D6R9A6
P26599	Polypyrimidine tract-binding protein 1 (PTB) (57 kDa RNA-binding protein PPTB-1) (Heterogeneous nuclear ribonucleoprotein I) (hnRNP I)	PTBP1	57.221	15	323.31	P26599;A6NLN1;P26599-2;P26599-3;A0A0D9SF20;K7ELW5;K7EKJ7;K7EK45;A0A087WUW5;K7ES59;A0A087WU68;X6R242	P26599;A6NLN1;P26599-2;P26599-3
P26639	Threonine--tRNA ligase 1, cytoplasmic (EC 6.1.1.3) (Threonyl-tRNA synthetase) (ThrRS) (Threonyl-tRNA synthetase 1)	TARS1	83.434	26	130.62	P26639;P26639-2;D6RCA5;D6R9F8;D6RDJ6;D6RBR8	P26639;P26639-2
P26640	Valine--tRNA ligase (EC 6.1.1.9) (Protein G7a) (Valyl-tRNA synthetase) (ValRS)	VARS1	140.47	42	323.31	P26640;P26640-2;H0Y426;A2ABF4;A0A0G2JJT9	P26640
P26641	Elongation factor 1-gamma (EF-1-gamma) (eEF-1B gamma)	EEF1G	50.118	20	301.23	P26641;P26641-2	P26641;P26641-2
P26885	Peptidyl-prolyl cis-trans isomerase FKBP2 (PPIase FKBP2) (EC 5.2.1.8) (13 kDa FK506-binding protein) (13 kDa FKBP) (FKBP-13) (FK506-binding protein 2) (FKBP-2) (Immunophilin FKBP13) (Rotamase)	FKBP2	15.649	6	41.645	P26885;F5H0N4	P26885;F5H0N4
P27105	Stomatin (Erythrocyte band 7 integral membrane protein) (Erythrocyte membrane protein band 7.2) (Protein 7.2b)	STOM	31.73	27	323.31	P27105;F8VSL7;P27105-2;Q8TAV4;Q8TAV4-2	P27105
P27169	Serum paraoxonase/arylesterase 1 (PON 1) (EC 3.1.1.2) (EC 3.1.1.81) (EC 3.1.8.1) (Aromatic esterase 1) (A-esterase 1) (K-45) (Serum aryldialkylphosphatase 1)	PON1	39.731	8	323.31	P27169;F8WF42	P27169
P27348	14-3-3 protein theta (14-3-3 protein T-cell) (14-3-3 protein tau) (Protein HS1)	YWHAQ	27.764	16	323.31	P27348;E9PG15	P27348;E9PG15
P27361	Mitogen-activated protein kinase 3 (MAP kinase 3) (MAPK 3) (EC 2.7.11.24) (ERT2) (Extracellular signal-regulated kinase 1) (ERK-1) (Insulin-stimulated MAP2 kinase) (MAP kinase isoform p44) (p44-MAPK) (Microtubule-associated protein 2 kinase) (p44-ERK1)	MAPK3	43.135	13	33.54	P27361;E9PQW4;P27361-3;E9PJF0;E9PBK7;P27361-2;B3KR49;H0YEX6	P27361;E9PQW4;P27361-3;E9PJF0;E9PBK7;P27361-2;B3KR49
P27448	MAP/microtubule affinity-regulating kinase 3 (EC 2.7.11.1) (C-TAK1) (cTAK1) (Cdc25C-associated protein kinase 1) (ELKL motif kinase 2) (EMK-2) (Protein kinase STK10) (Ser/Thr protein kinase PAR-1) (Par-1a) (Serine/threonine-protein kinase p78)	MARK3	84.488	18	18.185	P27448;A0A0A0MT23;P27448-3;P27448-6;A0A0A0MQR8;P27448-4;A0A0A0MST9;J3KNR0;P27448-8;P27448-7;A0A0A0MSZ1;P27448-2;H0YIY6;Q9P0L2;B4DIB3;A0A087X0I6;Q9P0L2-3;H0YKJ3;H0YNV4;Q9P0L2-2;Q96L34;Q96L34-2;H0YKP9;A2SY06;K7EK17;K7EKG8	P27448;A0A0A0MT23;P27448-3;P27448-6;A0A0A0MQR8;P27448-4;A0A0A0MST9;J3KNR0;P27448-8;P27448-7;A0A0A0MSZ1;P27448-2;H0YIY6
P27449	V-type proton ATPase 16 kDa proteolipid subunit c (V-ATPase 16 kDa proteolipid subunit c) (Vacuolar proton pump 16 kDa proteolipid subunit c)	ATP6V0C	15.736	2	89.455	P27449	P27449
P27635	Large ribosomal subunit protein uL16 (60S ribosomal protein L10) (Laminin receptor homolog) (Protein QM) (Ribosomal protein L10) (Tumor suppressor QM)	RPL10	24.604	9	15.649	P27635;X1WI28;Q96L21;B8A6G2;A6QRI9	P27635;X1WI28;Q96L21
P27694	Replication protein A 70 kDa DNA-binding subunit (RP-A p70) (Replication factor A protein 1) (RF-A protein 1) (Single-stranded DNA-binding protein) [Cleaved into: Replication protein A 70 kDa DNA-binding subunit, N-terminally processed]	RPA1	68.137	18	201.82	P27694;I3L4R8;I3L524;I3L2M5	P27694
P27695	DNA repair nuclease/redox regulator APEX1 (EC 3.1.11.2) (EC 3.1.21.-) (APEX nuclease) (APEN) (Apurinic-apyrimidinic endonuclease 1) (AP endonuclease 1) (APE-1) (DNA-(apurinic or apyrimidinic site) endonuclease) (REF-1) (Redox factor-1) [Cleaved into: DNA repair nuclease/redox regulator APEX1, mitochondrial]	APEX1	35.554	16	323.31	P27695;G3V3M6;G3V5Q1;H7C4A8;G3V3C7;A0A0C4DGK8;G3V5M0;G3V359;G3V5D9;G3V3Y6	P27695;G3V3M6;G3V5Q1;H7C4A8;G3V3C7;A0A0C4DGK8;G3V5M0;G3V359
P27701	CD82 antigen (C33 antigen) (IA4) (Inducible membrane protein R2) (Metastasis suppressor Kangai-1) (Suppressor of tumorigenicity 6 protein) (Tetraspanin-27) (Tspan-27) (CD antigen CD82)	CD82	29.625	5	63.293	P27701;P27701-2;E9PJC7;E9PP61;E9PJB7;E9PJK9;E9PJ45;E9PM43	P27701;P27701-2;E9PJC7
P27707	Deoxycytidine kinase (dCK) (EC 2.7.1.74) (Deoxyadenosine kinase) (EC 2.7.1.76) (Deoxyguanosine kinase) (EC 2.7.1.113)	DCK	30.518	7	12.214	P27707;D6RFG8;D6RCP9;D6RG38	P27707;D6RFG8;D6RCP9
P27708	Multifunctional protein CAD (Carbamoyl phosphate synthetase 2-aspartate transcarbamylase-dihydroorotase) [Includes: Glutamine-dependent carbamoyl phosphate synthase (EC 6.3.5.5); Glutamine amidotransferase (GATase) (GLNase) (EC 3.5.1.2); Ammonium-dependent carbamoyl phosphate synthase (CPS) (CPSase) (EC 6.3.4.16); Aspartate carbamoyltransferase (EC 2.1.3.2); Dihydroorotase (EC 3.5.2.3)]	CAD	242.98	45	323.31	P27708;F8VPD4;H7C2E4;H7BZB3;H7C3Z5;P31327;P31327-2;P31327-3	P27708;F8VPD4
P27797	Calreticulin (CRP55) (Calregulin) (Endoplasmic reticulum resident protein 60) (ERp60) (HACBP) (grp60)	CALR	48.141	31	323.31	P27797;K7EJB9;K7EL50	P27797;K7EJB9
P27824	Calnexin (IP90) (Major histocompatibility complex class I antigen-binding protein p88) (p90)	CANX	67.567	31	323.31	P27824;P27824-2;P27824-3;D6RGY2;H0Y9Q7;D6RFL1;D6RB85;D6RDP7;D6RAU8;H0Y9H1;D6RAQ8;O14967;D6RHJ3;D6RD16	P27824;P27824-2;P27824-3
P27918	Properdin (Complement factor P)	CFP	51.276	8	21.039	P27918;E9PAQ1;C9J7V5	P27918;E9PAQ1
P27986	Phosphatidylinositol 3-kinase regulatory subunit alpha (PI3-kinase regulatory subunit alpha) (PI3K regulatory subunit alpha) (PtdIns-3-kinase regulatory subunit alpha) (Phosphatidylinositol 3-kinase 85 kDa regulatory subunit alpha) (PI3-kinase subunit p85-alpha) (PtdIns-3-kinase regulatory subunit p85-alpha)	PIK3R1	83.597	30	260	P27986;P27986-4;P27986-3;P27986-2;P27986-5;H0YBC2;E5RJY0;Q92569;F6TDL0;E5RGI8;E5RHI0;Q92569-3;Q92569-2;H0YB27	P27986;P27986-4;P27986-3;P27986-2;P27986-5
P28039	Acyloxyacyl hydrolase (EC 3.1.1.77) [Cleaved into: Acyloxyacyl hydrolase small subunit; Acyloxyacyl hydrolase large subunit]	AOAH	65.104	3	1.9212	P28039;A0A087WVT3;P28039-2;C9JJA7	P28039;A0A087WVT3;P28039-2
P28062	Proteasome subunit beta type-8 (EC 3.4.25.1) (Low molecular mass protein 7) (Macropain subunit C13) (Multicatalytic endopeptidase complex subunit C13) (Proteasome component C13) (Proteasome subunit beta-5i) (Really interesting new gene 10 protein)	PSMB8	30.354	11	323.31	P28062;P28062-2;X5D2R7;Q5JNW7	P28062;P28062-2;X5D2R7;Q5JNW7
P28065	Proteasome subunit beta type-9 (EC 3.4.25.1) (Low molecular mass protein 2) (Macropain chain 7) (Multicatalytic endopeptidase complex chain 7) (Proteasome chain 7) (Proteasome subunit beta-1i) (Really interesting new gene 12 protein)	PSMB9	23.264	8	123.33	P28065;A2ACR1;A0A0G2JJA7;P28065-2;A2ACR0;A0A0G2JJQ0;A0A0G2JJ13;A0A0G2JHI2	P28065;A2ACR1;A0A0G2JJA7;P28065-2;A2ACR0;A0A0G2JJQ0;A0A0G2JJ13;A0A0G2JHI2
P28066	Proteasome subunit alpha type-5 (Macropain zeta chain) (Multicatalytic endopeptidase complex zeta chain) (Proteasome zeta chain)	PSMA5	26.411	13	323.31	P28066;P28066-2	P28066;P28066-2
P28070	Proteasome subunit beta type-4 (26 kDa prosomal protein) (HsBPROS26) (PROS-26) (Macropain beta chain) (Multicatalytic endopeptidase complex beta chain) (Proteasome beta chain) (Proteasome chain 3) (HsN3)	PSMB4	29.204	8	323.31	P28070	P28070
P28072	Proteasome subunit beta type-6 (EC 3.4.25.1) (Macropain delta chain) (Multicatalytic endopeptidase complex delta chain) (Proteasome delta chain) (Proteasome subunit Y)	PSMB6	25.357	5	297.68	P28072;A0A087X2I4;I3L3X7	P28072
P28074	Proteasome subunit beta type-5 (EC 3.4.25.1) (Macropain epsilon chain) (Multicatalytic endopeptidase complex epsilon chain) (Proteasome chain 6) (Proteasome epsilon chain) (Proteasome subunit MB1) (Proteasome subunit X)	PSMB5	28.48	12	140.73	P28074;P28074-3;P28074-2;H0YJM8	P28074;P28074-3
P28161	Glutathione S-transferase Mu 2 (EC 2.5.1.18) (GST class-mu 2) (GSTM2-2)	GSTM2	25.744	13	54.877	P28161;E9PHN7;E9PHN6;F6XZQ7;P28161-2;E9PLF1;E9PGV1	P28161;E9PHN7;E9PHN6;F6XZQ7;P28161-2;E9PLF1
P28288	ATP-binding cassette sub-family D member 3 (EC 3.1.2.-) (EC 7.6.2.-) (70 kDa peroxisomal membrane protein) (PMP70)	ABCD3	75.475	4	23.983	P28288;P28288-2;P28288-3	P28288;P28288-2
P28289	Tropomodulin-1 (Erythrocyte tropomodulin) (E-Tmod)	TMOD1	40.569	17	158.89	P28289;P28289-2;Q9NZQ9;Q9NZQ9-2	P28289;P28289-2
P28331	NADH-ubiquinone oxidoreductase 75 kDa subunit, mitochondrial (EC 7.1.1.2) (Complex I-75kD) (CI-75kD)	NDUFS1	79.467	20	74.239	P28331;P28331-4;P28331-5;P28331-2;B4DJ81;P28331-3;C9JPQ5	P28331;P28331-4;P28331-5;P28331-2;B4DJ81;P28331-3
P28482	Mitogen-activated protein kinase 1 (MAP kinase 1) (MAPK 1) (EC 2.7.11.24) (ERT1) (Extracellular signal-regulated kinase 2) (ERK-2) (MAP kinase isoform p42) (p42-MAPK) (Mitogen-activated protein kinase 2) (MAP kinase 2) (MAPK 2)	MAPK1	41.389	21	206.77	P28482;P28482-2;H0YDH9;Q16659	P28482;P28482-2
P28676	Grancalcin	GCA	24.01	17	323.31	P28676;H7BXD5;H7C2Z6	P28676;H7BXD5;H7C2Z6
P28749	Retinoblastoma-like protein 1 (107 kDa retinoblastoma-associated protein) (p107) (pRb1)	RBL1	120.85	3	2.1263	P28749;P28749-2	P28749;P28749-2
P28799	Progranulin (PGRN) (Acrogranin) (Epithelin precursor) (Glycoprotein of 88 Kda) (GP88) (Glycoprotein 88) (Granulin precursor) (PC cell-derived growth factor) (PCDGF) (Proepithelin) (PEPI) [Cleaved into: Paragranulin; Granulin-1 (Granulin G); Granulin-2 (Granulin F); Granulin-3 (Epithelin-2) (Granulin B); Granulin-4 (Epithelin-1) (Granulin A); Granulin-5 (Granulin C); Granulin-6 (Granulin D); Granu…	GRN	63.544	4	3.309	P28799;P28799-3;P28799-2;K7EKL3;K7EQ05;K7EQI0	P28799;P28799-3;P28799-2;K7EKL3;K7EQ05
P28838	Cytosol aminopeptidase (EC 3.4.11.1) (Cysteinylglycine-S-conjugate dipeptidase) (EC 3.4.13.23) (Leucine aminopeptidase 3) (LAP-3) (Leucyl aminopeptidase) (Peptidase S) (Proline aminopeptidase) (EC 3.4.11.5) (Prolyl aminopeptidase)	LAP3	56.166	23	95.378	P28838;P28838-2;H0Y9Q1;H0Y983	P28838;P28838-2
P29144	Tripeptidyl-peptidase 2 (TPP-2) (EC 3.4.14.10) (Tripeptidyl aminopeptidase) (Tripeptidyl-peptidase II) (TPP-II)	TPP2	138.35	46	323.31	P29144;Q5VZU9	P29144;Q5VZU9
P29218	Inositol monophosphatase 1 (IMP 1) (IMPase 1) (EC 3.1.3.25) (D-galactose 1-phosphate phosphatase) (EC 3.1.3.94) (Inositol-1(or 4)-monophosphatase 1) (Lithium-sensitive myo-inositol monophosphatase A1)	IMPA1	30.188	12	323.31	P29218;P29218-3;H0YBL1;E5RIP7;E5RG13;E5RI82;E5RGY4;P29218-2;E5RG94;E5RIF4;E5RHE9	P29218;P29218-3;H0YBL1;E5RIP7;E5RG13;E5RI82;E5RGY4;P29218-2
P29350	Tyrosine-protein phosphatase non-receptor type 6 (EC 3.1.3.48) (Hematopoietic cell protein-tyrosine phosphatase) (Protein-tyrosine phosphatase 1C) (PTP-1C) (Protein-tyrosine phosphatase SHP-1) (SH-PTP1)	PTPN6	67.56	40	323.31	P29350;P29350-4;P29350-3;P29350-2;F5H0N8;F5H1Z8;F5H5H9;F5GY79;F5H1V7;F5GXD4;U3KQS1;F5H4Z1	P29350;P29350-4;P29350-3;P29350-2
P29353	SHC-transforming protein 1 (SHC-transforming protein 3) (SHC-transforming protein A) (Src homology 2 domain-containing-transforming protein C1) (SH2 domain protein C1)	SHC1	62.821	4	4.2611	P29353;P29353-2;P29353-7;P29353-6;Q5T181;Q5T182;P29353-3;P98077;X6R6D0;P29353-5	P29353;P29353-2;P29353-7;P29353-6;Q5T181;Q5T182;P29353-3
P29372	DNA-3-methyladenine glycosylase (EC 3.2.2.21) (3-alkyladenine DNA glycosylase) (3-methyladenine DNA glycosidase) (ADPG) (N-methylpurine-DNA glycosylase)	MPG	32.868	5	22.571	P29372;P29372-5;P29372-4;P29372-2;A2IDA3	P29372;P29372-5;P29372-4;P29372-2;A2IDA3
P29401	Transketolase (TK) (EC 2.2.1.1)	TKT	67.877	66	323.31	P29401;P29401-2;E9PFF2;F8W888;F8WAX4	P29401;P29401-2
P29466	Caspase-1 (CASP-1) (EC 3.4.22.36) (Interleukin-1 beta convertase) (IL-1BC) (Interleukin-1 beta-converting enzyme) (ICE) (IL-1 beta-converting enzyme) (p45) [Cleaved into: Caspase-1 subunit p20; Caspase-1 subunit p10]	CASP1	45.158	13	323.31	P29466;P29466-2;G3V169;B4DVD8;P29466-3;P29466-4;H0YEC7;Q5FBZ0;P29466-5	P29466;P29466-2;G3V169;B4DVD8;P29466-3;P29466-4;H0YEC7
P29558	RNA-binding motif, single-stranded-interacting protein 1 (Single-stranded DNA-binding protein MSSP-1) (Suppressor of CDC2 with RNA-binding motif 2)	RBMS1	44.505	2	3.0233	P29558;E7ETU5;F6Y5H0;P29558-2;Q15434;Q6XE24;E7EPF2;C9J9B2;F8VV01;F8W1T6;C9JIJ9;Q6XE24-3;Q6XE24-4;Q6XE24-5;Q6XE24-2	P29558;E7ETU5;F6Y5H0;P29558-2;Q15434;Q6XE24;E7EPF2;C9J9B2;F8VV01;F8W1T6;C9JIJ9;Q6XE24-3;Q6XE24-4;Q6XE24-5;Q6XE24-2
P29590	Protein PML (E3 SUMO-protein ligase PML) (EC 2.3.2.-) (Promyelocytic leukemia protein) (RING finger protein 71) (RING-type E3 SUMO transferase PML) (Tripartite motif-containing protein 19) (TRIM19)	PML	97.55	24	144.44	P29590;P29590-11;P29590-4;P29590-2;P29590-3;P29590-5;P29590-9;P29590-8;P29590-14;P29590-10;H3BT57;P29590-12;P29590-13;H3BT29;H3BUJ5;H3BVD2	P29590;P29590-11;P29590-4;P29590-2;P29590-3;P29590-5;P29590-9;P29590-8;P29590-14;P29590-10;H3BT57;P29590-12;P29590-13
P29597	Non-receptor tyrosine-protein kinase TYK2 (EC 2.7.10.2)	TYK2	133.65	7	4.5387	P29597;E9PM19;E9PPF2;E9PQM4;H0YE41	P29597;E9PM19;E9PPF2
P29692	Elongation factor 1-delta (EF-1-delta) (Antigen NY-CO-4)	EEF1D	31.121	15	202.15	P29692;P29692-2;E9PRY8;E9PK01;A0A087X1X7;E9PI39;E9PQ49;E9PPR1;E9PL12;E9PMW7;E9PIZ1;H0YCK7	P29692;P29692-2;E9PRY8;E9PK01;A0A087X1X7;E9PI39;E9PQ49
P29728	2'-5'-oligoadenylate synthase 2 ((2-5')oligo(A) synthase 2) (2-5A synthase 2) (EC 2.7.7.84) (p69 OAS / p71 OAS) (p69OAS / p71OAS)	OAS2	82.43	21	106.62	P29728;A0A087X0V5;P29728-2;F8W1C5;P29728-3;F8VPI5	P29728;A0A087X0V5;P29728-2
P29966	Myristoylated alanine-rich C-kinase substrate (MARCKS) (Protein kinase C substrate, 80 kDa protein, light chain) (80K-L protein) (PKCSL)	MARCKS	31.554	11	161.61	P29966;A0A087WZH7	P29966;A0A087WZH7
P29972	Aquaporin-1 (AQP-1) (Aquaporin-CHIP) (Urine water channel) (Water channel protein for red blood cells and kidney proximal tubule)	AQP1	28.526	2	189.12	P29972;K7N7A8;P29972-4;P29972-2;P29972-3	P29972;K7N7A8;P29972-4;P29972-2;P29972-3
P30038	Delta-1-pyrroline-5-carboxylate dehydrogenase, mitochondrial (P5C dehydrogenase) (EC 1.2.1.88) (Aldehyde dehydrogenase family 4 member A1) (L-glutamate gamma-semialdehyde dehydrogenase)	ALDH4A1	61.719	19	94.109	P30038;P30038-2;P30038-3;Q5TF55	P30038;P30038-2;P30038-3
P30040	Endoplasmic reticulum resident protein 29 (ERp29) (Endoplasmic reticulum resident protein 28) (ERp28) (Endoplasmic reticulum resident protein 31) (ERp31)	ERP29	28.993	12	160.76	P30040;F8VY02;F8W1G0;P30040-2	P30040;F8VY02
P30041	Peroxiredoxin-6 (EC 1.11.1.27) (1-Cys peroxiredoxin) (1-Cys PRX) (24 kDa protein) (Acidic calcium-independent phospholipase A2) (aiPLA2) (EC 3.1.1.4) (Antioxidant protein 2) (Glutathione-dependent peroxiredoxin) (Liver 2D page spot 40) (Lysophosphatidylcholine acyltransferase 5) (LPC acyltransferase 5) (LPCAT-5) (Lyso-PC acyltransferase 5) (EC 2.3.1.23) (Non-selenium glutathione peroxidase) (NSGP…	PRDX6	25.035	19	323.31	P30041	P30041
P30043	Flavin reductase (NADPH) (FR) (EC 1.5.1.30) (Biliverdin reductase B) (BVR-B) (EC 1.3.1.24) (Biliverdin-IX beta-reductase) (Green heme-binding protein) (GHBP) (NADPH-dependent diaphorase) (NADPH-flavin reductase) (FLR)	BLVRB	22.119	11	292.47	P30043;M0R192;M0QZL1	P30043;M0R192;M0QZL1
P30044	Peroxiredoxin-5, mitochondrial (EC 1.11.1.24) (Alu corepressor 1) (Antioxidant enzyme B166) (AOEB166) (Liver tissue 2D-page spot 71B) (PLP) (Peroxiredoxin V) (Prx-V) (Peroxisomal antioxidant enzyme) (TPx type VI) (Thioredoxin peroxidase PMP20) (Thioredoxin-dependent peroxiredoxin 5)	PRDX5	22.086	14	323.31	P30044;P30044-2;P30044-3;P30044-4	P30044;P30044-2;P30044-3;P30044-4
P30046	D-dopachrome decarboxylase (EC 4.1.1.84) (D-dopachrome tautomerase) (Phenylpyruvate tautomerase II)	DDT	12.712	8	152.11	P30046;A6NHG4;J3KQ18;B5MC82;P30046-2;H7C342	P30046;A6NHG4;J3KQ18;B5MC82;P30046-2
P30047	GTP cyclohydrolase 1 feedback regulatory protein (GFRP) (GTP cyclohydrolase I feedback regulatory protein) (p35)	GCHFR	9.6981	3	44.105	P30047;H0YNX7;P30047-2;H0YNM1	P30047;H0YNX7;P30047-2
P30048	Thioredoxin-dependent peroxide reductase, mitochondrial (EC 1.11.1.24) (Antioxidant protein 1) (AOP-1) (HBC189) (Peroxiredoxin III) (Prx-III) (Peroxiredoxin-3) (Protein MER5 homolog) (Thioredoxin-dependent peroxiredoxin 3)	PRDX3	27.692	9	243.49	P30048;P30048-2	P30048;P30048-2
P30049	ATP synthase subunit delta, mitochondrial (ATP synthase F1 subunit delta) (F-ATPase delta subunit)	ATP5F1D	17.49	4	53.586	P30049;A0A087WTL3	P30049
P30050	Large ribosomal subunit protein uL11 (60S ribosomal protein L12)	RPL12	17.818	5	109.96	P30050;P30050-2	P30050;P30050-2
P30084	Enoyl-CoA hydratase, mitochondrial (mECH) (mECH1) (EC 4.2.1.17) (EC 5.3.3.8) (Enoyl-CoA hydratase 1) (ECHS1) (Short-chain enoyl-CoA hydratase) (SCEH)	ECHS1	31.387	11	57.236	P30084	P30084
P30085	UMP-CMP kinase (EC 2.7.4.14) (Deoxycytidylate kinase) (CK) (dCMP kinase) (Nucleoside-diphosphate kinase) (EC 2.7.4.6) (Uridine monophosphate/cytidine monophosphate kinase) (UMP/CMP kinase) (UMP/CMPK)	CMPK1	22.222	11	238.68	P30085;Q5T0D2;P30085-2	P30085;Q5T0D2;P30085-2
P30086	Phosphatidylethanolamine-binding protein 1 (PEBP-1) (HCNPpp) (Neuropolypeptide h3) (Prostatic-binding protein) (Raf kinase inhibitor protein) (RKIP) [Cleaved into: Hippocampal cholinergic neurostimulating peptide (HCNP)]	PEBP1	21.057	14	270.48	P30086	P30086
P30101	Protein disulfide-isomerase A3 (EC 5.3.4.1) (58 kDa glucose-regulated protein) (58 kDa microsomal protein) (p58) (Disulfide isomerase ER-60) (Endoplasmic reticulum resident protein 57) (ER protein 57) (ERp57) (Endoplasmic reticulum resident protein 60) (ER protein 60) (ERp60)	PDIA3	56.782	33	323.31	P30101	P30101
P30153	Serine/threonine-protein phosphatase 2A 65 kDa regulatory subunit A alpha isoform (Medium tumor antigen-associated 61 kDa protein) (PP2A subunit A isoform PR65-alpha) (PP2A subunit A isoform R1-alpha)	PPP2R1A	65.308	28	323.31	P30153;B3KQV6;C9J9C1;E9PH38;M0QXG4;M0R0K6;E9PPI5;E9PNM7;E9PHZ6	P30153;B3KQV6;C9J9C1
P30154	Serine/threonine-protein phosphatase 2A 65 kDa regulatory subunit A beta isoform (PP2A subunit A isoform PR65-beta) (PP2A subunit A isoform R1-beta)	PPP2R1B	66.213	8	4.0786	P30154;P30154-2;P30154-4;P30154-3;P30154-5;H0YDG7	P30154;P30154-2;P30154-4;P30154-3;P30154-5
P30273	High affinity immunoglobulin epsilon receptor subunit gamma (Fc receptor gamma-chain) (FcRgamma) (Fc-epsilon RI-gamma) (IgE Fc receptor subunit gamma) (FceRI gamma)	FCER1G	9.6674	2	41.477	P30273;A6NCQ8	P30273;A6NCQ8
P30405	Peptidyl-prolyl cis-trans isomerase F, mitochondrial (PPIase F) (EC 5.2.1.8) (Cyclophilin D) (CyP-D) (CypD) (Cyclophilin F) (Mitochondrial cyclophilin) (CyP-M) (Rotamase F)	PPIF	22.04	6	9.429	P30405;R4GN99;H0Y548;P30405-2	P30405;R4GN99;H0Y548;P30405-2
P30419	Glycylpeptide N-tetradecanoyltransferase 1 (EC 2.3.1.97) (Myristoyl-CoA:protein N-myristoyltransferase 1) (HsNMT1) (NMT 1) (Type I N-myristoyltransferase) (Peptide N-myristoyltransferase 1) (Protein-lysine myristoyltransferase NMT1) (EC 2.3.1.-)	NMT1	56.806	11	79.534	P30419;P30419-2;O60551;Q5VUC6;K7EN82	P30419;P30419-2
P30519	Heme oxygenase 2 (HO-2) (EC 1.14.14.18) [Cleaved into: Heme oxygenase 2 soluble form]	HMOX2	32.837	6	22.774	P30519-2	P30519-2
P30520	Adenylosuccinate synthetase isozyme 2 (AMPSase 2) (AdSS 2) (EC 6.3.4.4) (Adenylosuccinate synthetase, acidic isozyme) (Adenylosuccinate synthetase, liver isozyme) (L-type adenylosuccinate synthetase) (IMP--aspartate ligase 2)	ADSS2	50.097	24	323.31	P30520;G3V5D8;G3V232	P30520
P30533	Alpha-2-macroglobulin receptor-associated protein (Alpha-2-MRAP) (Low density lipoprotein receptor-related protein-associated protein 1) (RAP)	LRPAP1	41.465	9	16.626	P30533;D6REW6	P30533
P30566	Adenylosuccinate lyase (ADSL) (ASL) (EC 4.3.2.2) (Adenylosuccinase) (ASase)	ADSL	54.889	19	249.57	P30566;A0A0A6YY92;P30566-2;A0A096LNY6;A0A096LNY5;A0A096LPA2;A0A096LP92;A0A096LNY4;B4DEP1;A0A096LP72;A0A096LNT4;V9GY96;A0A096LP76	P30566;A0A0A6YY92;P30566-2;A0A096LNY6;A0A096LNY5
P30613	Pyruvate kinase PKLR (EC 2.7.1.40) (Pyruvate kinase 1) (Pyruvate kinase isozymes L/R) (R-type/L-type pyruvate kinase) (Red cell/liver pyruvate kinase)	PKLR	61.829	16	68.997	P30613;P30613-2	P30613;P30613-2
P30622	CAP-Gly domain-containing linker protein 1 (Cytoplasmic linker protein 1) (Cytoplasmic linker protein 170 alpha-2) (CLIP-170) (Reed-Sternberg intermediate filament-associated protein) (Restin)	CLIP1	162.24	31	170.13	P30622;P30622-2;P30622-1;J3KP58;F5H0N7;F5H6A0;F5H1T5;F6VGP8	P30622;P30622-2;P30622-1;J3KP58;F5H0N7
P30626	Sorcin (22 kDa protein) (CP-22) (CP22) (V19)	SRI	21.676	10	41.749	P30626;C9J0K6;P30626-3;P30626-2;B4DHQ6	P30626;C9J0K6;P30626-3;P30626-2;B4DHQ6
P30679	Guanine nucleotide-binding protein subunit alpha-15 (G alpha-15) (G-protein subunit alpha-15) (Epididymis tissue protein Li 17E) (Guanine nucleotide-binding protein subunit alpha-16) (G alpha-16) (G-protein subunit alpha-16)	GNA15	43.568	3	7.6992	P30679	P30679
P30740	Leukocyte elastase inhibitor (LEI) (Monocyte/neutrophil elastase inhibitor) (EI) (M/NEI) (Peptidase inhibitor 2) (PI-2) (Serpin B1)	SERPINB1	42.741	46	323.31	P30740;P30740-2;O75830;C9J7N5	P30740;P30740-2
P30876	DNA-directed RNA polymerase II subunit RPB2 (EC 2.7.7.6) (3'-5' exoribonuclease) (EC 3.1.13.-) (DNA-directed RNA polymerase II 140 kDa polypeptide) (DNA-directed RNA polymerase II subunit B) (RNA polymerase II subunit 2) (RNA polymerase II subunit B2) (RNA-directed RNA polymerase II subunit RPB2) (EC 2.7.7.48)	POLR2B	133.9	20	40.781	P30876;C9J2Y9;C9J4M6	P30876;C9J2Y9;C9J4M6
P31040	Succinate dehydrogenase [ubiquinone] flavoprotein subunit, mitochondrial (EC 1.3.5.1) (Flavoprotein subunit of complex II) (Fp)	SDHA	72.691	19	323.31	P31040;P31040-2;D6RFM5;A0A087X1I3;P31040-3;H0Y8X1	P31040;P31040-2;D6RFM5;A0A087X1I3;P31040-3
P31146	Coronin-1A (Coronin-like protein A) (Clipin-A) (Coronin-like protein p57) (Tryptophan aspartate-containing coat protein) (TACO)	CORO1A	51.026	46	323.31	P31146;H3BRY3	P31146;H3BRY3
P31150	Rab GDP dissociation inhibitor alpha (Rab GDI alpha) (Guanosine diphosphate dissociation inhibitor 1) (GDI-1) (Oligophrenin-2) (Protein XAP-4)	GDI1	50.582	30	323.31	P31150;G5E9U5	P31150
P31151	Protein S100-A7 (Psoriasin) (S100 calcium-binding protein A7)	S100A7	11.471	6	53.36	P31151;Q86SG5	P31151;Q86SG5
P31153	S-adenosylmethionine synthase isoform type-2 (AdoMet synthase 2) (EC 2.5.1.6) (Methionine adenosyltransferase 2) (MAT 2) (Methionine adenosyltransferase II) (MAT-II)	MAT2A	43.66	15	59	P31153;P31153-2;Q00266	P31153;P31153-2
P31689	DnaJ homolog subfamily A member 1 (DnaJ protein homolog 2) (HSDJ) (Heat shock 40 kDa protein 4) (Heat shock protein J2) (HSJ-2) (Human DnaJ protein 2) (hDj-2)	DNAJA1	44.868	8	62.422	P31689;P31689-2	P31689;P31689-2
P31749	RAC-alpha serine/threonine-protein kinase (EC 2.7.11.1) (Protein kinase B) (PKB) (Protein kinase B alpha) (PKB alpha) (Proto-oncogene c-Akt) (RAC-PK-alpha)	AKT1	55.686	10	20.545	P31749;P31749-2;A0A087WY56;Q9Y243;G3V4I6;G3V3K5;G3V3X1;G3V2I6;Q9Y243-2;J3KTC6	P31749;P31749-2
P31751	RAC-beta serine/threonine-protein kinase (EC 2.7.11.1) (Protein kinase Akt-2) (Protein kinase B beta) (PKB beta) (RAC-PK-beta)	AKT2	55.768	10	9.8979	P31751;M0R0P9;P31751-2;J3QLS6;C9JHS6;J3KRI8;A8MX96;E7EVP8;M0QZK3;J3QKW1;C9JIJ1;A0A0A0MRF1;M0R275;J3KSY8;C9JC83;M0QZW8;C9JIF6;C9J258;J3QL45;M0R283	P31751;M0R0P9;P31751-2;J3QLS6;C9JHS6
P31930	Cytochrome b-c1 complex subunit 1, mitochondrial (Complex III subunit 1) (Core protein I) (Ubiquinol-cytochrome-c reductase complex core protein 1)	UQCRC1	52.645	13	86.531	P31930	P31930
P31937	3-hydroxyisobutyrate dehydrogenase, mitochondrial (HIBADH) (EC 1.1.1.31)	HIBADH	35.329	5	44.166	P31937;H7BZL2	P31937
P31939	Bifunctional purine biosynthesis protein ATIC (AICAR transformylase/inosine monophosphate cyclohydrolase) (ATIC) [Cleaved into: Bifunctional purine biosynthesis protein ATIC, N-terminally processed] [Includes: Phosphoribosylaminoimidazolecarboxamide formyltransferase (EC 2.1.2.3) (5-aminoimidazole-4-carboxamide ribonucleotide formyltransferase) (AICAR formyltransferase) (AICAR transformylase); In…	ATIC	64.615	32	242.53	P31939;P31939-2;C9JLK0;H7C1S2;F8WEF0	P31939;P31939-2
P31942	Heterogeneous nuclear ribonucleoprotein H3 (hnRNP H3) (Heterogeneous nuclear ribonucleoprotein 2H9) (hnRNP 2H9)	HNRNPH3	36.926	11	323.31	P31942;P31942-2;P31942-3;P31942-4;P31942-6;P31942-5	P31942;P31942-2;P31942-3
P31943	Heterogeneous nuclear ribonucleoprotein H (hnRNP H) [Cleaved into: Heterogeneous nuclear ribonucleoprotein H, N-terminally processed]	HNRNPH1	49.229	21	323.31	P31943;G8JLB6;E9PCY7;D6RBM0;D6RIT2;D6RIU0;D6RAM1;D6R9T0;D6RFM3;D6RDU3;D6RJ04;D6RIH9;E7EQJ0;E5RGV0;E7EN40;H0YB39;D6RDL0;H0YAQ2;H0YBG7;H0YBD7;D6RF17;D6R9D3;E5RJ94	P31943;G8JLB6;E9PCY7;D6RBM0;D6RIT2;D6RIU0;D6RAM1;D6R9T0;D6RFM3;D6RDU3;D6RJ04;D6RIH9
P31944	Caspase-14 (CASP-14) (EC 3.4.22.-) [Cleaved into: Caspase-14 subunit p17, mature form; Caspase-14 subunit p10, mature form; Caspase-14 subunit p20, intermediate form; Caspase-14 subunit p8, intermediate form]	CASP14	27.679	7	14.136	P31944	P31944
P31946	14-3-3 protein beta/alpha (Protein 1054) (Protein kinase C inhibitor protein 1) (KCIP-1) [Cleaved into: 14-3-3 protein beta/alpha, N-terminally processed]	YWHAB	28.082	20	323.31	P31946;P31946-2;Q4VY20;Q4VY19	P31946;P31946-2
P31948	Stress-induced-phosphoprotein 1 (STI1) (Hsc70/Hsp90-organizing protein) (Hop) (Renal carcinoma antigen NY-REN-11) (Transformation-sensitive protein IEF SSP 3521)	STIP1	62.639	26	315.31	P31948;P31948-2;P31948-3;F5H783;F5GXD8;H0YGI8	P31948;P31948-2;P31948-3;F5H783
P31949	Protein S100-A11 (Calgizzarin) (Metastatic lymph node gene 70 protein) (MLN 70) (Protein S100-C) (S100 calcium-binding protein A11) [Cleaved into: Protein S100-A11, N-terminally processed]	S100A11	11.74	9	323.31	P31949	P31949
P31997	Carcinoembryonic antigen-related cell adhesion molecule 8 (CD67 antigen) (Carcinoembryonic antigen CGM6) (Non-specific cross-reacting antigen NCA-95) (CD antigen CD66b)	CEACAM8	38.153	10	323.31	P31997;A0A087X2E2	P31997;A0A087X2E2
P32019	Type II inositol 1,4,5-trisphosphate 5-phosphatase (EC 3.1.3.36) (75 kDa inositol polyphosphate-5-phosphatase) (Phosphoinositide 5-phosphatase) (5PTase)	INPP5B	112.85	7	11.777	P32019;E7ESY0;P32019-3;P32019-4;P32019-2	P32019;E7ESY0;P32019-3;P32019-4;P32019-2
P32119	Peroxiredoxin-2 (EC 1.11.1.24) (Natural killer cell-enhancing factor B) (NKEF-B) (PRP) (Thiol-specific antioxidant protein) (TSA) (Thioredoxin peroxidase 1) (Thioredoxin-dependent peroxide reductase 1) (Thioredoxin-dependent peroxiredoxin 2)	PRDX2	21.892	22	323.31	P32119;A6NIW5;P32119-2	P32119;A6NIW5
P32121	Beta-arrestin-2 (Arrestin beta-2) (Non-visual arrestin-3)	ARRB2	46.105	24	323.31	P32121;P32121-3;P32121-4;P32121-5;P32121-2;K7ENA6;I3L412;Q68DZ5;K7EL17;I3L0V6	P32121;P32121-3;P32121-4;P32121-5;P32121-2;K7ENA6;I3L412
P32189	Glycerol kinase (Glycerokinase) (EC 2.7.1.30) (ATP:glycerol 3-phosphotransferase)	GK	61.244	5	14.704	P32189;P32189-1;P32189-4;P32189-2;Q14409;F8WC39;A6NP46;H7C2A0;Q14410;F8WDA9;F8WBI8	P32189;P32189-1;P32189-4;P32189-2;Q14409;F8WC39;A6NP46
P32320	Cytidine deaminase (EC 3.5.4.5) (Cytidine aminohydrolase)	CDA	16.185	7	323.31	P32320	P32320
P32455	Guanylate-binding protein 1 (EC 3.6.1.-) (EC 3.6.5.-) (GTP-binding protein 1) (GBP-1) (HuGBP-1) (hGBP1) (Guanine nucleotide-binding protein 1) (Interferon-induced guanylate-binding protein 1)	GBP1	67.93	13	22.061	P32455;Q9H0R5;H3BNS1	P32455
P32456	Guanylate-binding protein 2 (EC 3.6.5.-) (GTP-binding protein 2) (GBP-2) (HuGBP-2) (Guanine nucleotide-binding protein 2) (Interferon-induced guanylate-binding protein 2)	GBP2	67.208	14	104	P32456	P32456
P32942	Intercellular adhesion molecule 3 (ICAM-3) (CDw50) (ICAM-R) (CD antigen CD50)	ICAM3	59.54	11	35.535	P32942;K7ERN2;K7ERF0;K7EP52;K7EQC7	P32942;K7ERN2
P32969	Large ribosomal subunit protein uL6 (60S ribosomal protein L9)	RPL9; RPL9P7; RPL9P8; RPL9P9	21.863	7	35.78	P32969;E7ESE0;D6RAN4;H0Y9V9;H0Y9R4	P32969;E7ESE0;D6RAN4;H0Y9V9
P33121	Long-chain-fatty-acid--CoA ligase 1 (EC 6.2.1.3) (Acyl-CoA synthetase 1) (ACS1) (Arachidonate--CoA ligase) (EC 6.2.1.15) (Long-chain acyl-CoA synthetase 1) (LACS 1) (Long-chain acyl-CoA synthetase 2) (LACS 2) (Long-chain fatty acid-CoA ligase 2) (Palmitoyl-CoA ligase 1) (Palmitoyl-CoA ligase 2) (Phytanate--CoA ligase) (EC 6.2.1.24)	ACSL1	77.942	37	260.77	P33121;P33121-3;E7EPM6;P33121-2;B7Z3Z9;D6RER0;H0Y9U7;H0Y9Z9;D6RG07;Q9UKU0-7	P33121;P33121-3;E7EPM6;P33121-2;B7Z3Z9
P33176	Kinesin-1 heavy chain (Conventional kinesin heavy chain) (Ubiquitous kinesin heavy chain) (UKHC)	KIF5B	109.68	48	297.01	P33176;O60282;A0A0G2JMZ6;Q12840;J3KNA1;O60282-2;C9JWB9	P33176
P33240	Cleavage stimulation factor subunit 2 (CF-1 64 kDa subunit) (Cleavage stimulation factor 64 kDa subunit) (CSTF 64 kDa subunit) (CstF-64)	CSTF2	60.959	2	7.618	P33240;E9PID8;E7EWR4;P33240-2;Q9H0L4;A0A0A0MT56	P33240;E9PID8;E7EWR4;P33240-2;Q9H0L4;A0A0A0MT56
P33241	Lymphocyte-specific protein 1 (47 kDa actin-binding protein) (52 kDa phosphoprotein) (pp52) (Lymphocyte-specific antigen WP34)	LSP1	37.191	17	323.31	P33241;P33241-3;P33241-2;E7EMG9;E9PBD8;C9JU59;C9JKF7;C9JDV1;C9J9B9;C9JNQ1	P33241;P33241-3;P33241-2;E7EMG9;E9PBD8
P33316	Deoxyuridine 5'-triphosphate nucleotidohydrolase, mitochondrial (dUTPase) (EC 3.6.1.23) (dUTP pyrophosphatase)	DUT	26.563	3	10.827	P33316;P33316-2;H0YNW5;H0YKC5;H0YKI0;H0YMP1;H0YMM5;A0A0C4DGL3;H0YNJ9	P33316;P33316-2;H0YNW5;H0YKC5;H0YKI0
P33527	Multidrug resistance-associated protein 1 (EC 7.6.2.2) (ATP-binding cassette sub-family C member 1) (Glutathione-S-conjugate-translocating ATPase ABCC1) (EC 7.6.2.3) (Leukotriene C(4) transporter) (LTC4 transporter)	ABCC1	171.59	10	7.8984	P33527;P33527-5;P33527-2;P33527-3;P33527-9;A0A0A0MS99;I3L4X2;P33527-8;P33527-6;P33527-7;P33527-4;O15438;O15438-4;O95255;A0A0G2JMM2;A0A0G2JMG3	P33527;P33527-5;P33527-2;P33527-3;P33527-9;A0A0A0MS99;I3L4X2;P33527-8;P33527-6;P33527-7;P33527-4
P33897	ATP-binding cassette sub-family D member 1 (EC 3.1.2.-) (EC 7.6.2.-) (Adrenoleukodystrophy protein) (ALDP)	ABCD1	82.936	2	2.4417	P33897	P33897
P34059	N-acetylgalactosamine-6-sulfatase (EC 3.1.6.4) (Chondroitinsulfatase) (Chondroitinase) (Galactose-6-sulfate sulfatase) (GalN6S) (N-acetylgalactosamine-6-sulfate sulfatase) (GalNAc6S sulfatase)	GALNS	58.025	14	238.28	P34059;H3BP66	P34059
P34896	Serine hydroxymethyltransferase, cytosolic (SHMT) (EC 2.1.2.1) (Glycine hydroxymethyltransferase) (Serine methylase)	SHMT1	53.082	17	43.202	P34896;P34896-2;P34896-4;P34896-3;J3KRK5;J3KRZ5	P34896;P34896-2;P34896-4;P34896-3
P34897	Serine hydroxymethyltransferase, mitochondrial (SHMT) (EC 2.1.2.1) (Glycine hydroxymethyltransferase) (Serine methylase)	SHMT2	55.992	11	31.719	P34897;P34897-3;P34897-2;H0YIZ0;G3V2Y4;G3V5L0;G3V4W5;G3V2D2;G3V540	P34897;P34897-3;P34897-2;H0YIZ0;G3V2Y4
P34910	Protein EVI2B (Ecotropic viral integration site 2B protein homolog) (EVI-2B) (CD antigen CD361)	EVI2B	48.666	6	323.31	P34910;P34910-2	P34910;P34910-2
P34932	Heat shock 70 kDa protein 4 (HSP70RY) (Heat shock 70-related protein APG-2)	HSPA4	94.33	35	323.31	P34932;A0A087WYC1;A0A087WTS8;P34932-2	P34932;A0A087WYC1;A0A087WTS8
P34949	Mannose-6-phosphate isomerase (EC 5.3.1.8) (Phosphohexomutase) (Phosphomannose isomerase) (PMI)	MPI	46.655	7	13.445	P34949;F5GX71;H3BPB8;H3BMZ9;H3BPP3;H3BP57;H3BT48;H3BUZ9;P34949-2;H3BPM5;H3BPU7;H3BU66;H3BN01;H3BQX0;H3BNY8;H3BT46;B4DYB8;H3BUG1	P34949;F5GX71;H3BPB8;H3BMZ9;H3BPP3;H3BP57;H3BT48;H3BUZ9;P34949-2;H3BPM5
P35232	Prohibitin 1	PHB1	29.804	13	99.952	P35232;C9JW96;E7ESE2;E9PCW0;C9JZ20;P35232-2;D6RBK0	P35232;C9JW96;E7ESE2;E9PCW0;C9JZ20;P35232-2
P35236	Tyrosine-protein phosphatase non-receptor type 7 (EC 3.1.3.48) (Hematopoietic protein-tyrosine phosphatase) (HEPTP) (Protein-tyrosine phosphatase LC-PTP)	PTPN7	40.529	9	63.456	P35236;J3KR55;P35236-2;P35236-3;H7C5I3;E9PE54;E7EUM0;F8WF66;C9JBA9;C9IYI6;H7C4T8	P35236;J3KR55;P35236-2;P35236-3;H7C5I3
P35241	Radixin	RDX	68.563	24	18.713	P35241;P35241-5;P35241-4;P35241-3;P35241-2	P35241;P35241-5;P35241-4
P35244	Replication protein A 14 kDa subunit (RP-A p14) (Replication factor A protein 3) (RF-A protein 3)	RPA3	13.569	10	219.41	P35244;B5MC59	P35244;B5MC59
P35249	Replication factor C subunit 4 (Activator 1 37 kDa subunit) (A1 37 kDa subunit) (Activator 1 subunit 4) (Replication factor C 37 kDa subunit) (RF-C 37 kDa subunit) (RFC37)	RFC4	39.681	6	8.2997	P35249;C9JZI1;P35249-2;C9JTT7;C9J8M3;C9JXZ7;H7C1P0;C9JGY5;F8WE44	P35249;C9JZI1;P35249-2;C9JTT7;C9J8M3;C9JXZ7
P35268	Large ribosomal subunit protein eL22 (60S ribosomal protein L22) (EBER-associated protein) (EAP) (Epstein-Barr virus small RNA-associated protein) (Heparin-binding protein HBp15)	RPL22	14.787	3	6.4532	P35268;K7EJT5;K7EP65;K7EKS7;K7ELC4;K7EMH1;K7ERI7	P35268;K7EJT5;K7EP65;K7EKS7;K7ELC4;K7EMH1;K7ERI7
P35354	Prostaglandin G/H synthase 2 (EC 1.14.99.1) (Cyclooxygenase-2) (COX-2) (PHS II) (Prostaglandin H2 synthase 2) (PGH synthase 2) (PGHS-2) (Prostaglandin-endoperoxide synthase 2)	PTGS2	68.995	6	5.9589	P35354;Q6ZYK7	P35354
P35542	Serum amyloid A-4 protein (Constitutively expressed serum amyloid A protein) (C-SAA)	SAA4	14.746	4	3.4944	P35542;A0A096LPE2;A0A087X0E2	P35542;A0A096LPE2;A0A087X0E2
P35573	Glycogen debranching enzyme (Glycogen debrancher) [Includes: 4-alpha-glucanotransferase (EC 2.4.1.25) (Oligo-1,4-1,4-glucantransferase); Amylo-alpha-1,6-glucosidase (Amylo-1,6-glucosidase) (EC 3.2.1.33) (Dextrin 6-alpha-D-glucosidase)]	AGL	174.76	56	323.31	P35573;P35573-3	P35573;P35573-3
P35579	Myosin-9 (Cellular myosin heavy chain, type A) (Myosin heavy chain 9) (Myosin heavy chain, non-muscle IIa) (Non-muscle myosin heavy chain A) (NMMHC-A) (Non-muscle myosin heavy chain IIa) (NMMHC II-a) (NMMHC-IIA)	MYH9	226.53	213	323.31	P35579;P35579-2;Q5BKV1;B1AH99	P35579;P35579-2
P35580	Myosin-10 (Cellular myosin heavy chain, type B) (Myosin heavy chain 10) (Myosin heavy chain, non-muscle IIb) (Non-muscle myosin heavy chain B) (NMMHC-B) (Non-muscle myosin heavy chain IIb) (NMMHC II-b) (NMMHC-IIB)	MYH10	229	25	50.348	P35580;P35580-2;P35580-5;P35580-3;P35580-4;E7ERA5	P35580;P35580-2;P35580-5;P35580-3;P35580-4
P35606	Coatomer subunit beta' (Beta'-coat protein) (Beta'-COP) (p102)	COPB2	102.49	37	323.31	P35606;P35606-2;D6R997;D6RBZ7;D6RCL6;D6RBG7;D6RBT6;H0Y938;H0YAC7	P35606;P35606-2
P35611	Alpha-adducin (Erythrocyte adducin subunit alpha)	ADD1	80.954	20	269.75	P35611;P35611-3;P35611-2;E7EV99;E7ENY0;P35611-6;P35611-4;P35611-5;H0Y9H2;A0A0A0MSR2;D6RF25;D6RAH3;D6RJE2;H0YG19;H0YFD8	P35611;P35611-3;P35611-2;E7EV99;E7ENY0;P35611-6;P35611-4;P35611-5;H0Y9H2;A0A0A0MSR2
P35612	Beta-adducin (Erythrocyte adducin subunit beta)	ADD2	80.853	23	241.45	P35612;P35612-4;P35612-3;P35612-2;P35612-8;P35612-9;P35612-5;P35612-6;C9JTM0;C9J080;C9J299;P35612-7	P35612;P35612-4;P35612-3;P35612-2;P35612-8;P35612-9
P35613	Basigin (5F7) (Collagenase stimulatory factor) (Extracellular matrix metalloproteinase inducer) (EMMPRIN) (Hepatoma-associated antigen) (HAb18G) (Leukocyte activation antigen M6) (OK blood group antigen) (Tumor cell-derived collagenase stimulatory factor) (TCSF) (CD antigen CD147)	BSG	42.2	8	85.761	P35613;A0A087WUV8;P35613-3;P35613-4;P35613-2;A0A087X2B5;R4GMX5;I3L192;R4GN83	P35613;A0A087WUV8;P35613-3;P35613-4;P35613-2;A0A087X2B5
P35637	RNA-binding protein FUS (75 kDa DNA-pairing protein) (Oncogene FUS) (Oncogene TLS) (POMp75) (Translocated in liposarcoma protein)	FUS	53.425	6	39.105	P35637;H3BPE7;P35637-2	P35637;H3BPE7;P35637-2
P35658	Nuclear pore complex protein Nup214 (214 kDa nucleoporin) (Nucleoporin Nup214) (Protein CAN)	NUP214	213.62	17	42.631	P35658;P35658-3;P35658-2;P35658-4;P35658-5;A0A0A0MSW3;H0YDS4	P35658;P35658-3;P35658-2;P35658-4;P35658-5;A0A0A0MSW3
P35659	Protein DEK	DEK	42.674	14	215.78	P35659;P35659-2;B4DFG0;D6RDA2;D6R9L5;H0Y8X0;H0Y993	P35659;P35659-2;B4DFG0;D6RDA2
P35754	Glutaredoxin-1 (Thioltransferase-1) (TTase-1)	GLRX	11.776	4	16.896	P35754	P35754
P35813	Protein phosphatase 1A (EC 3.1.3.16) (Protein phosphatase 2C isoform alpha) (PP2C-alpha) (Protein phosphatase IA)	PPM1A	42.447	13	48.042	P35813;P35813-3;P35813-2	P35813;P35813-3;P35813-2
P35914	Hydroxymethylglutaryl-CoA lyase, mitochondrial (HL) (HMG-CoA lyase) (EC 4.1.3.4) (3-hydroxy-3-methylglutarate-CoA lyase)	HMGCL	34.36	6	10.393	P35914;P35914-3;P35914-2;H0Y2L7;Q8TB92-2;Q8TB92;G5E9S9;B7Z4D4;B7Z212;Q8TB92-5	P35914;P35914-3;P35914-2
P35998	26S proteasome regulatory subunit 7 (26S proteasome AAA-ATPase subunit RPT1) (Proteasome 26S subunit ATPase 2)	PSMC2	48.633	26	150.01	P35998;P35998-2;C9JLS9	P35998;P35998-2
P36222	Chitinase-3-like protein 1 (39 kDa synovial protein) (Cartilage glycoprotein 39) (CGP-39) (GP-39) (hCGP-39) (YKL-40)	CHI3L1	42.625	23	323.31	P36222;H0Y3U8	P36222
P36404	ADP-ribosylation factor-like protein 2	ARL2	20.878	6	6.4133	P36404;V9GYD0;P36404-2	P36404
P36405	ADP-ribosylation factor-like protein 3	ARL3	20.455	6	18.255	P36405	P36405
P36507	Dual specificity mitogen-activated protein kinase kinase 2 (MAP kinase kinase 2) (MAPKK 2) (EC 2.7.12.2) (ERK activator kinase 2) (MAPK/ERK kinase 2) (MEK 2)	MAP2K2	44.424	18	323.31	P36507;G5E9C7;M0R1B6	P36507;G5E9C7
P36542	ATP synthase subunit gamma, mitochondrial (ATP synthase F1 subunit gamma) (F-ATPase gamma subunit)	ATP5F1C	32.996	14	105.57	P36542;P36542-2	P36542;P36542-2
P36543	V-type proton ATPase subunit E 1 (V-ATPase subunit E 1) (V-ATPase 31 kDa subunit) (p31) (Vacuolar proton pump subunit E 1)	ATP6V1E1	26.145	16	323.31	P36543;P36543-2;P36543-3;C9J8H1	P36543;P36543-2;P36543-3;C9J8H1
P36551	Oxygen-dependent coproporphyrinogen-III oxidase, mitochondrial (COX) (Coprogen oxidase) (Coproporphyrinogenase) (EC 1.3.3.3)	CPOX	50.151	8	14.056	P36551;H0YA22;P36551-2	P36551
P36578	Large ribosomal subunit protein uL4 (60S ribosomal protein L1) (60S ribosomal protein L4)	RPL4	47.697	20	32.528	P36578;H3BM89;H3BU31;H3BTP7	P36578;H3BM89
P36639	Oxidized purine nucleoside triphosphate hydrolase (EC 3.6.1.56) (2-hydroxy-dATP diphosphatase) (7,8-dihydro-8-oxoguanine triphosphatase) (8-oxo-dGTPase) (Methylated purine nucleoside triphosphate hydrolase) (EC 3.6.1.-) (Nucleoside diphosphate-linked moiety X motif 1) (Nudix motif 1)	NUDT1	22.519	2	20.239	P36639;P36639-4;P36639-3;P36639-2	P36639;P36639-4;P36639-3;P36639-2
P36871	Phosphoglucomutase-1 (PGM 1) (EC 5.4.2.2) (Glucose phosphomutase 1)	PGM1	61.448	33	323.31	P36871;P36871-2;P36871-3	P36871;P36871-2;P36871-3
P36873	Serine/threonine-protein phosphatase PP1-gamma catalytic subunit (PP-1G) (EC 3.1.3.16) (Protein phosphatase 1C catalytic subunit)	PPP1CC	36.983	13	11.549	P36873;F8VYE8;P36873-2;F8VR82;F8W0W8;A0A087WYY5	P36873;F8VYE8;P36873-2;F8VR82;F8W0W8;A0A087WYY5
P36897	TGF-beta receptor type-1 (TGFR-1) (EC 2.7.11.30) (Activin A receptor type II-like protein kinase of 53kD) (Activin receptor-like kinase 5) (ALK-5) (ALK5) (Serine/threonine-protein kinase receptor R4) (SKR4) (TGF-beta type I receptor) (Transforming growth factor-beta receptor type I) (TGF-beta receptor type I) (TbetaR-I)	TGFBR1	55.959	6	8.3811	P36897;B4DY26;P36897-2;P36897-3;F8W1R9;F8VXZ5;P36896;Q8NER5;F8VRH6;F8VVC4;H0YHS4;F8W0K6;Q8NER5-3;Q8NER5-4;P36896-5;P36896-2;P36896-3;P36896-4	P36897;B4DY26;P36897-2;P36897-3;F8W1R9
P36915	Guanine nucleotide-binding protein-like 1 (GTP-binding protein HSR1)	GNL1	68.66	3	4.0634	P36915;P36915-2;A2AB27	P36915;P36915-2
P36957	Dihydrolipoyllysine-residue succinyltransferase component of 2-oxoglutarate dehydrogenase complex, mitochondrial (EC 2.3.1.61) (2-oxoglutarate dehydrogenase complex component E2) (OGDC-E2) (Dihydrolipoamide succinyltransferase component of 2-oxoglutarate dehydrogenase complex) (E2K)	DLST	48.755	7	64.391	P36957;P36957-2;Q86SW4;H0YJF9;G3V5M3;G3V3F0	P36957;P36957-2;Q86SW4
P36959	GMP reductase 1 (GMPR 1) (EC 1.7.1.7) (Guanosine 5'-monophosphate oxidoreductase 1) (Guanosine monophosphate reductase 1)	GMPR	37.418	7	48.022	P36959	P36959
P36969	Phospholipid hydroperoxide glutathione peroxidase GPX4 (PHGPx) (EC 1.11.1.12) (Glutathione peroxidase 4) (GPx-4) (GSHPx-4) (EC 1.11.1.9)	GPX4	22.174	7	16.443	P36969;K7ERP4;A0A087X2I2;A0A087WT12;P36969-2;K7EJ20;K7EKX7;K7ENB4;A0A0A0MTT1;R4GNE4;A0A087X247	P36969;K7ERP4;A0A087X2I2;A0A087WT12;P36969-2;K7EJ20;K7EKX7;K7ENB4;A0A0A0MTT1;R4GNE4
P37108	Signal recognition particle 14 kDa protein (SRP14) (18 kDa Alu RNA-binding protein)	SRP14	14.57	7	152.15	P37108;H0YLA2	P37108;H0YLA2
P37198	Nuclear pore glycoprotein p62 (62 kDa nucleoporin) (Nucleoporin Nup62)	NUP62	53.254	7	126.41	P37198;M0QXN5	P37198;M0QXN5
P37235	Hippocalcin-like protein 1 (Calcium-binding protein BDR-1) (HLP2) (Visinin-like protein 3) (VILIP-3)	HPCAL1	22.313	9	46.561	P37235;E9PC71;P84074;P61601;E5RK89;E5RFL9;E5RJT1;E5RJJ6;E5RGZ0;H7BZC1;E5RI95;E5RHE8;E5RI78;E5RHC8;E5RIG4;E5RIZ1;E5RIA5;E5RGA9	P37235;E9PC71;P84074
P37802	Transgelin-2 (Epididymis tissue protein Li 7e) (SM22-alpha homolog)	TAGLN2	22.391	12	248.41	P37802;P37802-2;X6RJP6;Q9UI15;C9J5W6	P37802;P37802-2;X6RJP6
P37837	Transaldolase (EC 2.2.1.2)	TALDO1	37.54	30	323.31	P37837;F2Z393;E9PKI8;E9PM01	P37837;F2Z393
P37840	Alpha-synuclein (Non-A beta component of AD amyloid) (Non-A4 component of amyloid precursor) (NACP)	SNCA	14.46	3	8.8281	P37840;E7EPV7;P37840-2;H6UYS7;P37840-3;D6RA31	P37840;E7EPV7;P37840-2;H6UYS7;P37840-3
P38117	Electron transfer flavoprotein subunit beta (Beta-ETF)	ETFB	27.843	14	48.731	P38117;P38117-2;M0QY67	P38117;P38117-2;M0QY67
P38159	RNA-binding motif protein, X chromosome (Glycoprotein p43) (Heterogeneous nuclear ribonucleoprotein G) (hnRNP G) [Cleaved into: RNA-binding motif protein, X chromosome, N-terminally processed]	RBMX	42.331	7	45.618	P38159;H0Y6E7;H3BT71;P38159-2;H3BR27;P38159-3;O75526;H3BNC1;Q8N7X1	P38159;H0Y6E7;H3BT71;P38159-2;H3BR27;P38159-3
P38606	V-type proton ATPase catalytic subunit A (V-ATPase subunit A) (EC 7.1.2.2) (V-ATPase 69 kDa subunit) (Vacuolar ATPase isoform VA68) (Vacuolar proton pump subunit alpha)	ATP6V1A	68.303	33	323.31	P38606;P38606-2;C9JVW8;C9JA17	P38606;P38606-2
P38646	Stress-70 protein, mitochondrial (75 kDa glucose-regulated protein) (GRP-75) (Heat shock 70 kDa protein 9) (Mortalin) (MOT) (Peptide-binding protein 74) (PBP74)	HSPA9	73.68	23	323.31	P38646;D6RJI2;H0Y8S0;H0YBG6;D6RA73	P38646
P38919	Eukaryotic initiation factor 4A-III (eIF-4A-III) (eIF4A-III) (EC 3.6.4.13) (ATP-dependent RNA helicase DDX48) (ATP-dependent RNA helicase eIF4A-3) (DEAD box protein 48) (Eukaryotic initiation factor 4A-like NUK-34) (Eukaryotic translation initiation factor 4A isoform 3) (Nuclear matrix protein 265) (NMP 265) (hNMP 265) [Cleaved into: Eukaryotic initiation factor 4A-III, N-terminally processed]	EIF4A3	46.871	18	95.235	P38919;I3L3H2	P38919
P39019	Small ribosomal subunit protein eS19 (40S ribosomal protein S19)	RPS19	16.06	12	30.461	P39019;M0R2L9;M0QXK4;M0QYF7;M0R140	P39019
P39023	Large ribosomal subunit protein uL3 (60S ribosomal protein L3) (HIV-1 TAR RNA-binding protein B) (TARBP-B)	RPL3	46.108	12	149.62	P39023;H7C422;G5E9G0;H7C3M2;B5MCW2;F8WCR1	P39023;H7C422;G5E9G0;H7C3M2;B5MCW2
P39210	Protein Mpv17	MPV17	18.628	2	18.829	B5MC53;B5MCF8;P39210;G5E9F5;C9J473;A8MPV4;H0Y6M5;E7EX18	B5MC53;B5MCF8;P39210;G5E9F5;C9J473;A8MPV4;H0Y6M5;E7EX18
P39656	Dolichyl-diphosphooligosaccharide--protein glycosyltransferase 48 kDa subunit (DDOST 48 kDa subunit) (Oligosaccharyl transferase 48 kDa subunit)	DDOST	50.8	18	323.31	P39656;A0A0C4DGS1;P39656-3;P39656-2;U3KQ84	P39656;A0A0C4DGS1;P39656-3;P39656-2
P39687	Acidic leucine-rich nuclear phosphoprotein 32 family member A (Acidic nuclear phosphoprotein pp32) (pp32) (Leucine-rich acidic nuclear protein) (LANP) (Mapmodulin) (Potent heat-stable protein phosphatase 2A inhibitor I1PP2A) (Putative HLA-DR-associated protein I) (PHAPI)	ANP32A	28.585	12	323.31	P39687;H0YN26;H7BZ09;O43423;O95626	P39687;H0YN26
P39748	Flap endonuclease 1 (FEN-1) (EC 3.1.-.-) (DNase IV) (Flap structure-specific endonuclease 1) (Maturation factor 1) (MF1) (hFEN-1)	FEN1	42.592	16	208	P39748;P39748-2;I3L3E9;F5H1Y3	P39748;P39748-2;I3L3E9
P39880	Homeobox protein cut-like 1 (CCAAT displacement protein) (CDP) (CDP/Cux p200) (Homeobox protein cux-1) [Cleaved into: CDP/Cux p110]	CUX1	164.19	2	1.8523	P39880;Q13948;Q13948-10;Q13948-2;P39880-6;P39880-4;P39880-5;P39880-2;P39880-3;P39880-9;Q13948-9	P39880;Q13948;Q13948-10;Q13948-2;P39880-6;P39880-4;P39880-5;P39880-2;P39880-3;P39880-9;Q13948-9
P40121	Macrophage-capping protein (Actin regulatory protein CAP-G)	CAPG	38.498	18	323.31	P40121;P40121-2;E7ENU9;B8ZZL6;H7C0X8	P40121;P40121-2;E7ENU9;B8ZZL6
P40197	Platelet glycoprotein V (GPV) (Glycoprotein 5) (CD antigen CD42d)	GP5	60.958	7	6.7829	P40197	P40197
P40198	Carcinoembryonic antigen-related cell adhesion molecule 3 (Carcinoembryonic antigen CGM1) (CD antigen CD66d)	CEACAM3	19.403	3	4.1081	P40198-2;P40198;P40198-3	P40198-2;P40198;P40198-3
P40199	Carcinoembryonic antigen-related cell adhesion molecule 6 (Non-specific crossreacting antigen) (Normal cross-reacting antigen) (CD antigen CD66c)	CEACAM6	37.194	8	323.31	P40199;M0QYM2	P40199
P40227	T-complex protein 1 subunit zeta (TCP-1-zeta) (Acute morphine dependence-related protein 2) (CCT-zeta-1) (HTR3) (Tcp20)	CCT6A	58.024	29	323.31	P40227;P40227-2;J3KRI6	P40227;P40227-2
P40261	Nicotinamide N-methyltransferase (EC 2.1.1.1)	NNMT	29.574	5	57.167	P40261;F5H0R4	P40261
P40306	Proteasome subunit beta type-10 (EC 3.4.25.1) (Low molecular mass protein 10) (Macropain subunit MECl-1) (Multicatalytic endopeptidase complex subunit MECl-1) (Proteasome MECl-1) (Proteasome subunit beta-2i)	PSMB10	28.936	11	323.31	P40306;J3QQN1;J3QL48	P40306
P40429	Large ribosomal subunit protein uL13 (23 kDa highly basic protein) (60S ribosomal protein L13a)	RPL13A	23.577	9	48.326	P40429;M0QYS1;Q8J015;Q6NVV1;M0QZU1;A0A096LPE0	P40429;M0QYS1;Q8J015
P40616	ADP-ribosylation factor-like protein 1	ARL1	20.417	5	198.24	P40616;P40616-2;B4DZG7;F8VYN9;F8VP99;F8W1Z8;F8VP63	P40616;P40616-2;B4DZG7;F8VYN9
P40763	Signal transducer and activator of transcription 3 (Acute-phase response factor)	STAT3	88.067	36	323.31	P40763;P40763-3;G8JLH9;K7EP08	P40763;P40763-3;G8JLH9
P40818	Ubiquitin carboxyl-terminal hydrolase 8 (EC 3.4.19.12) (Deubiquitinating enzyme 8) (Ubiquitin isopeptidase Y) (hUBPy) (Ubiquitin thioesterase 8) (Ubiquitin-specific-processing protease 8)	USP8	127.52	9	37.237	P40818;P40818-2;A0A075B720;H0YM47;H0YNL5;H0YKV1;H0YLH2	P40818;P40818-2
P40925	Malate dehydrogenase, cytoplasmic (EC 1.1.1.37) (Aromatic alpha-keto acid reductase) (KAR) (EC 1.1.1.96) (Cytosolic malate dehydrogenase)	MDH1	36.426	16	323.31	P40925;P40925-3;B9A041;P40925-2;B8ZZ51;C9JF79;C9JLV6;F8WFC2	P40925;P40925-3;B9A041;P40925-2;B8ZZ51;C9JF79
P40926	Malate dehydrogenase, mitochondrial (EC 1.1.1.37)	MDH2	35.503	20	323.31	P40926;P40926-2;G3XAL0	P40926;P40926-2;G3XAL0
P40937	Replication factor C subunit 5 (Activator 1 36 kDa subunit) (A1 36 kDa subunit) (Activator 1 subunit 5) (Replication factor C 36 kDa subunit) (RF-C 36 kDa subunit) (RFC36)	RFC5	38.496	4	6.3102	P40937;P40937-2;F5H304;C9JH72;F5H0U6;F5H5S0	P40937;P40937-2;F5H304;C9JH72;F5H0U6
P40938	Replication factor C subunit 3 (Activator 1 38 kDa subunit) (A1 38 kDa subunit) (Activator 1 subunit 3) (Replication factor C 38 kDa subunit) (RF-C 38 kDa subunit) (RFC38)	RFC3	40.556	2	38.149	P40938;P40938-2;A0A087X270	P40938;P40938-2;A0A087X270
P40939	Trifunctional enzyme subunit alpha, mitochondrial (78 kDa gastrin-binding protein) (Monolysocardiolipin acyltransferase) (EC 2.3.1.-) (TP-alpha) [Includes: Long-chain enoyl-CoA hydratase (EC 4.2.1.17); Long chain 3-hydroxyacyl-CoA dehydrogenase (EC 1.1.1.211)]	HADHA	82.999	33	323.31	P40939;H0YFD6;P40939-2	P40939
P41091	Eukaryotic translation initiation factor 2 subunit 3 (EC 3.6.5.3) (Eukaryotic translation initiation factor 2 subunit gamma X) (eIF2-gamma X) (eIF2gX)	EIF2S3	51.109	24	201.31	P41091;Q2VIR3;F8W810;Q2VIR3-2;H7BZU1	P41091;Q2VIR3;F8W810;Q2VIR3-2
P41218	Myeloid cell nuclear differentiation antigen	MNDA	45.836	35	323.31	P41218;H0Y6P3	P41218
P41223	Protein BUD31 homolog (Protein EDG-2) (Protein G10 homolog)	BUD31	17	2	6.312	P41223;C9JNV2;P41223-2	P41223;C9JNV2;P41223-2
P41226	Ubiquitin-like modifier-activating enzyme 7 (Ubiquitin-activating enzyme 7) (EC 6.2.1.-) (D8) (Ubiquitin-activating enzyme E1 homolog)	UBA7	111.69	22	238.22	P41226	P41226
P41227	N-alpha-acetyltransferase 10 (EC 2.3.1.255) (N-terminal acetyltransferase complex ARD1 subunit homolog A) (hARD1) (NatA catalytic subunit Naa10)	NAA10	26.458	9	27.209	P41227;F8W808;A8MWP7;P41227-2;C9JW55;Q9BSU3;C9JN83;H0Y8T0	P41227;F8W808;A8MWP7;P41227-2;C9JW55
P41236	Protein phosphatase inhibitor 2 (IPP-2)	PPP1R2	23.015	4	10.644	P41236;E7EMN6;Q6NXS1;E7EUI7	P41236;E7EMN6;Q6NXS1
P41240	Tyrosine-protein kinase CSK (EC 2.7.10.2) (C-Src kinase) (Protein-tyrosine kinase CYL)	CSK	50.704	19	51.64	P41240;H3BUM9;H3BN15;P42679;P42679-2;K7ENL8;K7ES68;K7EQY5;A0A087WUR1;P42679-3	P41240
P41250	Glycine--tRNA ligase (EC 6.1.1.14) (Diadenosine tetraphosphate synthetase) (Ap4A synthetase) (EC 2.7.7.-) (Glycyl-tRNA synthetase) (GlyRS) (Glycyl-tRNA synthetase 1)	GARS1	83.165	22	259.12	P41250;H7C443	P41250
P41252	Isoleucine--tRNA ligase, cytoplasmic (EC 6.1.1.5) (Isoleucyl-tRNA synthetase) (IRS) (IleRS)	IARS1	144.5	38	281.93	P41252;A0A0A0MSX9;J3KR24;Q5TCD1	P41252;A0A0A0MSX9;J3KR24
P41439	Folate receptor gamma (FR-gamma) (Folate receptor 3)	FOLR3	27.638	12	120.71	P41439;A0A087WXL1;A0A087WYI3;P41439-3;P41439-2;F5H2G8;F5GXV3;F5H4Z6;F5GZ45;F5H3Z4;E7EU04;P14207;A0A087WXH3	P41439;A0A087WXL1;A0A087WYI3;P41439-3
P41567	Eukaryotic translation initiation factor 1 (eIF1) (A121) (Protein translation factor SUI1 homolog) (Sui1iso1)	EIF1	12.732	4	24.523	P41567;O60739;K7EM18;K7EQP2	P41567;O60739;K7EM18
P42025	Beta-centractin (Actin-related protein 1B) (ARP1B)	ACTR1B	42.293	16	128.57	P42025	P42025
P42126	Enoyl-CoA delta isomerase 1, mitochondrial (EC 5.3.3.8) (3,2-trans-enoyl-CoA isomerase) (Delta(3),Delta(2)-enoyl-CoA isomerase) (D3,D2-enoyl-CoA isomerase) (Dodecenoyl-CoA isomerase)	ECI1	32.816	6	22.542	P42126;Q96DC0;P42126-2;H3BS70	P42126;Q96DC0;P42126-2;H3BS70
P42167	Lamina-associated polypeptide 2, isoforms beta/gamma (Thymopoietin, isoforms beta/gamma) (TP beta/gamma) (Thymopoietin-related peptide isoforms beta/gamma) (TPRP isoforms beta/gamma) [Cleaved into: Thymopoietin (TP) (Splenin); Thymopentin (TP5)]	TMPO	50.67	12	190.75	P42167;G5E972;P42167-2;H0YJH7	P42167;G5E972;P42167-2;H0YJH7
P42224	Signal transducer and activator of transcription 1-alpha/beta (Transcription factor ISGF-3 components p91/p84)	STAT1	87.334	23	63.096	P42224;J3KPM9;P42224-2;E7EPD2;D2KFR9;E7ENM1;H7BZB5;E9PH66;Q14765	P42224;J3KPM9;P42224-2
P42226	Signal transducer and activator of transcription 6 (IL-4 Stat)	STAT6	94.134	15	25.192	P42226;P42226-3;P42226-2;G3V2X7;H0YJH6;H0YIY2;G3V5I8;G3V370;G3V5K5;G3V568;Q5FBW6;G3V2L2;G3V2M3;G3V3E9;G3V2H4	P42226;P42226-3;P42226-2
P42229	Signal transducer and activator of transcription 5A	STAT5A	90.646	25	68.387	P42229;K7EK35;P42229-2;K7EM17;C9JVV6	P42229;K7EK35;P42229-2
P42285	Exosome RNA helicase MTR4 (EC 3.6.4.13) (ATP-dependent RNA helicase DOB1) (ATP-dependent RNA helicase SKIV2L2) (Superkiller viralicidic activity 2-like 2) (TRAMP-like complex helicase)	MTREX	117.8	10	12.787	P42285;H0YAC4;H0Y8U3	P42285
P42331	Rho GTPase-activating protein 25 (Rho-type GTPase-activating protein 25)	ARHGAP25	72.501	24	94.879	P42331-6;P42331-4;P42331-2;B7Z8K7	P42331-6;P42331-4;P42331-2
P42338	Phosphatidylinositol 4,5-bisphosphate 3-kinase catalytic subunit beta isoform (PI3-kinase subunit beta) (PI3K-beta) (PI3Kbeta) (PtdIns-3-kinase subunit beta) (EC 2.7.1.153) (Phosphatidylinositol 4,5-bisphosphate 3-kinase 110 kDa catalytic subunit beta) (PtdIns-3-kinase subunit p110-beta) (p110beta) (Serine/threonine protein kinase PIK3CB) (EC 2.7.11.1)	PIK3CB	122.76	8	13.315	P42338;Q68DL0;H0Y871;H7C527;F8WDJ8;H7C565	P42338
P42345	Serine/threonine-protein kinase mTOR (EC 2.7.11.1) (FK506-binding protein 12-rapamycin complex-associated protein 1) (FKBP12-rapamycin complex-associated protein) (Mammalian target of rapamycin) (mTOR) (Mechanistic target of rapamycin) (Rapamycin and FKBP12 target 1) (Rapamycin target protein 1)	MTOR	288.89	16	18.652	P42345;B1AKP8	P42345
P42356	Phosphatidylinositol 4-kinase alpha (PI4-kinase alpha) (PI4K-alpha) (PtdIns-4-kinase alpha) (EC 2.7.1.67) (Phosphatidylinositol 4-Kinase III alpha)	PI4KA	231.32	19	110.31	P42356;J3KN10;P42356-2;A8MTF1;A4QPH2;A4QPH2-2;A4QPH2-4;Q8N8J0;C9JLI1	P42356;J3KN10
P42357	Histidine ammonia-lyase (Histidase) (EC 4.3.1.3)	HAL	72.697	5	4.2185	P42357;P42357-3;P42357-2;H0YHB0	P42357;P42357-3;P42357-2
P42566	Epidermal growth factor receptor substrate 15 (Protein Eps15) (Protein AF-1p)	EPS15	98.655	15	129.99	P42566;B1AUU8;P42566-2;S4R3U1	P42566;B1AUU8
P42574	Caspase-3 (CASP-3) (EC 3.4.22.56) (Apopain) (Cysteine protease CPP32) (CPP-32) (Protein Yama) (SREBP cleavage activity 1) (SCA-1) [Cleaved into: Caspase-3 subunit p17; Caspase-3 subunit p12]	CASP3	31.608	8	32.766	P42574;C9JXR7;A0A087WU32;A8MVM1	P42574;C9JXR7;A0A087WU32;A8MVM1
P42658	Dipeptidyl aminopeptidase-like protein 6 (DPPX) (Dipeptidyl aminopeptidase-related protein) (Dipeptidyl peptidase 6) (Dipeptidyl peptidase IV-like protein) (Dipeptidyl peptidase VI) (DPP VI)	DPP6	97.587	3	1.8661	P42658;E9PF59;E9PDL2;P42658-2;Q8IYG9	P42658;E9PF59;E9PDL2;P42658-2
P42677	Small ribosomal subunit protein eS27 (40S ribosomal protein S27) (Metallopan-stimulin 1) (MPS-1)	RPS27	9.461	3	4.3233	P42677;Q5T4L4	P42677
P42680	Tyrosine-protein kinase Tec (EC 2.7.10.2)	TEC	73.58	3	2.6575	P42680;D6RB05;D6RB75	P42680;D6RB05
P42704	Leucine-rich PPR motif-containing protein, mitochondrial (130 kDa leucine-rich protein) (LRP 130) (GP130)	LRPPRC	157.9	23	28.373	P42704;B8ZZ38;A0A0C4DG06;C9JCA9	P42704
P42765	3-ketoacyl-CoA thiolase, mitochondrial (EC 2.3.1.16) (Acetyl-CoA acetyltransferase) (EC 2.3.1.9) (Acetyl-CoA acyltransferase) (Acyl-CoA hydrolase, mitochondrial) (EC 3.1.2.-, EC 3.1.2.1, EC 3.1.2.2) (Beta-ketothiolase) (Mitochondrial 3-oxoacyl-CoA thiolase) (T1)	ACAA2	41.924	12	187.47	P42765;A0A0B4J2A4;K7EME0;K7ER88;K7EJB1;K7EJ68	P42765;A0A0B4J2A4;K7EME0
P42766	Large ribosomal subunit protein uL29 (60S ribosomal protein L35)	RPL35	14.551	5	29.511	P42766;F2Z388	P42766;F2Z388
P42768	Actin nucleation-promoting factor WAS (Wiskott-Aldrich syndrome protein) (WASp)	WAS	52.912	14	63.381	P42768;C9J3B7	P42768;C9J3B7
P42785	Lysosomal Pro-X carboxypeptidase (EC 3.4.16.2) (Angiotensinase C) (Lysosomal carboxypeptidase C) (Proline carboxypeptidase) (Prolylcarboxypeptidase) (PRCP)	PRCP	55.799	16	157.95	P42785;P42785-2;E9PIG4;E9PQB5;E9PL85;E9PQN3;E9PKN6;E9PNF7;E9PNJ1;E9PLY4;E9PL49;E9PR42	P42785;P42785-2;E9PIG4;E9PQB5;E9PL85;E9PQN3;E9PKN6
P42858	Huntingtin (Huntington disease protein) (HD protein) [Cleaved into: Huntingtin, myristoylated N-terminal fragment]	HTT	347.6	25	105.87	P42858	P42858
P42892	Endothelin-converting enzyme 1 (ECE-1) (EC 3.4.24.71)	ECE1	87.163	2	4.098	P42892;P42892-3;B4DKB2;P42892-2;P42892-4	P42892;P42892-3;B4DKB2;P42892-2;P42892-4
P43005	Excitatory amino acid transporter 3 (Excitatory amino-acid carrier 1) (Neuronal and epithelial glutamate transporter) (Sodium-dependent glutamate/aspartate transporter 3) (Solute carrier family 1 member 1)	SLC1A1	57.1	1	1.6634	P43005;H0Y7R2	P43005;H0Y7R2
P43034	Platelet-activating factor acetylhydrolase IB subunit beta (Lissencephaly-1 protein) (LIS-1) (PAF acetylhydrolase 45 kDa subunit) (PAF-AH 45 kDa subunit) (PAF-AH alpha) (PAFAH alpha)	PAFAH1B1	46.637	22	293.49	P43034;I3L3N5;P43034-2;I3L495	P43034
P43155	Carnitine O-acetyltransferase (Carnitine acetylase) (EC 2.3.1.137) (EC 2.3.1.7) (Carnitine acetyltransferase) (CAT) (CrAT)	CRAT	70.857	4	5.3553	P43155;P43155-2;P43155-3;B7ZBP5;A6PVN3	P43155;P43155-2;P43155-3
P43243	Matrin-3	MATR3	94.622	22	323.01	P43243;A8MXP9;D6REM6;B3KM87;P43243-2;H0Y8T4;D6R991;D6RBI2;D6RE02;D6RIA2;D6RAM9;D6RAY2;D6RBK5;Q68E03;D6R8Z5;D6RB45;D6R9F3;D6RBS2;D6RCM3;D6REK4	P43243;A8MXP9;D6REM6;B3KM87;P43243-2;H0Y8T4;D6R991
P43246	DNA mismatch repair protein Msh2 (hMSH2) (MutS protein homolog 2)	MSH2	104.74	6	8.5359	P43246;P43246-2;V9H019;E9PHA6;V9H0B2;A0A087X1E7;A0A087X078;V9H015;C9J809	P43246;P43246-2;V9H019;E9PHA6;V9H0B2;A0A087X1E7;A0A087X078
P43250	G protein-coupled receptor kinase 6 (EC 2.7.11.16) (G protein-coupled receptor kinase GRK6)	GRK6	67.257	20	73.431	P43250-2;P43250;P43250-3;D6RHX8;F8W9W2;D6RHC7;P34947;D6RDA3;P32298;D6R9V4;P32298-3;P32298-4;P32298-2	P43250-2;P43250;P43250-3;D6RHX8;F8W9W2
P43251	Biotinidase (Biotinase) (EC 3.5.1.12)	BTD	61.132	4	9.6902	P43251;P43251-4;P43251-3;P43251-2;C9JSN9	P43251;P43251-4;P43251-3;P43251-2;C9JSN9
P43304	Glycerol-3-phosphate dehydrogenase, mitochondrial (GPD-M) (GPDH-M) (EC 1.1.5.3) (mitohondrial glycerophosphate dehydrogenase gene) (mGDH) (mtGPD)	GPD2	80.852	36	323.31	P43304;P43304-2;F5GYK7;E7EM56	P43304;P43304-2
P43307	Translocon-associated protein subunit alpha (TRAP-alpha) (Signal sequence receptor subunit alpha) (SSR-alpha)	SSR1	32.235	4	112.82	P43307;C9J3L8;C9J5W0;E9PAL7;C9IZQ1;P43307-2;C9JBX5	P43307;C9J3L8;C9J5W0;E9PAL7;C9IZQ1;P43307-2
P43353	Aldehyde dehydrogenase family 3 member B1 (EC 1.2.1.28) (EC 1.2.1.5) (EC 1.2.1.7) (Aldehyde dehydrogenase 7)	ALDH3B1	51.839	16	237.15	P43353;Q9BUJ8;A0A087X2D4;A0A087WUF8;A0A087X192;A0A087WTE0;P30838;E9PJV0;C9JKT2;C9JMC5;I3L3I9;A8MYB8;E9PNN6	P43353;Q9BUJ8;A0A087X2D4;A0A087WUF8
P43378	Tyrosine-protein phosphatase non-receptor type 9 (EC 3.1.3.48) (Protein-tyrosine phosphatase MEG2) (PTPase MEG2)	PTPN9	68.019	7	19.703	P43378;A0A0A0MR09;H3BQT6	P43378;A0A0A0MR09
P43405	Tyrosine-protein kinase SYK (EC 2.7.10.2) (Spleen tyrosine kinase) (p72-Syk)	SYK	72.065	39	323.31	P43405;P43405-2;Q8NFD2;K7ERY4;P43403-2	P43405;P43405-2
P43490	Nicotinamide phosphoribosyltransferase (NAmPRTase) (Nampt) (EC 2.4.2.12) (Pre-B-cell colony-enhancing factor 1) (Pre-B cell-enhancing factor) (Visfatin)	NAMPT	55.52	35	323.31	P43490;A0A0C4DFS8;C9JG65;C9JF35	P43490;A0A0C4DFS8
P43652	Afamin	AFM	69.068	5	7.6688	P43652	P43652
P43686	26S proteasome regulatory subunit 6B (26S proteasome AAA-ATPase subunit RPT3) (MB67-interacting protein) (MIP224) (Proteasome 26S subunit ATPase 4) (Tat-binding protein 7) (TBP-7)	PSMC4	47.366	23	184.08	P43686;P43686-2	P43686;P43686-2
P43897	Elongation factor Ts, mitochondrial (EF-Ts) (EF-TsMt)	TSFM	35.39	3	4.8879	P43897;C9JT21;C9JG32;F8VPA7;F8VS27;P43897-4;P43897-2;P43897-3	P43897;C9JT21;C9JG32;F8VPA7;F8VS27;P43897-4;P43897-2
P45880	Voltage-dependent anion-selective channel protein 2 (VDAC-2) (hVDAC2) (Outer mitochondrial membrane protein porin 2)	VDAC2	31.566	12	282.63	P45880;P45880-2;P45880-1;A0A0A0MR02;Q5JSD2;Q5JSD1;A2A3S1	P45880;P45880-2;P45880-1;A0A0A0MR02;Q5JSD2;Q5JSD1
P45954	Short/branched chain specific acyl-CoA dehydrogenase, mitochondrial (SBCAD) (EC 1.3.8.5) (2-methyl branched chain acyl-CoA dehydrogenase) (2-MEBCAD) (2-methylbutyryl-coenzyme A dehydrogenase) (2-methylbutyryl-CoA dehydrogenase)	ACADSB	47.485	4	2.1052	P45954;P45954-2	P45954;P45954-2
P45973	Chromobox protein homolog 5 (Antigen p25) (Heterochromatin protein 1 homolog alpha) (HP1 alpha)	CBX5	22.225	5	7.2363	P45973;F8VNY3	P45973
P45974	Ubiquitin carboxyl-terminal hydrolase 5 (EC 3.4.19.12) (Deubiquitinating enzyme 5) (Isopeptidase T) (Ubiquitin thioesterase 5) (Ubiquitin-specific-processing protease 5)	USP5	95.785	26	323.31	P45974;P45974-2;F5H571;Q92995;H7C5J3;Q92995-2	P45974;P45974-2
P45984	Mitogen-activated protein kinase 9 (MAP kinase 9) (MAPK 9) (EC 2.7.11.24) (JNK-55) (Stress-activated protein kinase 1a) (SAPK1a) (Stress-activated protein kinase JNK2) (c-Jun N-terminal kinase 2)	MAPK9	48.139	6	9.5058	P45984;P45984-3;P45984-2;P45984-4;J3KNK1;P53779;P53779-2;D7R525;Q499Y8;A8MWW6;H0Y9H3;P45984-5;P53779-4;P53779-3;P45983;P45983-3;P45983-2;A6NF29;P45983-5;P45983-4;C9JWQ4	P45984;P45984-3;P45984-2;P45984-4;J3KNK1;P53779;P53779-2;D7R525;Q499Y8;A8MWW6;H0Y9H3;P45984-5;P53779-4;P53779-3
P45985	Dual specificity mitogen-activated protein kinase kinase 4 (MAP kinase kinase 4) (MAPKK 4) (EC 2.7.12.2) (JNK-activating kinase 1) (MAPK/ERK kinase 4) (MEK 4) (SAPK/ERK kinase 1) (SEK1) (Stress-activated protein kinase kinase 1) (SAPK kinase 1) (SAPKK-1) (SAPKK1) (c-Jun N-terminal kinase kinase 1) (JNKK)	MAP2K4	44.287	6	10.093	P45985;P45985-2	P45985;P45985-2
P46019	Phosphorylase b kinase regulatory subunit alpha, liver isoform (Phosphorylase kinase alpha L subunit)	PHKA2	138.41	26	88.155	P46019;P46020;A6NIT2;A6NMN0;P46020-3;P46020-2	P46019
P46060	Ran GTPase-activating protein 1 (RanGAP1)	RANGAP1	63.541	12	161.14	P46060;H0Y4Q3	P46060
P46063	ATP-dependent DNA helicase Q1 (EC 5.6.2.4) (DNA 3'-5' helicase Q1) (DNA helicase, RecQ-like type 1) (RecQ1) (DNA-dependent ATPase Q1) (RecQ protein-like 1)	RECQL	73.457	18	295.21	P46063;F8WD97;F8WA66;F5H2L2;F5H4P4;F5H3W0;F5GYB7	P46063
P46108	Adapter molecule crk (Proto-oncogene c-Crk) (p38)	CRK	33.83	4	4.5874	P46108;P46108-2;I3L297	P46108;P46108-2;I3L297
P46109	Crk-like protein	CRKL	33.777	12	23.415	P46109	P46109
P46379	Large proline-rich protein BAG6 (BAG family molecular chaperone regulator 6) (BCL2-associated athanogene 6) (BAG-6) (HLA-B-associated transcript 3) (Protein G3) (Protein Scythe)	BAG6	119.41	17	168.06	P46379;A0A024RCR6;A0A0G2JK23;P46379-2;P46379-3;A0A0G2JL47;P46379-5;P46379-4;F6S6P2;X6REW1;A0A0G2JJM1;F6UR09;F6U1F2;F6XTU0;H0Y710;A0A0G2JJR8;F6WML8;F6VEM6;F6X9W3;F6U341;H0Y4L1;F6TC96	P46379;A0A024RCR6;A0A0G2JK23;P46379-2;P46379-3;A0A0G2JL47;P46379-5;P46379-4
P46459	Vesicle-fusing ATPase (EC 3.6.4.6) (N-ethylmaleimide-sensitive fusion protein) (NEM-sensitive fusion protein) (Vesicular-fusion protein NSF)	NSF	82.593	46	266.42	P46459;I3L0N3;P46459-2;I3L2G1;I3L0L3;K7EQD6;I3L4Q9;I3L338	P46459;I3L0N3;P46459-2
P46531	Neurogenic locus notch homolog protein 1 (Notch 1) (hN1) (Translocation-associated notch protein TAN-1) [Cleaved into: Notch 1 extracellular truncation (NEXT); Notch 1 intracellular domain (NICD)]	NOTCH1	272.5	4	5.0541	P46531	P46531
P46734	Dual specificity mitogen-activated protein kinase kinase 3 (MAP kinase kinase 3) (MAPKK 3) (EC 2.7.12.2) (MAPK/ERK kinase 3) (MEK 3) (Stress-activated protein kinase kinase 2) (SAPK kinase 2) (SAPKK-2) (SAPKK2)	MAP2K3	36.172	16	67.161	P46734-2;P46734;P46734-3;E9PRZ0;J3QR49;K7ELM6;K7EIW3;J3KRV4	P46734-2;P46734;P46734-3;E9PRZ0
P46736	Lys-63-specific deubiquitinase BRCC36 (EC 3.4.19.-) (BRCA1-A complex subunit BRCC36) (BRCA1/BRCA2-containing complex subunit 3) (BRCA1/BRCA2-containing complex subunit 36) (BRISC complex subunit BRCC36)	BRCC3	33.149	8	106.31	P46736-2;P46736-3;P46736;P46736-5;X6RJS7;A0A087WZR3;H9KVA9;A0A0D9SF50;P46736-4;A0A0A0MS96	P46736-2;P46736-3;P46736;P46736-5;X6RJS7;A0A087WZR3;H9KVA9;A0A0D9SF50;P46736-4
P46776	Large ribosomal subunit protein uL15 (60S ribosomal protein L27a)	RPL27A	16.561	9	103.2	P46776;E9PJD9;E9PLL6;E9PLX7;H0YF34	P46776;E9PJD9;E9PLL6
P46777	Large ribosomal subunit protein uL18 (60S ribosomal protein L5)	RPL5	34.362	10	22.534	P46777;Q5T7N0;R4GNJ2	P46777
P46778	Large ribosomal subunit protein eL21 (60S ribosomal protein L21)	RPL21	18.565	8	28.158	P46778;M0R181;G3V1B3	P46778;M0R181;G3V1B3
P46779	Large ribosomal subunit protein eL28 (60S ribosomal protein L28)	RPL28	15.747	6	9.8169	P46779;H0YKD8;P46779-2;P46779-3;H0YMF4;P46779-4;P46779-5;H0YLP6	P46779;H0YKD8;P46779-2;P46779-3;H0YMF4;P46779-4;P46779-5;H0YLP6
P46781	Small ribosomal subunit protein uS4 (40S ribosomal protein S9)	RPS9	22.591	16	28.346	P46781;B5MCT8;C9JM19;F2Z3C0;A8MXK4	P46781;B5MCT8;C9JM19
P46782	Small ribosomal subunit protein uS7 (40S ribosomal protein S5) [Cleaved into: Small ribosomal subunit protein uS7, N-terminally processed (40S ribosomal protein S5, N-terminally processed)]	RPS5	22.876	9	42.915	P46782;M0R0R2;M0R0F0;M0QZN2	P46782;M0R0R2;M0R0F0;M0QZN2
P46926	Glucosamine-6-phosphate isomerase 1 (EC 3.5.99.6) (Glucosamine-6-phosphate deaminase 1) (GNPDA 1) (GlcN6P deaminase 1) (Oscillin)	GNPDA1	32.668	12	208.34	P46926;D6R9P4;D6RFF8;D6RAY7;P46926-2;D6RB13;D6R917;V9GYK3;D6RFK5;V9GYW0	P46926;D6R9P4;D6RFF8;D6RAY7;P46926-2;D6RB13
P46934	E3 ubiquitin-protein ligase NEDD4 (EC 2.3.2.26) (Cell proliferation-inducing gene 53 protein) (HECT-type E3 ubiquitin transferase NEDD4) (Neural precursor cell expressed developmentally down-regulated protein 4) (NEDD-4)	NEDD4	104.22	10	11.663	P46934-4;P46934;H0Y8X6;P46934-2;P46934-3	P46934-4;P46934;H0Y8X6;P46934-2;P46934-3
P46939	Utrophin (Dystrophin-related protein 1) (DRP-1)	UTRN	394.46	15	20.021	P46939;P46939-2;P46939-4;Q5T097;Q5SYY2;A0A0D9SG57;A0A0A0MSM3	P46939;P46939-2
P46940	Ras GTPase-activating-like protein IQGAP1 (p195)	IQGAP1	189.25	100	323.31	P46940;H0YLE8;A0A087X225;A0A087WWP1;Q86VI3;H0YKA5;F2Z2E2	P46940;H0YLE8
P46952	3-hydroxyanthranilate 3,4-dioxygenase (EC 1.13.11.6) (3-hydroxyanthranilate oxygenase) (3-HAO) (h3HAO) (3-hydroxyanthranilic acid dioxygenase) (HAD)	HAAO	32.556	4	4.2708	P46952;C9IY88;P46952-2	P46952;C9IY88;P46952-2
P46976	Glycogenin-1 (GN-1) (GN1) (EC 2.4.1.186)	GYG1	39.383	16	323.31	P46976;P46976-2;C9JQ42;P46976-3;G5E9W8;C9J8R8;C9J7C7	P46976;P46976-2;C9JQ42;P46976-3;G5E9W8
P46977	Dolichyl-diphosphooligosaccharide--protein glycosyltransferase subunit STT3A (Oligosaccharyl transferase subunit STT3A) (STT3-A) (EC 2.4.99.18) (B5) (Integral membrane protein 1) (Transmembrane protein TMC)	STT3A	80.529	16	27.616	P46977;P46977-2;A0A0C4DH80;E9PN73;E9PI32;H0YET6	P46977;P46977-2
P47224	Guanine nucleotide exchange factor MSS4 (Rab-interacting factor)	RABIF	13.839	4	323.31	P47224	P47224
P47712	Cytosolic phospholipase A2 (cPLA2) (Phospholipase A2 group IVA) [Includes: Phospholipase A2 (EC 3.1.1.4) (Phosphatidylcholine 2-acylhydrolase); Lysophospholipase (EC 3.1.1.5)]	PLA2G4A	85.238	9	20.715	P47712	P47712
P47755	F-actin-capping protein subunit alpha-2 (CapZ alpha-2)	CAPZA2	32.949	15	323.31	P47755;F8W9N7;A0A0D9SET8;C9JUG7;P47755-2;F8WED3	P47755;F8W9N7;A0A0D9SET8
P47756	F-actin-capping protein subunit beta (CapZ beta)	CAPZB	30.628	24	323.31	P47756-2;B1AK87;B1AK88;P47756;B1AK85	P47756-2;B1AK87;B1AK88;P47756;B1AK85
P47813	Eukaryotic translation initiation factor 1A, X-chromosomal (eIF-1A X isoform) (eIF1A X isoform) (Eukaryotic translation initiation factor 4C) (eIF-4C)	EIF1AX	16.46	5	9.7747	P47813;O14602;X6RAC9;A6NJH9	P47813;O14602;X6RAC9;A6NJH9
P47897	Glutamine--tRNA ligase (EC 6.1.1.18) (Glutaminyl-tRNA synthetase) (GlnRS)	QARS1	87.798	28	323.31	P47897;P47897-2;H7C0R3;C9J165;F2Z2V6	P47897;P47897-2
P47914	Large ribosomal subunit protein eL29 (60S ribosomal protein L29) (Cell surface heparin-binding protein HIP)	RPL29	17.752	4	5.3871	P47914	P47914
P47929	Galectin-7 (Gal-7) (HKL-14) (PI7) (p53-induced gene 1 protein)	LGALS7; LGALS7B	15.075	3	4.3151	P47929	P47929
P47985	Cytochrome b-c1 complex subunit Rieske, mitochondrial (EC 7.1.1.8) (Complex III subunit 5) (Cytochrome b-c1 complex subunit 5) (Rieske iron-sulfur protein) (RISP) (Rieske protein UQCRFS1) (Ubiquinol-cytochrome c reductase iron-sulfur subunit) [Cleaved into: Cytochrome b-c1 complex subunit 9 (Su9) (Subunit 9) (8 kDa subunit 9) (Complex III subunit IX) (Cytochrome b-c1 complex subunit 11) (UQCRFS1 …	UQCRFS1	29.668	8	143.05	P47985;P0C7P4	P47985;P0C7P4
P48047	ATP synthase subunit O, mitochondrial (ATP synthase peripheral stalk subunit OSCP) (Oligomycin sensitivity conferral protein) (OSCP)	ATP5PO	23.277	11	153.31	P48047;H7C0C1;H7C086;H7C068	P48047;H7C0C1
P48059	LIM and senescent cell antigen-like-containing domain protein 1 (Particularly interesting new Cys-His protein 1) (PINCH-1) (Renal carcinoma antigen NY-REN-48)	LIMS1	37.251	6	7.7737	P48059;P48059-4;P48059-5;P48059-2;P48059-3;Q7Z4I7;Q7Z4I7-2;H0Y592;A0A087X2F9;Q7Z4I7-4;Q7Z4I7-3;Q7Z4I7-5	P48059;P48059-4;P48059-5;P48059-2;P48059-3
P48147	Prolyl endopeptidase (PE) (EC 3.4.21.26) (Post-proline cleaving enzyme)	PREP	80.699	28	323.31	P48147;H0Y5Y0	P48147
P48426	Phosphatidylinositol 5-phosphate 4-kinase type-2 alpha (EC 2.7.1.149) (1-phosphatidylinositol 5-phosphate 4-kinase 2-alpha) (Diphosphoinositide kinase 2-alpha) (PIP5KIII) (Phosphatidylinositol 5-Phosphate 4-Kinase) (PI5P4Kalpha) (Phosphatidylinositol 5-phosphate 4-kinase type II alpha) (PI(5)P 4-kinase type II alpha) (PIP4KII-alpha) (PtdIns(4)P-5-kinase B isoform) (PtdIns(4)P-5-kinase C isoform) …	PIP4K2A	46.224	11	285.54	P48426;P48426-2;H7BXS3;S4R320	P48426;P48426-2
P48444	Coatomer subunit delta (Archain) (Delta-coat protein) (Delta-COP)	ARCN1	57.21	23	133.61	P48444;B0YIW6;P48444-2;Q6P1Q5;E9PK34	P48444;B0YIW6;P48444-2
P48449	Lanosterol synthase (EC 5.4.99.7) (2,3-epoxysqualene--lanosterol cyclase) (Oxidosqualene--lanosterol cyclase) (OSC) (hOSC)	LSS	83.308	13	28.254	P48449;P48449-2;P48449-3;A0A0G2JQD0;C9J315;A0A0G2JS81	P48449;P48449-2;P48449-3;A0A0G2JQD0
P48506	Glutamate--cysteine ligase catalytic subunit (EC 6.3.2.2) (GCS heavy chain) (Gamma-ECS) (Gamma-glutamylcysteine synthetase)	GCLC	72.765	15	91.302	P48506;E1CEI4;A0A0C4DGB2;H0Y9I7;D6RGF8;H0YAB6	P48506;E1CEI4
P48507	Glutamate--cysteine ligase regulatory subunit (GCS light chain) (Gamma-ECS regulatory subunit) (Gamma-glutamylcysteine synthetase regulatory subunit) (Glutamate--cysteine ligase modifier subunit)	GCLM	30.727	7	19.621	P48507;P48507-2	P48507;P48507-2
P48553	Trafficking protein particle complex subunit 10 (Epilepsy holoprosencephaly candidate 1 protein) (EHOC-1) (Protein GT334) (Trafficking protein particle complex subunit TMEM1) (Transport protein particle subunit TMEM1) (TRAPP subunit TMEM1)	TRAPPC10	142.19	16	19.953	P48553;A0A096LPH7	P48553
P48556	26S proteasome non-ATPase regulatory subunit 8 (26S proteasome regulatory subunit RPN12) (26S proteasome regulatory subunit S14) (p31)	PSMD8	39.611	11	82.179	P48556;R4GMR5;K7EJR3;K7EJC1;K7ERW6;K7ENY6	P48556;R4GMR5;K7EJR3
P48595	Serpin B10 (Bomapin) (Peptidase inhibitor 10) (PI-10)	SERPINB10	45.402	26	323.31	P48595	P48595
P48637	Glutathione synthetase (GSH synthetase) (GSH-S) (EC 6.3.2.3) (Glutathione synthase)	GSS	52.384	23	311.27	P48637;P48637-2	P48637;P48637-2
P48643	T-complex protein 1 subunit epsilon (TCP-1-epsilon) (CCT-epsilon)	CCT5	59.67	28	323.31	P48643;B7ZAR1;E9PCA1;E7ENZ3;P48643-2;D6RIZ7;H0Y914	P48643;B7ZAR1;E9PCA1;E7ENZ3;P48643-2
P48651	Phosphatidylserine synthase 1 (PSS-1) (PtdSer synthase 1) (EC 2.7.8.29) (Serine-exchange enzyme I)	PTDSS1	55.527	5	15.417	P48651;P48651-3;P48651-2;J3KNR6	P48651;P48651-3;P48651-2
P48729	Casein kinase I isoform alpha (CKI-alpha) (EC 2.7.11.1) (CK1)	CSNK1A1	38.914	9	12.685	P48729;P48729-2;P48729-3;H0Y9X2;U3KQK7;D6REM4;E7ETM0;U3KPX3;Q8N752;U3KQ83;E5RG27;D6RGE5	P48729;P48729-2;P48729-3;H0Y9X2;U3KQK7;D6REM4;E7ETM0
P48735	Isocitrate dehydrogenase [NADP], mitochondrial (IDH) (EC 1.1.1.42) (ICD-M) (IDP) (NADP(+)-specific ICDH) (Oxalosuccinate decarboxylase)	IDH2	50.909	27	323.31	P48735;P48735-2;H0YL11	P48735;P48735-2;H0YL11
P48736	Phosphatidylinositol 4,5-bisphosphate 3-kinase catalytic subunit gamma isoform (PI3-kinase subunit gamma) (PI3K-gamma) (PI3Kgamma) (PtdIns-3-kinase subunit gamma) (EC 2.7.1.137) (EC 2.7.1.153) (EC 2.7.1.154) (Phosphatidylinositol 4,5-bisphosphate 3-kinase 110 kDa catalytic subunit gamma) (PtdIns-3-kinase subunit p110-gamma) (p110gamma) (Phosphoinositide-3-kinase catalytic gamma polypeptide) (Seri…	PIK3CG	126.45	16	32.443	P48736;E9PDN7	P48736
P48739	Phosphatidylinositol transfer protein beta isoform (PI-TP-beta) (PtdIns transfer protein beta) (PtdInsTP beta)	PITPNB	31.638	12	36.756	P48739-2	P48739-2
P48960	Adhesion G protein-coupled receptor E5 (Leukocyte antigen CD97) (CD antigen CD97) [Cleaved into: Adhesion G protein-coupled receptor E5 subunit alpha; Adhesion G protein-coupled receptor E5 subunit beta]	ADGRE5	91.868	13	323.31	P48960;P48960-2;P48960-3;K7EPE8;M0QY55;B4DWB8	P48960;P48960-2;P48960-3
P49006	MARCKS-related protein (MARCKS-like protein 1) (Macrophage myristoylated alanine-rich C kinase substrate) (Mac-MARCKS) (MacMARCKS)	MARCKSL1	19.529	5	26.499	P49006	P49006
P49019	Hydroxycarboxylic acid receptor 3 (G-protein coupled receptor 109B) (G-protein coupled receptor HM74) (G-protein coupled receptor HM74B) (Niacin receptor 2) (Nicotinic acid receptor 2)	HCAR3	44.478	2	7.3779	P49019	P49019
P49023	Paxillin	PXN	60.966	7	10.997	P49023-2;P49023;P49023-3;F5GZ78;P49023-4;H0YIE4	P49023-2;P49023;P49023-3;F5GZ78;P49023-4
P49137	MAP kinase-activated protein kinase 2 (MAPK-activated protein kinase 2) (MAPKAP kinase 2) (MAPKAP-K2) (MAPKAPK-2) (MK-2) (MK2) (EC 2.7.11.1)	MAPKAPK2	45.567	18	62.501	P49137;P49137-2	P49137;P49137-2
P49184	Deoxyribonuclease-1-like 1 (EC 3.1.21.-) (DNase X) (Deoxyribonuclease I-like 1) (DNase I-like 1) (Muscle-specific DNase I-like) (XIB)	DNASE1L1	33.892	4	7.4901	P49184;A6QRJ0;Q5HY40;E7ESG1;E7EUJ0	P49184;A6QRJ0;Q5HY40
P49189	4-trimethylaminobutyraldehyde dehydrogenase (TMABA-DH) (TMABALDH) (EC 1.2.1.47) (Aldehyde dehydrogenase E3 isozyme) (Aldehyde dehydrogenase family 9 member A1) (EC 1.2.1.3) (Formaldehyde dehydrogenase) (EC 1.2.1.46) (Gamma-aminobutyraldehyde dehydrogenase) (EC 1.2.1.19) (R-aminobutyraldehyde dehydrogenase) [Cleaved into: 4-trimethylaminobutyraldehyde dehydrogenase, N-terminally processed]	ALDH9A1	53.801	17	220.8	P49189;P49189-2	P49189;P49189-2
P49207	Large ribosomal subunit protein eL34 (60S ribosomal protein L34)	RPL34	13.293	3	3.1265	P49207	P49207
P49247	Ribose-5-phosphate isomerase (EC 5.3.1.6) (Phosphoriboisomerase)	RPIA	33.269	15	189.81	P49247	P49247
P49257	Protein ERGIC-53 (ER-Golgi intermediate compartment 53 kDa protein) (Gp58) (Intracellular mannose-specific lectin MR60) (Lectin mannose-binding 1)	LMAN1	57.548	17	323.31	P49257	P49257
P49327	Fatty acid synthase (EC 2.3.1.85) (Type I fatty acid synthase) [Includes: [Acyl-carrier-protein] S-acetyltransferase (EC 2.3.1.38); [Acyl-carrier-protein] S-malonyltransferase (EC 2.3.1.39); 3-oxoacyl-[acyl-carrier-protein] synthase (EC 2.3.1.41); 3-oxoacyl-[acyl-carrier-protein] reductase (EC 1.1.1.100); 3-hydroxyacyl-[acyl-carrier-protein] dehydratase (EC 4.2.1.59); Enoyl-[acyl-carrier-protein]…	FASN	273.42	43	203.81	P49327	P49327
P49354	Protein farnesyltransferase/geranylgeranyltransferase type-1 subunit alpha (EC 2.5.1.58) (EC 2.5.1.59) (CAAX farnesyltransferase subunit alpha) (FTase-alpha) (Ras proteins prenyltransferase subunit alpha) (Type I protein geranyl-geranyltransferase subunit alpha) (GGTase-I-alpha)	FNTA	44.408	12	309.74	P49354;E9PQP6;B3KVN2;P49354-2;H0YCW1;E9PPM9	P49354;E9PQP6;B3KVN2;P49354-2;H0YCW1
P49356	Protein farnesyltransferase subunit beta (FTase-beta) (EC 2.5.1.58) (CAAX farnesyltransferase subunit beta) (Ras proteins prenyltransferase subunit beta)	FNTB	48.773	6	7.5672	P49356;B4DL54;P49356-2	P49356;B4DL54;P49356-2
P49368	T-complex protein 1 subunit gamma (TCP-1-gamma) (CCT-gamma) (hTRiC5)	CCT3	60.533	32	291.69	P49368;P49368-2;B4DUR8;Q5SZX6;E9PRC8;E9PQ35;E9PM09;Q5SZW8;Q5SZX9	P49368;P49368-2;B4DUR8
P49407	Beta-arrestin-1 (Arrestin beta-1) (Non-visual arrestin-2)	ARRB1	46.308	16	32.073	P49407-2;P49407;E9PM35;H0YET9	P49407-2;P49407;E9PM35
P49411	Elongation factor Tu, mitochondrial (EF-Tu) (P43)	TUFM	49.541	23	78.89	P49411;H3BNU3	P49411
P49441	Inositol polyphosphate 1-phosphatase (IPP) (IPPase) (EC 3.1.3.57)	INPP1	43.998	8	38.518	P49441;C9J173;B8ZZF6;E7ET59;E7EUX4;E7ENF2;C9J128;C9J2Z6;C9J2N5	P49441;C9J173;B8ZZF6;E7ET59;E7EUX4;E7ENF2
P49450	Histone H3-like centromeric protein A (Centromere autoantigen A) (Centromere protein A) (CENP-A)	CENPA	15.99	4	4.2516	P49450;P49450-2;F8WD88	P49450;P49450-2;F8WD88
P49458	Signal recognition particle 9 kDa protein (SRP9)	SRP9	10.112	7	137.91	P49458;E9PE20;P49458-2	P49458;E9PE20;P49458-2
P49585	Choline-phosphate cytidylyltransferase A (EC 2.7.7.15) (CCT-alpha) (CTP:phosphocholine cytidylyltransferase A) (CCT A) (CT A) (Phosphorylcholine transferase A)	PCYT1A	41.731	8	12.374	P49585;C9J050;C9JEJ2;H7C1T3;Q9Y5K3;Q9Y5K3-3;H7BZN1;Q9Y5K3-2;Q9Y5K3-4;C9J2E1;C9JVS0;C9JPY0;F8WAZ5;F8WBU2;F2Z2B1	P49585;C9J050;C9JEJ2;H7C1T3;Q9Y5K3;Q9Y5K3-3;H7BZN1;Q9Y5K3-2;Q9Y5K3-4
P49588	Alanine--tRNA ligase, cytoplasmic (EC 6.1.1.7) (Alanyl-tRNA synthetase) (AlaRS) (Renal carcinoma antigen NY-REN-42)	AARS1	106.81	22	77.027	P49588;P49588-2;H3BPK7	P49588;P49588-2
P49589	Cysteine--tRNA ligase, cytoplasmic (EC 6.1.1.16) (Cysteinyl-tRNA synthetase) (CysRS)	CARS1	85.472	19	103.95	P49589;P49589-3;P49589-2;B4DKY1;E9PRS8;C9JLN0;E9PLP0	P49589;P49589-3;P49589-2;B4DKY1
P49591	Serine--tRNA ligase, cytoplasmic (EC 6.1.1.11) (Seryl-tRNA synthetase) (SerRS) (Seryl-tRNA(Ser/Sec) synthetase)	SARS1	58.777	22	143.65	P49591;Q5T5C7	P49591;Q5T5C7
P49593	Protein phosphatase 1F (EC 3.1.3.16) (Ca(2+)/calmodulin-dependent protein kinase phosphatase) (CaM-kinase phosphatase) (CaMKPase) (Partner of PIX 2) (Protein fem-2 homolog) (hFem-2)	PPM1F	49.83	15	187.51	P49593;P49593-2;B5MCT7;A8MX49;C9J2F3;C9JL74	P49593;P49593-2;B5MCT7;A8MX49
P49641	Alpha-mannosidase 2x (EC 3.2.1.114) (Alpha-mannosidase IIx) (Man IIx) (Mannosidase alpha class 2A member 2) (Mannosyl-oligosaccharide 1,3-1,6-alpha-mannosidase)	MAN2A2	130.54	6	13.737	P49641;P49641-1;H0YLB9;A0A0C4DGL1;H0YNG5;P49641-2;H0YKM7;H0YKH9;H0YKT0;H0YLU3	P49641;P49641-1;H0YLB9;A0A0C4DGL1;H0YNG5;P49641-2;H0YKM7;H0YKH9
P49662	Caspase-4 (CASP-4) (EC 3.4.22.57) (ICE and Ced-3 homolog 2) (ICH-2) (ICE(rel)-II) (Mih1) (Protease TX) [Cleaved into: Caspase-4 subunit p10; Caspase-4 subunit p20]	CASP4	43.262	7	17.485	P49662;A0A087WZP8;P49662-2;E9PMT1;P51878;P51878-3;P51878-6;P51878-2;P51878-5;H7C0P5	P49662;A0A087WZP8;P49662-2
P49711	Transcriptional repressor CTCF (11-zinc finger protein) (CCCTC-binding factor) (CTCFL paralog)	CTCF	82.785	3	3.568	P49711;P49711-2	P49711;P49711-2
P49720	Proteasome subunit beta type-3 (Proteasome chain 13) (Proteasome component C10-II) (Proteasome theta chain)	PSMB3	22.949	14	323.31	P49720;A0A087WXQ8;A0A087WY10	P49720;A0A087WXQ8;A0A087WY10
P49721	Proteasome subunit beta type-2 (Macropain subunit C7-I) (Multicatalytic endopeptidase complex subunit C7-I) (Proteasome component C7-I)	PSMB2	22.836	13	149.66	P49721;A0A087WVV1	P49721
P49748	Very long-chain specific acyl-CoA dehydrogenase, mitochondrial (VLCAD) (EC 1.3.8.9)	ACADVL	70.389	29	323.31	P49748;P49748-3;P49748-2;G3V1M7;J3KSR4;K7EQP4;J3QRJ8;J3KS89;J3QKU9;K7EJW8;K7EMF8	P49748;P49748-3;P49748-2
P49753	Acyl-coenzyme A thioesterase 2, mitochondrial (Acyl-CoA thioesterase 2) (EC 3.1.2.2) (Acyl-coenzyme A thioester hydrolase 2a) (CTE-Ia) (Long-chain acyl-CoA thioesterase 2) (ZAP128)	ACOT2	53.218	3	12.058	P49753;Q86TX2;A0A087X0W7;A0A087WT95;G3V4F2;P49753-2	P49753;Q86TX2;A0A087X0W7;A0A087WT95;G3V4F2
P49754	Vacuolar protein sorting-associated protein 41 homolog (S53)	VPS41	98.565	18	39.019	P49754;P49754-2;P49754-3;H7BZX6;C9J3F8;H7BXH3;C9JU58;C9J2U9;C9JZ11;H7C0K2	P49754;P49754-2;P49754-3
P49755	Transmembrane emp24 domain-containing protein 10 (Protein TMED10) (21 kDa transmembrane-trafficking protein) (S31I125) (S31III125) (Tmp-21-I) (Transmembrane protein Tmp21) (p23) (p24 family protein delta-1) (p24delta1) (p24delta)	TMED10	24.976	7	73.659	P49755;G3V2K7	P49755;G3V2K7
P49756	RNA-binding protein 25 (Arg/Glu/Asp-rich protein of 120 kDa) (RED120) (Protein S164) (RNA-binding motif protein 25) (RNA-binding region-containing protein 7)	RBM25	100.18	15	67.23	P49756;P49756-2;P49756-3;E9PQU5;H0YE46;E9PSE8	P49756
P49757	Protein numb homolog (h-Numb) (Protein S171)	NUMB	70.803	9	23.724	P49757;P49757-3;P49757-2;P49757-4;G3V3R1;P49757-8;P49757-7;P49757-6;P49757-5;G3V3M5;G3V4S6;G3V433;G3V3Z8;P49757-9;Q9Y6R0;M0QXQ4;M0QYC2;A0A0C4DGH3	P49757;P49757-3;P49757-2;P49757-4;G3V3R1;P49757-8;P49757-7;P49757-6;P49757-5;G3V3M5
P49768	Presenilin-1 (PS-1) (EC 3.4.23.-) (Protein S182) [Cleaved into: Presenilin-1 NTF subunit; Presenilin-1 CTF subunit; Presenilin-1 CTF12 (PS1-CTF12)]	PSEN1	52.667	5	54.12	P49768;P49768-2;P49768-3;P49768-5;P49768-6;P49768-7;G3V3Z0;G3V499;G3V2G7;E7ES96;P49768-4;G3V2B1;G3V519;G3V4M0;H0YM52;G3V4P4;P49810;G3V5B1;G3V3P0;G3V449;E5RFW4;E5RG63;B1AP22;P49810-3	P49768;P49768-2;P49768-3;P49768-5;P49768-6;P49768-7;G3V3Z0;G3V499;G3V2G7;E7ES96;P49768-4
P49770	Translation initiation factor eIF2B subunit beta (S20I15) (S20III15) (eIF2B GDP-GTP exchange factor subunit beta)	EIF2B2	38.989	3	18.133	P49770;H0YJJ8;G3V5E5	P49770;H0YJJ8;G3V5E5
P49773	Adenosine 5'-monophosphoramidase HINT1 (EC 3.9.1.-) (Desumoylating isopeptidase HINT1) (EC 3.4.22.-) (Histidine triad nucleotide-binding protein 1) (Protein kinase C inhibitor 1) (Protein kinase C-interacting protein 1) (PKCI-1)	HINT1	13.802	6	96.126	P49773;D6REP8;D6RE99;D6RD60;D6RC06	P49773;D6REP8;D6RE99;D6RD60
P49789	Bis(5'-adenosyl)-triphosphatase (EC 3.6.1.29) (AP3A hydrolase) (AP3Aase) (Adenosine 5'-monophosphoramidase FHIT) (EC 3.9.1.-) (Adenylylsulfatase) (EC 3.6.2.1) (Adenylylsulfate-ammonia adenylyltransferase) (EC 2.7.7.51) (Diadenosine 5',5'''-P1,P3-triphosphate hydrolase) (Dinucleosidetriphosphatase) (Fragile histidine triad protein)	FHIT	16.858	3	9.2808	P49789;A0A0A0MRB0;E9PBZ0	P49789
P49790	Nuclear pore complex protein Nup153 (153 kDa nucleoporin) (Nucleoporin Nup153)	NUP153	153.94	3	3.1479	P49790;P49790-2;P49790-3	P49790;P49790-2;P49790-3
P49792	E3 SUMO-protein ligase RanBP2 (EC 2.3.2.-) (358 kDa nucleoporin) (Nuclear pore complex protein Nup358) (Nucleoporin Nup358) (Ran-binding protein 2) (RanBP2) (p270)	RANBP2	358.2	44	107.28	P49792;F8WBP7	P49792
P49795	Regulator of G-protein signaling 19 (RGS19) (G-alpha-interacting protein) (GAIP)	RGS19	24.635	6	19.65	P49795	P49795
P49815	Tuberin (Tuberous sclerosis 2 protein)	TSC2	200.61	6	11.493	P49815;P49815-3;P49815-4;H3BMQ0;P49815-7;P49815-5;P49815-2;P49815-6;P49815-8;C9JX95	P49815;P49815-3;P49815-4;H3BMQ0;P49815-7;P49815-5;P49815-2;P49815-6
P49821	NADH dehydrogenase [ubiquinone] flavoprotein 1, mitochondrial (NDUFV1) (EC 7.1.1.2) (Complex I-51kD) (CI-51kD) (NADH dehydrogenase flavoprotein 1) (NADH-ubiquinone oxidoreductase 51 kDa subunit)	NDUFV1	50.817	11	22.005	P49821;G3V0I5;P49821-2;B4DE93;E9PQP1;E9PMX3;E9PJL9;E9PLC6;E9PPR0;E9PPS5;H0YE81;E9PPD6;H0YD04	P49821;G3V0I5;P49821-2;B4DE93;E9PQP1;E9PMX3
P49840	Glycogen synthase kinase-3 alpha (GSK-3 alpha) (EC 2.7.11.26) (Serine/threonine-protein kinase GSK3A) (EC 2.7.11.1)	GSK3A	50.98	12	28.219	P49840;A8MT37;M0QYV0	P49840;A8MT37;M0QYV0
P49841	Glycogen synthase kinase-3 beta (GSK-3 beta) (EC 2.7.11.26) (Serine/threonine-protein kinase GSK3B) (EC 2.7.11.1)	GSK3B	46.744	8	9.0806	P49841;P49841-2	P49841;P49841-2
P49848	Transcription initiation factor TFIID subunit 6 (RNA polymerase II TBP-associated factor subunit E) (Transcription initiation factor TFIID 70 kDa subunit) (TAF(II)70) (TAFII-70) (TAFII70) (Transcription initiation factor TFIID 80 kDa subunit) (TAF(II)80) (TAFII-80) (TAFII80)	TAF6	72.668	4	2.4799	P49848;P49848-3;J3KR72;P49848-2;C9JFL8;C9JTY6;C9JHQ8;F8WEJ7;C9J7C4;C9JIS2;C9J088	P49848;P49848-3;J3KR72;P49848-2;C9JFL8;C9JTY6
P49902	Cytosolic purine 5'-nucleotidase (EC 3.1.3.5) (EC 3.1.3.99) (Cytosolic 5'-nucleotidase II) (cN-II) (Cytosolic IMP/GMP-specific 5'-nucleotidase) (Cytosolic nucleoside phosphotransferase 5'N) (EC 2.7.1.77) (High Km 5'-nucleotidase)	NT5C2	64.969	22	323.31	P49902;P49902-2;Q5JUV6;H0YHR8;REV__M0QX83;S4R3E7;S4R3A6;REV__H0YES7;REV__F5GWJ3;REV__Q17RW3	P49902;P49902-2
P49903	Selenide, water dikinase 1 (EC 2.7.9.3) (Selenium donor protein 1) (Selenophosphate synthase 1)	SEPHS1	42.91	7	31.298	P49903;P49903-2;P49903-4;P49903-3;Q5T5U6;Q5T5U7	P49903;P49903-2;P49903-4;P49903-3
P49913	Cathelicidin antimicrobial peptide (18 kDa cationic antimicrobial protein) (CAP-18) (hCAP-18) [Cleaved into: Antibacterial peptide FALL-39 (FALL-39 peptide antibiotic); Antibacterial peptide LL-37; Antibacterial peptide KR-20; Antibacterial peptide LL-23; Antibacterial peptide LL-29; Antibacterial peptide KS-30; Antibacterial peptide RK-31; Antibacterial peptide FF-33]	CAMP	19.301	19	246.61	P49913;J3KNB4	P49913;J3KNB4
P49914	5-formyltetrahydrofolate cyclo-ligase (EC 6.3.3.2) (5,10-methenyl-tetrahydrofolate synthetase) (MTHFS) (Methenyl-THF synthetase)	MTHFS	23.255	4	5.39	P49914;P49914-2;A0A0A6YYL1;H3BMB9	P49914;P49914-2;A0A0A6YYL1
P49915	GMP synthase [glutamine-hydrolyzing] (EC 6.3.5.2) (GMP synthetase) (Glutamine amidotransferase)	GMPS	76.715	12	134.81	P49915;P49915-2	P49915;P49915-2
P49916	DNA ligase 3 (EC 6.5.1.1) (DNA ligase III) (Polydeoxyribonucleotide synthase [ATP] 3)	LIG3	112.91	14	26.269	P49916;P49916-3;P49916-4;P49916-2;K7ERZ5;K7EQB6;K7ENR9	P49916;P49916-3;P49916-4;P49916-2;K7ERZ5
P49917	DNA ligase 4 (EC 6.5.1.1) (DNA ligase IV) (Polydeoxyribonucleotide synthase [ATP] 4)	LIG4	103.97	4	7.0291	P49917;A0A0C4DGV9	P49917;A0A0C4DGV9
P49959	Double-strand break repair protein MRE11 (EC 3.1.-.-) (Double-strand break repair protein MRE11A) (Meiotic recombination 11 homolog 1) (MRE11 homolog 1) (Meiotic recombination 11 homolog A) (MRE11 homolog A)	MRE11	80.592	15	18.557	P49959;P49959-2;F8W7U8;P49959-3;F5GXT0;F5H742;F5H256	P49959;P49959-2;F8W7U8;P49959-3
P49961	Ectonucleoside triphosphate diphosphohydrolase 1 (EC 3.6.1.5) (ATP diphosphohydrolase) (ATP-DPH) (ATPDase) (Ecto-ATP diphosphohydrolase 1) (Ecto-ATPDase 1) (Ecto-ATPase 1) (Ecto-apyrase) (Lymphoid cell activation antigen) (Nucleoside triphosphate diphosphohydrolase 1) (NTPDase1) (CD antigen CD39)	ENTPD1	57.964	7	15.727	P49961;P49961-2;P49961-6;P49961-5;P49961-3;P49961-4;R4GMQ9	P49961;P49961-2;P49961-6;P49961-5;P49961-3;P49961-4
P50148	Guanine nucleotide-binding protein G(q) subunit alpha (Guanine nucleotide-binding protein alpha-q)	GNAQ	42.142	15	323.31	P50148;P29992;B1AM21;K7EL62;O95837	P50148
P50213	Isocitrate dehydrogenase [NAD] subunit alpha, mitochondrial (EC 1.1.1.41) (Isocitric dehydrogenase subunit alpha) (NAD(+)-specific ICDH subunit alpha)	IDH3A	39.591	6	7.4002	P50213;H0YL72;P50213-2;H0YNF5;H0YKD0;H0YLI6;H0YMU3;H0YM64;H0YM46	P50213;H0YL72;P50213-2;H0YNF5
P50225	Sulfotransferase 1A1 (ST1A1) (EC 2.8.2.1) (Aryl sulfotransferase 1) (HAST1/HAST2) (Phenol sulfotransferase 1) (Phenol-sulfating phenol sulfotransferase 1) (P-PST 1) (ST1A3) (Thermostable phenol sulfotransferase) (Ts-PST)	SULT1A1	34.165	17	171.47	P50225;H3BRY5;P50226;P50225-2;H3BQX5;E9PKR8;E9PKW4;E9PM76;H3BNY7	P50225;H3BRY5;P50226;P50225-2
P50336	Protoporphyrinogen oxidase (PPO) (EC 1.3.3.4)	PPOX	50.765	5	4.6844	P50336;F5GZT7;F5H1I5;H0YFP3;F5H825;H0YFE1	P50336;F5GZT7;F5H1I5
P50395	Rab GDP dissociation inhibitor beta (Rab GDI beta) (Guanosine diphosphate dissociation inhibitor 2) (GDI-2)	GDI2	50.663	40	323.31	P50395;P50395-2;Q5SX87;Q5SX86;V9GYF8;Q5SX90;Q5SX91;V9GYJ7	P50395;P50395-2;Q5SX87
P50416	Carnitine O-palmitoyltransferase 1, liver isoform (CPT1-L) (EC 2.3.1.21) (Carnitine O-palmitoyltransferase I, liver isoform) (CPT I) (CPTI-L) (Carnitine palmitoyltransferase 1A)	CPT1A	88.367	19	60.753	P50416;P50416-2;H3BP22;H3BUV7;H3BUJ0;H3BMD2	P50416;P50416-2
P50452	Serpin B8 (Cytoplasmic antiproteinase 2) (CAP-2) (CAP2) (Peptidase inhibitor 8) (PI-8)	SERPINB8	42.766	19	93.678	P50452;P50452-2;H7BXK7;C9JVA8;C9JTJ8;P50452-3	P50452;P50452-2;H7BXK7
P50453	Serpin B9 (Cytoplasmic antiproteinase 3) (CAP-3) (CAP3) (Peptidase inhibitor 9) (PI-9)	SERPINB9	42.403	18	95.008	P50453	P50453
P50502	Hsc70-interacting protein (Hip) (Aging-associated protein 2) (Progesterone receptor-associated p48 protein) (Protein FAM10A1) (Putative tumor suppressor ST13) (Renal carcinoma antigen NY-REN-33) (Suppression of tumorigenicity 13 protein)	ST13	41.331	10	39.195	P50502;A0A087X1H6;H7C3I1;Q8IZP2;Q3KNR6;Q8NFI4;F6VDH7;F8WAQ7	P50502;A0A087X1H6;H7C3I1;Q8IZP2;Q3KNR6;Q8NFI4;F6VDH7
P50552	Vasodilator-stimulated phosphoprotein (VASP)	VASP	39.829	21	323.31	P50552;K7ENL7;K7EM16;K7ENR7;K7EIG8;K7EQD0	P50552
P50570	Dynamin-2 (EC 3.6.5.5) (Dynamin 2) (Dynamin II)	DNM2	98.063	42	323.31	P50570;P50570-5;K7EPK9	P50570;P50570-5
P50570	Dynamin-2 (EC 3.6.5.5) (Dynamin 2) (Dynamin II)	DNM2	97.965	41	3.9005	P50570-4	P50570-4
P50579	Methionine aminopeptidase 2 (MAP 2) (MetAP 2) (EC 3.4.11.18) (Initiation factor 2-associated 67 kDa glycoprotein) (p67) (p67eIF2) (Peptidase M)	METAP2	52.891	9	24.839	P50579;F8VRR3;F8VQZ7;P50579-3;P50579-2;G3V1U3;F8VZX9;F8VY03	P50579;F8VRR3;F8VQZ7;P50579-3;P50579-2
P50583	Bis(5'-nucleosyl)-tetraphosphatase [asymmetrical] (EC 3.6.1.17) (Diadenosine 5',5'''-P1,P4-tetraphosphate asymmetrical hydrolase) (Ap4A hydrolase) (Ap4Aase) (Diadenosine tetraphosphatase) (Nucleoside diphosphate-linked moiety X motif 2) (Nudix motif 2)	NUDT2	16.829	6	13.717	P50583	P50583
P50613	Cyclin-dependent kinase 7 (EC 2.7.11.22) (EC 2.7.11.23) (39 kDa protein kinase) (p39 Mo15) (CDK-activating kinase 1) (Cell division protein kinase 7) (Serine/threonine-protein kinase 1) (TFIIH basal transcription factor complex kinase subunit)	CDK7	39.038	3	2.2035	P50613;D6RAD4;D6REC6;D6R9G1;Q9C098;D6RIG9;A0A0D9SFW9	P50613;D6RAD4;D6REC6;D6R9G1
P50749	Ras association domain-containing protein 2	RASSF2	37.79	17	130.54	P50749;P50749-2;Q9H2L5;Q9H2L5-3;Q9H2L5-2	P50749
P50851	Lipopolysaccharide-responsive and beige-like anchor protein (Beige-like protein) (CDC4-like protein)	LRBA	319.1	26	37.484	P50851;P50851-2;E9PEM5;H0YAC6;H0Y9N9;H0YA17	P50851;P50851-2;E9PEM5;H0YAC6
P50895	Basal cell adhesion molecule (Auberger B antigen) (B-CAM cell surface glycoprotein) (F8/G253 antigen) (Lutheran antigen) (Lutheran blood group glycoprotein) (CD antigen CD239)	BCAM	67.404	5	5.4992	P50895;A0A087WXM8;K7ENU8	P50895;A0A087WXM8;K7ENU8
P50914	Large ribosomal subunit protein eL14 (60S ribosomal protein L14) (CAG-ISL 7)	RPL14	23.432	7	10.103	P50914;E7EPB3	P50914;E7EPB3
P50990	T-complex protein 1 subunit theta (TCP-1-theta) (CCT-theta) (Chaperonin containing T-complex polypeptide 1 subunit 8) (Renal carcinoma antigen NY-REN-15)	CCT8	59.62	34	323.31	P50990;P50990-2;P50990-3;H7C4C8;H7C2U0	P50990;P50990-2;P50990-3;H7C4C8
P50991	T-complex protein 1 subunit delta (TCP-1-delta) (CCT-delta) (Stimulator of TAR RNA-binding)	CCT4	57.924	27	323.31	P50991	P50991
P50995	Annexin A11 (56 kDa autoantigen) (Annexin XI) (Annexin-11) (Calcyclin-associated annexin 50) (CAP-50)	ANXA11	54.389	28	323.31	P50995;P50995-2;H0Y6E1;P27216;E5RIN3;P27216-2	P50995;P50995-2
P51003	Poly(A) polymerase alpha (PAP-alpha) (EC 2.7.7.19) (Polynucleotide adenylyltransferase alpha)	PAPOLA	82.842	10	37.158	P51003;G3XAH6;Q9NRJ5;P51003-2;A0A0C4DGK1;H0YJ00;G3V2A0;G3V3I9;G3V457;Q9BWT3;H7C3W0;F8WAT4;Q9BWT3-2	P51003;G3XAH6;Q9NRJ5;P51003-2;A0A0C4DGK1
P51114	RNA-binding protein FXR1 (FMR1 autosomal homolog 1) (hFXR1p)	FXR1	69.72	7	20.652	P51114;P51114-2;B4DXZ6;P51114-3;E7EU85;E9PFF5;C9JZE0;C9JY20;C9JAJ4	P51114;P51114-2;B4DXZ6;P51114-3;E7EU85;E9PFF5
P51148	Ras-related protein Rab-5C (EC 3.6.5.2) (L1880) (RAB5L)	RAB5C	23.482	12	292.03	P51148;P51148-2;K7ERI8;K7ERQ8;F8VVK3;K7ENY4;F8VSF8;F8VWZ7;O95057;K7EIP6;K7EN06	P51148;P51148-2;K7ERI8;K7ERQ8;F8VVK3;K7ENY4
P51149	Ras-related protein Rab-7a (EC 3.6.5.2)	RAB7A	23.489	15	323.31	P51149;C9J592;C9J8S3;C9J4V0;C9IZZ0;C9J4S4;C9J7D1	P51149;C9J592;C9J8S3;C9J4V0
P51151	Ras-related protein Rab-9A	RAB9A	22.837	3	3.7003	P51151;Q9NP90	P51151;Q9NP90
P51153	Ras-related protein Rab-13 (Cell growth-inhibiting gene 4 protein)	RAB13	22.774	11	31.323	P51153;A0A087WWB9	P51153
P51157	Ras-related protein Rab-28	RAB28	24.841	4	5.3372	P51157;H0Y9S6;P51157-3;P51157-2;H0Y927;H0Y9G4	P51157;H0Y9S6;P51157-3;P51157-2;H0Y927
P51159	Ras-related protein Rab-27A (Rab-27) (EC 3.6.5.2) (GTP-binding protein Ram)	RAB27A	24.868	13	108.95	P51159;P51159-2;H3BN55;H3BVH7;H3BS49;H3BUD9;H3BU81	P51159;P51159-2;H3BN55;H3BVH7;H3BS49;H3BUD9
P51178	1-phosphatidylinositol 4,5-bisphosphate phosphodiesterase delta-1 (EC 3.1.4.11) (Phosphoinositide phospholipase C-delta-1) (Phospholipase C-III) (PLC-III) (Phospholipase C-delta-1) (PLC-delta-1)	PLCD1	85.664	9	16.921	P51178;P51178-2	P51178;P51178-2
P51452	Dual specificity protein phosphatase 3 (EC 3.1.3.16) (EC 3.1.3.48) (Dual specificity protein phosphatase VHR) (Vaccinia H1-related phosphatase) (VHR)	DUSP3	20.478	3	4.8146	P51452;K7ES89;P51452-2	P51452;K7ES89;P51452-2
P51531	Probable global transcription activator SNF2L2 (EC 3.6.4.-) (ATP-dependent helicase SMARCA2) (BRG1-associated factor 190B) (BAF190B) (Protein brahma homolog) (hBRM) (SNF2-alpha) (SWI/SNF-related matrix-associated actin-dependent regulator of chromatin subfamily A member 2)	SMARCA2	179.28	15	3.4273	P51531-2;P51531;F6VDE0;F6XE55;F6UH26;B1ALG1;F6T8Q0;F6XG14;B1ALF6;A0A0A0MSS5;B1ALG2	P51531-2;P51531
P51532	Transcription activator BRG1 (EC 3.6.4.-) (ATP-dependent helicase SMARCA4) (BRG1-associated factor 190A) (BAF190A) (Mitotic growth and transcription activator) (Protein BRG-1) (Protein brahma homolog 1) (SNF2-beta) (SWI/SNF-related matrix-associated actin-dependent regulator of chromatin subfamily A member 4)	SMARCA4	181.26	17	30.223	P51532-5;P51532-3;P51532;Q9HBD4;P51532-2;P51532-4;A0A0A0MT49	P51532-5;P51532-3;P51532;Q9HBD4;P51532-2;P51532-4;A0A0A0MT49
P51570	Galactokinase (EC 2.7.1.6) (Galactose kinase)	GALK1	42.272	11	189.72	P51570;P51570-2;K7ERJ9;K7EII7	P51570;P51570-2
P51571	Translocon-associated protein subunit delta (TRAP-delta) (Signal sequence receptor subunit delta) (SSR-delta)	SSR4	18.998	7	43.148	P51571;A6NLM8	P51571
P51572	B-cell receptor-associated protein 31 (BCR-associated protein 31) (Bap31) (6C6-AG tumor-associated antigen) (Protein CDM) (p28)	BCAP31	34.752	7	17.484	P51572-2;P51572;C9JQ75;C9J0M4;C9JMD7;C9JSP1;C9JM14	P51572-2;P51572;C9JQ75;C9J0M4
P51575	P2X purinoceptor 1 (P2X1) (ATP receptor) (Purinergic receptor)	P2RX1	44.98	6	8.0858	P51575	P51575
P51580	Thiopurine S-methyltransferase (EC 2.1.1.67) (Thiopurine methyltransferase)	TPMT	28.18	10	20.507	P51580	P51580
P51587	Breast cancer type 2 susceptibility protein (Fanconi anemia group D1 protein)	BRCA2	384.22	2	1.5603	P51587	P51587
P51606	N-acylglucosamine 2-epimerase (AGE) (EC 5.1.3.8) (GlcNAc 2-epimerase) (N-acetyl-D-glucosamine 2-epimerase) (Renin-binding protein) (RnBP)	RENBP	48.83	8	15.011	P51606;A6NKZ2;P51606-2;H7C2G7;H7C1A7;H7C317	P51606;A6NKZ2;P51606-2
P51608	Methyl-CpG-binding protein 2 (MeCp-2 protein) (MeCp2)	MECP2	53.323	11	26.973	P51608-2;P51608;A0A087WXF0;A0A087X1U4;B5MCB4;A0A087WVW7;A0A0D9SFX7;A0A0D9SEX1;C9JH89	P51608-2;P51608;A0A087WXF0;A0A087X1U4;B5MCB4
P51610	Host cell factor 1 (HCF) (HCF-1) (C1 factor) (CFF) (VCAF) (VP16 accessory protein) [Cleaved into: HCF N-terminal chain 1; HCF N-terminal chain 2; HCF N-terminal chain 3; HCF N-terminal chain 4; HCF N-terminal chain 5; HCF N-terminal chain 6; HCF C-terminal chain 1; HCF C-terminal chain 2; HCF C-terminal chain 3; HCF C-terminal chain 4; HCF C-terminal chain 5; HCF C-terminal chain 6]	HCFC1	208.73	23	34.12	P51610;P51610-4;A6NEM2;P51610-2;P51610-3;H7C1C4	P51610;P51610-4;A6NEM2;P51610-2;P51610-3
P51648	Aldehyde dehydrogenase family 3 member A2 (EC 1.2.1.3) (EC 1.2.1.94) (Aldehyde dehydrogenase 10) (Fatty aldehyde dehydrogenase) (Microsomal aldehyde dehydrogenase)	ALDH3A2	54.847	15	91.66	P51648;P51648-2;J3QRD1;I3L1M4;J3QS00;J3QKK9;J3KTD9;I3L2W1;J3KTG1;C9JGJ2;I3L0X1;K7EN73	P51648;P51648-2;J3QRD1
P51659	Peroxisomal multifunctional enzyme type 2 (MFE-2) (17-beta-hydroxysteroid dehydrogenase 4) (17-beta-HSD 4) (D-bifunctional protein) (DBP) (Multifunctional protein 2) (MFP-2) (Short chain dehydrogenase/reductase family 8C member 1) [Cleaved into: (3R)-hydroxyacyl-CoA dehydrogenase (EC 1.1.1.n12); Enoyl-CoA hydratase 2 (EC 4.2.1.107) (EC 4.2.1.119) (3-alpha,7-alpha,12-alpha-trihydroxy-5-beta-choles…	HSD17B4	79.685	31	321.28	P51659;E7EWE5;P51659-3;P51659-2;E7ET17;E7ER27;G5E9S2;E7EPL9	P51659;E7EWE5;P51659-3;P51659-2;E7ET17;E7ER27;G5E9S2
P51665	26S proteasome non-ATPase regulatory subunit 7 (26S proteasome regulatory subunit RPN8) (26S proteasome regulatory subunit S12) (Mov34 protein homolog) (Proteasome subunit p40)	PSMD7	37.025	15	105.37	P51665;H3BNT7;H3BTM8	P51665;H3BNT7;H3BTM8
P51688	N-sulphoglucosamine sulphohydrolase (EC 3.10.1.1) (Sulfoglucosamine sulfamidase) (Sulphamidase)	SGSH	56.695	6	11.155	P51688;I3NI22;I3L3T3;I3L2I6;I3L4B7;I3L2L4	P51688;I3NI22
P51689	Arylsulfatase D (ASD) (EC 3.1.6.-)	ARSD	64.859	3	17.65	P51689;P51689-3;H7C327;P51689-2	P51689;P51689-3;H7C327
P51692	Signal transducer and activator of transcription 5B	STAT5B	89.865	27	323.31	P51692;C9J4I3	P51692
P51798	H(+)/Cl(-) exchange transporter 7 (Chloride channel 7 alpha subunit) (Chloride channel protein 7) (ClC-7)	CLCN7	88.678	12	21.929	P51798;P51798-2;H0Y2M6;H3BNG8;I3L470	P51798;P51798-2;H0Y2M6
P51809	Vesicle-associated membrane protein 7 (VAMP-7) (Synaptobrevin-like protein 1) (Tetanus-insensitive VAMP) (Ti-VAMP)	VAMP7	24.935	7	22.372	P51809;P51809-3;P51809-2;E5RH06	P51809;P51809-3;P51809-2
P51812	Ribosomal protein S6 kinase alpha-3 (S6K-alpha-3) (EC 2.7.11.1) (90 kDa ribosomal protein S6 kinase 3) (p90-RSK 3) (p90RSK3) (Insulin-stimulated protein kinase 1) (ISPK-1) (MAP kinase-activated protein kinase 1b) (MAPK-activated protein kinase 1b) (MAPKAP kinase 1b) (MAPKAPK-1b) (Ribosomal S6 kinase 2) (RSK-2) (pp90RSK2)	RPS6KA3	83.735	30	182.01	P51812;B1AXG1;B1AXG2;Q9UK32;Q9UK32-2;Q96GX5;Q96GX5-2;E7ERL6;Q96GX5-3;Q6P0Q8-2	P51812
P51813	Cytoplasmic tyrosine-protein kinase BMX (EC 2.7.10.2) (Bone marrow tyrosine kinase gene in chromosome X protein) (Epithelial and endothelial tyrosine kinase) (ETK) (NTK38)	BMX	78.01	14	58.581	P51813	P51813
P51858	Hepatoma-derived growth factor (HDGF) (High mobility group protein 1-like 2) (HMG-1L2)	HDGF	26.788	14	249.13	P51858;P51858-3;P51858-2	P51858;P51858-3;P51858-2
P51884	Lumican (Keratan sulfate proteoglycan lumican) (KSPG lumican)	LUM	38.429	10	323.31	P51884	P51884
P51970	NADH dehydrogenase [ubiquinone] 1 alpha subcomplex subunit 8 (Complex I-19kD) (CI-19kD) (Complex I-PGIV) (CI-PGIV) (NADH-ubiquinone oxidoreductase 19 kDa subunit)	NDUFA8	20.105	4	6.2056	P51970	P51970
P51991	Heterogeneous nuclear ribonucleoprotein A3 (hnRNP A3)	HNRNPA3	39.594	15	323.31	P51991;P51991-2;H7C1J8	P51991;P51991-2
P52209	6-phosphogluconate dehydrogenase, decarboxylating (EC 1.1.1.44)	PGD	53.139	39	323.31	P52209;P52209-2;K7EM49;K7EPF6;K7EMN2;K7ELN9	P52209;P52209-2
P52272	Heterogeneous nuclear ribonucleoprotein M (hnRNP M)	HNRNPM	73.62	31	165.59	P52272-2;P52272;A0A087X0X3;M0R019;M0R2T0;M0R2I7;M0QYQ7;M0R0N3;M0QY96;M0R0Y6;M0QYL3	P52272-2;P52272;A0A087X0X3
P52294	Importin subunit alpha-5 (Karyopherin subunit alpha-1) (Nucleoprotein interactor 1) (NPI-1) (RAG cohort protein 2) (SRP1-beta) [Cleaved into: Importin subunit alpha-5, N-terminally processed]	KPNA1	60.221	11	182.77	P52294;C9JYI4;C9J352;C9JWD9;F2Z3G4;C9J4U1	P52294;C9JYI4
P52306	Rap1 GTPase-GDP dissociation stimulator 1 (Exchange factor smgGDS) (SMG GDS protein) (SMG P21 stimulatory GDP/GTP exchange protein)	RAP1GDS1	66.316	11	58.538	P52306;P52306-5;P52306-6;P52306-2;P52306-3;P52306-4;H0Y8M2;D6RB97;D6REZ0;D6RBC6;D6RHH8	P52306;P52306-5;P52306-6;P52306-2;P52306-3;P52306-4
P52434	DNA-directed RNA polymerases I, II, and III subunit RPABC3 (RNA polymerases I, II, and III subunit ABC3) (DNA-directed RNA polymerase II subunit H) (DNA-directed RNA polymerases I, II, and III 17.1 kDa polypeptide) (RPB17) (RPB8 homolog) (hRPB8)	POLR2H	17.143	6	26.962	P52434;C9JLU1;P52434-4;P52434-3;P52434-2;P52434-5	P52434;C9JLU1;P52434-4;P52434-3;P52434-2
P52565	Rho GDP-dissociation inhibitor 1 (Rho GDI 1) (Rho-GDI alpha)	ARHGDIA	23.207	16	301	P52565;J3QQX2;J3KTF8;P52565-2;J3KRE2;J3KRY1;J3KS60	P52565;J3QQX2;J3KTF8;P52565-2;J3KRE2;J3KRY1
P52566	Rho GDP-dissociation inhibitor 2 (Rho GDI 2) (Ly-GDI) (Rho-GDI beta)	ARHGDIB	22.988	32	323.31	P52566;H0YGX7;F5H3P3;F5H6Q0;F5H2R5	P52566;H0YGX7;F5H3P3
P52594	Arf-GAP domain and FG repeat-containing protein 1 (HIV-1 Rev-binding protein) (Nucleoporin-like protein RIP) (Rev-interacting protein) (Rev/Rex activation domain-binding protein)	AGFG1	58.259	7	20.304	P52594;B8ZZY2;P52594-2;P52594-3;P52594-4;C9J2I0	P52594;B8ZZY2;P52594-2;P52594-3;P52594-4;C9J2I0
P52597	Heterogeneous nuclear ribonucleoprotein F (hnRNP F) (Nucleolin-like protein mcs94-1) [Cleaved into: Heterogeneous nuclear ribonucleoprotein F, N-terminally processed]	HNRNPF	45.671	18	257.74	P52597	P52597
P52630	Signal transducer and activator of transcription 2 (p113)	STAT2	97.915	10	33.726	P52630;P52630-4;B4DLC8	P52630;P52630-4;B4DLC8
P52788	Spermine synthase (SPMSY) (EC 2.5.1.22) (Spermidine aminopropyltransferase)	SMS	41.268	8	93.39	P52788;P52788-2;H7C2R7	P52788;P52788-2;H7C2R7
P52789	Hexokinase-2 (EC 2.7.1.1) (Hexokinase type II) (HK II) (Hexokinase-B) (Muscle form hexokinase)	HK2	102.38	30	142.79	P52789;E9PB90	P52789;E9PB90
P52790	Hexokinase-3 (EC 2.7.1.1) (Hexokinase type III) (HK III) (Hexokinase-C)	HK3	99.024	32	323.31	P52790;H0Y8U9;H0Y9N6	P52790
P52888	Thimet oligopeptidase (EC 3.4.24.15) (Endopeptidase 24.15) (MP78)	THOP1	78.839	19	99.686	P52888;K7EP46;K7EKB6;K7EL02;K7EIK4;K7EMU4;K7EL32;P52888-2	P52888;K7EP46
P52907	F-actin-capping protein subunit alpha-1 (CapZ alpha-1)	CAPZA1	32.922	16	323.31	P52907	P52907
P52948	Nuclear pore complex protein Nup98-Nup96 (EC 3.4.21.-) [Cleaved into: Nuclear pore complex protein Nup98 (98 kDa nucleoporin) (Nucleoporin Nup98) (Nup98); Nuclear pore complex protein Nup96 (96 kDa nucleoporin) (Nucleoporin Nup96) (Nup96)]	NUP98	197.58	17	25.685	P52948;P52948-5;P52948-6;P52948-2;H7C3P6;H0YDF4;H0YCT1;P52948-4;P52948-3	P52948;P52948-5;P52948-6;P52948-2;H7C3P6
P53004	Biliverdin reductase A (BVR A) (EC 1.3.1.24) (Biliverdin-IX alpha-reductase)	BLVRA	33.428	12	101.82	P53004	P53004
P53007	Tricarboxylate transport protein, mitochondrial (Citrate transport protein) (CTP) (Mitochondrial citrate carrier) (CIC) (Solute carrier family 25 member 1) (Tricarboxylate carrier protein)	SLC25A1	34.012	6	6.7326	P53007;B4DP62	P53007
P53041	Serine/threonine-protein phosphatase 5 (PP5) (EC 3.1.3.16) (Protein phosphatase T) (PP-T) (PPT)	PPP5C	56.878	13	28.933	P53041;H0YDU8;A8MU39;E7EU14;M0R196;A0A087WY80	P53041;H0YDU8;A8MU39
P53367	Arfaptin-1 (ADP-ribosylation factor-interacting protein 1)	ARFIP1	41.738	6	10.263	P53367;P53367-2;P53367-3	P53367;P53367-2
P53384	Cytosolic Fe-S cluster assembly factor NUBP1 (Nucleotide-binding protein 1) (NBP 1)	NUBP1	34.534	2	2.781	P53384;P53384-2;I3L531;REV__H0YBE5	P53384;P53384-2;I3L531;REV__H0YBE5
P53396	ATP-citrate synthase (EC 2.3.3.8) (ATP-citrate (pro-S-)-lyase) (ACL) (Citrate cleavage enzyme)	ACLY	120.84	57	323.31	P53396;P53396-2;P53396-3;K7ESG8;K7EIE7	P53396;P53396-2;P53396-3
P53582	Methionine aminopeptidase 1 (MAP 1) (MetAP 1) (EC 3.4.11.18) (Peptidase M 1)	METAP1	43.215	6	9.8899	P53582;H0Y955	P53582;H0Y955
P53597	Succinate--CoA ligase [ADP/GDP-forming] subunit alpha, mitochondrial (EC 6.2.1.4) (EC 6.2.1.5) (Succinyl-CoA synthetase subunit alpha) (SCS-alpha)	SUCLG1	36.249	7	37.963	P53597;H7C233	P53597
P53602	Diphosphomevalonate decarboxylase (EC 4.1.1.33) (Mevalonate (diphospho)decarboxylase) (MDDase) (Mevalonate pyrophosphate decarboxylase)	MVD	43.404	6	5.8868	P53602;H3BP35;A0A087WV85	P53602;H3BP35;A0A087WV85
P53609	Geranylgeranyl transferase type-1 subunit beta (EC 2.5.1.59) (Geranylgeranyl transferase type I subunit beta) (GGTase-I-beta) (Type I protein geranyl-geranyltransferase subunit beta)	PGGT1B	42.368	7	11.316	P53609;P53609-2	P53609;P53609-2
P53611	Geranylgeranyl transferase type-2 subunit beta (EC 2.5.1.60) (Geranylgeranyl transferase type II subunit beta) (GGTase-II-beta) (Rab geranyl-geranyltransferase subunit beta) (Rab GG transferase beta) (Rab GGTase beta) (Rab geranylgeranyltransferase subunit beta) (Type II protein geranyl-geranyltransferase subunit beta)	RABGGTB	36.924	3	2.1291	P53611	P53611
P53618	Coatomer subunit beta (Beta-coat protein) (Beta-COP)	COPB1	107.14	32	323.31	P53618;E9PP73;E9PP63;E9PKQ1	P53618;E9PP73
P53621	Coatomer subunit alpha (Alpha-coat protein) (Alpha-COP) (HEP-COP) (HEPCOP) [Cleaved into: Xenin (Xenopsin-related peptide); Proxenin]	COPA	138.34	57	323.31	P53621;P53621-2	P53621;P53621-2
P53634	Dipeptidyl peptidase 1 (EC 3.4.14.1) (Cathepsin C) (Cathepsin J) (Dipeptidyl peptidase I) (DPP-I) (DPPI) (Dipeptidyl transferase) [Cleaved into: Dipeptidyl peptidase 1 exclusion domain chain (Dipeptidyl peptidase I exclusion domain chain); Dipeptidyl peptidase 1 heavy chain (Dipeptidyl peptidase I heavy chain); Dipeptidyl peptidase 1 light chain (Dipeptidyl peptidase I light chain)]	CTSC	51.853	7	18.055	P53634;H0YCY8;P53634-2;P53634-3	P53634
P53675	Clathrin heavy chain 2 (Clathrin heavy chain on chromosome 22) (CLH-22)	CLTCL1	187.03	19	10.005	P53675;P53675-2;A0A087WX41	P53675;P53675-2;A0A087WX41
P53680	AP-2 complex subunit sigma (Adaptor protein complex AP-2 subunit sigma) (Adaptor-related protein complex 2 subunit sigma) (Clathrin assembly protein 2 sigma small chain) (Clathrin coat assembly protein AP17) (Clathrin coat-associated protein AP17) (HA2 17 kDa subunit) (Plasma membrane adaptor AP-2 17 kDa protein) (Sigma2-adaptin)	AP2S1	17.018	8	32.761	P53680;M0R0N4;M0QYZ2;M0QZ21;X6R390;P53680-2;M0R1S0	P53680;M0R0N4;M0QYZ2;M0QZ21;X6R390;P53680-2
P53990	IST1 homolog (hIST1) (Charged multivesicular body protein 8) (CHMP8) (Putative MAPK-activating protein PM28)	IST1	39.75	12	72.048	P53990;P53990-2;P53990-4;P53990-5;H3BMU1;H3BUI0;P53990-3;H3BQF7;J3KR23;F5GXM3;H3BRE2;P53990-6;H3BPP6;H3BQ38;E9PF00	P53990;P53990-2;P53990-4;P53990-5;H3BMU1;H3BUI0;P53990-3;H3BQF7;J3KR23;F5GXM3
P53992	Protein transport protein Sec24C (SEC24-related protein C)	SEC24C	118.32	15	224.91	P53992;G5EA31;P53992-2	P53992;G5EA31
P53999	Activated RNA polymerase II transcriptional coactivator p15 (Positive cofactor 4) (PC4) (SUB1 homolog) (p14)	SUB1	14.395	9	110.32	P53999	P53999
P54108	Cysteine-rich secretory protein 3 (CRISP-3) (Specific granule protein of 28 kDa) (SGP28)	CRISP3	27.63	9	323.31	P54108;J3KPA1;P54108-2;P54108-3;I3L0A1;P16562;P16562-2	P54108;J3KPA1;P54108-2;P54108-3;I3L0A1
P54136	Arginine--tRNA ligase, cytoplasmic (EC 6.1.1.19) (Arginyl-tRNA synthetase) (ArgRS)	RARS1	75.378	27	230.79	P54136;P54136-2;E5RJM9;E5RH09	P54136;P54136-2
P54198	Protein HIRA (TUP1-like enhancer of split protein 1)	HIRA	111.83	3	3.8373	P54198;P54198-2	P54198;P54198-2
P54252	Ataxin-3 (EC 3.4.19.12) (Machado-Joseph disease protein 1) (Spinocerebellar ataxia type 3 protein)	ATXN3	41.78	3	3.3397	P54252;P54252-2;S4R399;A0A087WXY4;D3VVH9;A0A087X1A8;G3V3R7;F5H211;P54252-4;G3V4F5;G3V4F4;G3V5H3;G3V526;E9PJN5;G3V328;G3V4U9;C9JQV6;A0A0A0MS38;P54252-3;G3V3A6;D3VVP3;G3V3T0;D6R9I5;G3V4B1;G3V390;G3V3S5;G3V2G2;G3V2G1;P54252-5	P54252;P54252-2;S4R399;A0A087WXY4;D3VVH9;A0A087X1A8;G3V3R7;F5H211;P54252-4;G3V4F5;G3V4F4;G3V5H3;G3V526;E9PJN5;G3V328;G3V4U9;C9JQV6;A0A0A0MS38;P54252-3
P54577	Tyrosine--tRNA ligase, cytoplasmic (EC 6.1.1.1) (Tyrosyl-tRNA synthetase) (TyrRS) [Cleaved into: Tyrosine--tRNA ligase, cytoplasmic, N-terminally processed]	YARS1	59.143	26	85.529	P54577;A0A0C4DGZ5	P54577;A0A0C4DGZ5
P54578	Ubiquitin carboxyl-terminal hydrolase 14 (EC 3.4.19.12) (Deubiquitinating enzyme 14) (Ubiquitin thioesterase 14) (Ubiquitin-specific-processing protease 14)	USP14	56.068	18	163.25	P54578;P54578-2;A6NJA2;P54578-3;J3QQT6;J3KS55	P54578;P54578-2;A6NJA2;P54578-3
P54619	5'-AMP-activated protein kinase subunit gamma-1 (AMPK gamma1) (AMPK subunit gamma-1) (AMPKg)	PRKAG1	37.579	18	30.896	P54619;P54619-2;P54619-3;F8VYY9;H0YIC9;F8VZX1;F8VVA3;H0YHF8;F8VSL2;F8VPF5;F8VRY2;F8VSH3;Q9UGJ0;E9PGP6;Q9UGI9;B4DUK8;Q9UGJ0-2;Q9UGI9-2;Q9UGJ0-3	P54619;P54619-2;P54619-3;F8VYY9;H0YIC9;F8VZX1
P54709	Sodium/potassium-transporting ATPase subunit beta-3 (Sodium/potassium-dependent ATPase subunit beta-3) (ATPB-3) (CD antigen CD298)	ATP1B3	31.512	8	21.743	P54709;P54709-2;C9JA36;H7C547;F8WBY4;C9JXZ1;H7C4L9;C9J6S2	P54709;P54709-2
P54725	UV excision repair protein RAD23 homolog A (HR23A) (hHR23A)	RAD23A	39.609	11	25.02	P54725;P54725-3;P54725-2;K7ENJ0;K7ELW1;K7EQ16	P54725;P54725-3;P54725-2;K7ENJ0;K7ELW1
P54727	UV excision repair protein RAD23 homolog B (HR23B) (hHR23B) (XP-C repair-complementing complex 58 kDa protein) (p58)	RAD23B	43.171	11	323.31	P54727;P54727-2;Q5W0S5;Q5W0S4;H0Y579	P54727;P54727-2
P54802	Alpha-N-acetylglucosaminidase (EC 3.2.1.50) (N-acetyl-alpha-glucosaminidase) (NAG) [Cleaved into: Alpha-N-acetylglucosaminidase 82 kDa form; Alpha-N-acetylglucosaminidase 77 kDa form]	NAGLU	82.265	11	34.367	P54802;K7ENX5	P54802
P54803	Galactocerebrosidase (GALCERase) (EC 3.2.1.46) (Galactocerebroside beta-galactosidase) (Galactosylceramidase) (Galactosylceramide beta-galactosidase)	GALC	77.032	10	20.173	P54803;A0A0A0MQV0;P54803-4;A0A0A0MS42;A0A087WX10;P54803-5;P54803-3;E7EPA4;G3V4M2;G3V5E8;G3V255;H0YJG8	P54803;A0A0A0MQV0;P54803-4;A0A0A0MS42;A0A087WX10;P54803-5;P54803-3;E7EPA4
P54819	Adenylate kinase 2, mitochondrial (AK 2) (EC 2.7.4.3) (ATP-AMP transphosphorylase 2) (ATP:AMP phosphotransferase) (Adenylate monophosphate kinase) [Cleaved into: Adenylate kinase 2, mitochondrial, N-terminally processed]	AK2	26.477	17	254.21	P54819;F8W1A4;P54819-2;P54819-5;F8VY04;P54819-6;P54819-3;F8VZG5;P54819-4;G3V213;F8VPP1	P54819;F8W1A4;P54819-2;P54819-5;F8VY04;P54819-6;P54819-3;F8VZG5;P54819-4
P54920	Alpha-soluble NSF attachment protein (SNAP-alpha) (N-ethylmaleimide-sensitive factor attachment protein alpha)	NAPA	33.232	17	323.31	P54920;M0R0Y2;M0R2M1;M0R058;M0R0I4;M0R213;M0R027;M0QZM9;M0QZN5;M0R031	P54920;M0R0Y2;M0R2M1
P55008	Allograft inflammatory factor 1 (AIF-1) (Ionized calcium-binding adapter molecule 1) (Protein G1)	AIF1	16.703	6	134.37	P55008;Q5STX8;P55008-2;P55008-3	P55008;Q5STX8;P55008-2
P55010	Eukaryotic translation initiation factor 5 (eIF-5)	EIF5	49.222	8	62.839	P55010;H0YM54;H0YLZ1;H0YN40;H0YK11;H0YK29	P55010;H0YM54;H0YLZ1;H0YN40
P55036	26S proteasome non-ATPase regulatory subunit 4 (26S proteasome regulatory subunit RPN10) (26S proteasome regulatory subunit S5A) (Antisecretory factor 1) (AF) (ASF) (Multiubiquitin chain-binding protein)	PSMD4	40.736	4	50.946	P55036;Q5VWC4;A6PVX3;P55036-2	P55036;Q5VWC4;A6PVX3;P55036-2
P55039	Developmentally-regulated GTP-binding protein 2 (DRG-2) (Translation factor GTPase DRG2) (TRAFAC GTPase DRG2) (EC 3.6.5.-)	DRG2	40.746	12	13.288	P55039;A8MZF9;J3QKW7;J3KRL5;J3QRI9;J3QL90;J3QR71;J3QKV7;J3QLF3;J3QQI1	P55039;A8MZF9;J3QKW7
P55058	Phospholipid transfer protein (Lipid transfer protein II)	PLTP	54.739	7	7.5501	P55058;P55058-4;P55058-3;P55058-2	P55058;P55058-4;P55058-3;P55058-2
P55060	Exportin-2 (Exp2) (Cellular apoptosis susceptibility protein) (Chromosome segregation 1-like protein) (Importin-alpha re-exporter)	CSE1L	110.42	35	323.31	P55060;P55060-3;P55060-4;P55060-2	P55060;P55060-3;P55060-4
P55061	Bax inhibitor 1 (BI-1) (Testis-enhanced gene transcript protein) (Transmembrane BAX inhibitor motif-containing protein 6)	TMBIM6	26.537	4	15.526	P55061;F8VQW0;F8VX73;F8VPI1;F8W201;F8W086;F8VR05;F8VQQ5;F8VSI7;F8VVJ4;P55061-2;F8W1G3;A0A0G2JKZ4;F8VY06;F8W1V3	P55061;F8VQW0;F8VX73;F8VPI1;F8W201;F8W086;F8VR05;F8VQQ5;F8VSI7;F8VVJ4;P55061-2;F8W1G3
P55072	Transitional endoplasmic reticulum ATPase (TER ATPase) (EC 3.6.4.6) (15S Mg(2+)-ATPase p97 subunit) (Valosin-containing protein) (VCP)	VCP	89.321	51	323.31	P55072;C9IZA5;C9JUP7	P55072
P55084	Trifunctional enzyme subunit beta, mitochondrial (TP-beta) [Includes: 3-ketoacyl-CoA thiolase (EC 2.3.1.155) (EC 2.3.1.16) (Acetyl-CoA acyltransferase) (Beta-ketothiolase)]	HADHB	51.294	23	123.93	P55084;P55084-2;F5GZQ3;B5MD38;C9JEY0;C9JE81;C9K0M0	P55084;P55084-2;F5GZQ3;B5MD38
P55145	Mesencephalic astrocyte-derived neurotrophic factor (Arginine-rich protein) (Protein ARMET)	MANF	20.7	8	23.071	P55145;A8K878;H7C2D6	P55145;A8K878
P55160	Nck-associated protein 1-like (Hematopoietic protein 1) (Membrane-associated protein HEM-1)	NCKAP1L	128.15	32	233.73	P55160;P55160-2;F8W050	P55160;P55160-2
P55199	RNA polymerase II elongation factor ELL (Eleven-nineteen lysine-rich leukemia protein)	ELL	68.264	2	2.6305	P55199;U3KQA3;U3KQ90	P55199;U3KQA3;U3KQ90
P55209	Nucleosome assembly protein 1-like 1 (NAP-1-related protein) (hNRP)	NAP1L1	45.374	6	49.478	P55209;H0YHC3;F8W020;F8W118;F8VXI6;F8VUX1;F8VY35;F8VV59;B7Z9C2;F8W0J6;F5H4R6;H0YIV4;P55209-3;P55209-2;H0YH88;F8W543;F8VRJ2;F8VVB5	P55209;H0YHC3;F8W020;F8W118;F8VXI6;F8VUX1;F8VY35;F8VV59;B7Z9C2;F8W0J6;F5H4R6;H0YIV4;P55209-3;P55209-2;H0YH88;F8W543;F8VRJ2;F8VVB5
P55212	Caspase-6 (CASP-6) (CSP-6) (EC 3.4.22.59) (Apoptotic protease Mch-2) [Cleaved into: Caspase-6 subunit p18 (Caspase-6 subunit p20); Caspase-6 subunit p11 (Caspase-6 subunit p10)]	CASP6	33.31	5	7.6558	P55212;D6RHU3;P55212-2;D6RBM3	P55212;D6RHU3
P55263	Adenosine kinase (AK) (EC 2.7.1.20) (Adenosine 5'-phosphotransferase)	ADK	38.703	16	201.88	P55263-2;P55263;P55263-3;P55263-4	P55263-2;P55263;P55263-3;P55263-4
P55265	Double-stranded RNA-specific adenosine deaminase (DRADA) (EC 3.5.4.37) (136 kDa double-stranded RNA-binding protein) (p136) (Interferon-inducible protein 4) (IFI-4) (K88DSRBP)	ADAR	136.06	21	92.611	P55265;P55265-5;P55265-4	P55265;P55265-5;P55265-4
P55345	Protein arginine N-methyltransferase 2 (EC 2.1.1.319) (Histone-arginine N-methyltransferase PRMT2)	PRMT2	49.041	3	4.213	P55345;H7C2H9;A8MXR3;P55345-6;P55345-7;P55345-2;P55345-4;P55345-5;P55345-3;A0A087WYX1	P55345;H7C2H9;A8MXR3;P55345-6;P55345-7;P55345-2;P55345-4;P55345-5;P55345-3
P55735	Protein SEC13 homolog (GATOR2 complex protein SEC13) (SEC13-like protein 1) (SEC13-related protein)	SEC13	35.54	9	100.24	P55735;A0A0C4DFR6;P55735-2;P55735-3;A8MXL6;E7ERC8	P55735;A0A0C4DFR6;P55735-2;P55735-3;A8MXL6
P55769	NHP2-like protein 1 (High mobility group-like nuclear protein 2 homolog 1) (OTK27) (SNU13 homolog) (hSNU13) (U4/U6.U5 small nuclear ribonucleoprotein SNU13) (U4/U6.U5 tri-snRNP 15.5 kDa protein) [Cleaved into: NHP2-like protein 1, N-terminally processed]	SNU13	14.173	3	6.0943	P55769;B1AHD1	P55769;B1AHD1
P55786	Puromycin-sensitive aminopeptidase (PSA) (EC 3.4.11.14) (Cytosol alanyl aminopeptidase) (AAP-S)	NPEPPS	103.28	48	323.31	P55786;E9PLK3;P55786-2;A6NEC2;H0YDG0;A6NEC2-2;E9PP11;H0YCQ5;E9PJ74;E9PRQ5;E9PJY4;E9PPD4;A6NEC2-3;E9PJF9;E9PPZ2	P55786;E9PLK3;P55786-2
P55795	Heterogeneous nuclear ribonucleoprotein H2 (hnRNP H2) (FTP-3) (Heterogeneous nuclear ribonucleoprotein H') (hnRNP H') [Cleaved into: Heterogeneous nuclear ribonucleoprotein H2, N-terminally processed]	HNRNPH2	49.263	20	323.31	P55795	P55795
P55809	Succinyl-CoA:3-ketoacid coenzyme A transferase 1, mitochondrial (SCOT) (EC 2.8.3.5) (3-oxoacid CoA-transferase 1) (Somatic-type succinyl-CoA:3-oxoacid CoA-transferase) (SCOT-s) (Succinyl-CoA:3-oxoacid CoA transferase)	OXCT1	56.157	7	14.745	P55809;E9PDW2;P55809-2	P55809;E9PDW2
P55884	Eukaryotic translation initiation factor 3 subunit B (eIF3b) (Eukaryotic translation initiation factor 3 subunit 9) (Prt1 homolog) (hPrt1) (eIF-3-eta) (eIF3 p110) (eIF3 p116)	EIF3B	92.48	27	73.478	P55884;P55884-2;C9JZG1;C9JQN7	P55884;P55884-2
P55899	IgG receptor FcRn large subunit p51 (FcRn) (IgG Fc fragment receptor transporter alpha chain) (Neonatal Fc receptor)	FCGRT	39.743	3	19.181	P55899;M0R0A9;M0R0H0;M0R0K7;M0R266;M0QYM4;M0R220;M0QYN1;M0QYN9	P55899;M0R0A9;M0R0H0
P55957	BH3-interacting domain death agonist (p22 BID) (BID) [Cleaved into: BH3-interacting domain death agonist p15 (p15 BID); BH3-interacting domain death agonist p13 (p13 BID); BH3-interacting domain death agonist p11 (p11 BID)]	BID	21.994	7	323.31	P55957;P55957-2;P55957-4;B2ZP78;P55957-3	P55957;P55957-2;P55957-4
P56134	ATP synthase subunit f, mitochondrial (ATP synthase membrane subunit f)	ATP5MF	10.918	3	55.104	P56134;P56134-3	P56134;P56134-3
P56181	NADH dehydrogenase [ubiquinone] flavoprotein 3, mitochondrial (Complex I-9kD) (CI-9kD) (NADH-ubiquinone oxidoreductase 9 kDa subunit) (Renal carcinoma antigen NY-REN-4)	NDUFV3	50.983	6	6.7356	P56181-2;P56181	P56181-2
P56192	Methionine--tRNA ligase, cytoplasmic (EC 6.1.1.10) (Methionyl-tRNA synthetase) (MetRS)	MARS1	101.11	20	140.45	P56192;P56192-2;H0YHV5;H0YIP0;H0YI94;F5H2V6;H0YIC2	P56192;P56192-2
P56377	AP-1 complex subunit sigma-2 (Adaptor protein complex AP-1 subunit sigma-1B) (Adaptor-related protein complex 1 subunit sigma-1B) (Clathrin assembly protein complex 1 sigma-1B small chain) (Golgi adaptor HA1/AP1 adaptin sigma-1B subunit) (Sigma 1B subunit of AP-1 clathrin) (Sigma-adaptin 1B) (Sigma1B-adaptin)	AP1S2	18.615	6	11.452	P56377;H7BZG6;H0Y673;F6SFB5;A6NH01;A0A0D9SFP9;P56377-2	P56377;H7BZG6;H0Y673;F6SFB5;A6NH01;A0A0D9SFP9;P56377-2
P56385	ATP synthase subunit e, mitochondrial (ATPase subunit e) (ATP synthase membrane subunit e) [Cleaved into: ATP synthase subunit e, mitochondrial, N-terminally processed]	ATP5ME	7.9331	3	6.9436	P56385	P56385
P56537	Eukaryotic translation initiation factor 6 (eIF-6) (B(2)GCN homolog) (B4 integrin interactor) (CAB) (p27(BBP))	EIF6	26.599	8	167.03	P56537;B7ZBH1;F8WD20;A0A0B4J1Y7	P56537;B7ZBH1
P56545	C-terminal-binding protein 2 (CtBP2)	CTBP2	48.944	9	8.2916	P56545;P56545-2;Q5SQP8;A0A087WYL1	P56545;P56545-2;Q5SQP8
P57088	Transmembrane protein 33 (Protein DB83) (SHINC-3)	TMEM33	27.978	8	13.35	P57088;D6RAA6;H0Y8N0	P57088;D6RAA6;H0Y8N0
P57737	Coronin-7 (Crn7) (70 kDa WD repeat tumor rejection antigen homolog)	CORO7	100.6	27	291.13	P57737;A0A0A6YYL4;P57737-4;P57737-3;P57737-2;I3L167;E7EP81;I3L0X8;I3L359;I3L2Y6;I3L1M1;I3NI06;I3L212;I3L1G9;I3L258;I3L482;I3L0Z7;I3L351;I3L426;I3L442	P57737;A0A0A6YYL4;P57737-4;P57737-3;P57737-2;I3L167
P57740	Nuclear pore complex protein Nup107 (107 kDa nucleoporin) (Nucleoporin Nup107)	NUP107	106.37	18	55.322	P57740;P57740-2;P57740-3;H0YG15	P57740;P57740-2;P57740-3
P57764	Gasdermin-D (Gasdermin domain-containing protein 1) [Cleaved into: Gasdermin-D, N-terminal (GSDMD-NT) (hGSDMD-NTD); Gasdermin-D, C-terminal (GSDMD-CT) (hGSDMD-CTD); Gasdermin-D, p13 (Gasdermin-D, 13 kDa) (13 kDa GSDMD); Gasdermin-D, p40]	GSDMD	52.8	2	2.2418	P57764;G3V1A6;E9PIB2	P57764;G3V1A6;E9PIB2
P57772	Selenocysteine-specific elongation factor (EC 3.6.5.-) (Elongation factor sec) (Eukaryotic elongation factor, selenocysteine-tRNA-specific)	EEFSEC	65.304	15	49.208	P57772;P57772-2;C9J8T0	P57772;P57772-2;C9J8T0
P58107	Epiplakin (450 kDa epidermal antigen)	EPPK1	555.61	9	10.59	P58107	P58107
P58335	Anthrax toxin receptor 2 (Capillary morphogenesis gene 2 protein) (CMG-2)	ANTXR2	53.492	6	7.3501	P58335-4;J3KPY9;P58335;P58335-2;A0A0C4DG84;P58335-3	P58335-4;J3KPY9;P58335;P58335-2
P58546	Myotrophin (Protein V-1)	MTPN	12.895	7	261.87	P58546;C9JL85	P58546
P59665	Neutrophil defensin 1 (Defensin, alpha 1) (HNP-1) (HP-1) (HP1) [Cleaved into: HP 1-56; Neutrophil defensin 2 (HNP-2) (HP-2) (HP2)]	DEFA1; DEFA1B	10.201	6	78.76	P59665;P59666	P59665;P59666
P59768	Guanine nucleotide-binding protein G(I)/G(S)/G(O) subunit gamma-2 (G gamma-I)	GNG2	7.8501	4	10.322	P59768;G3V3J9;G3V2N0;G3V2C9;G3V415	P59768;G3V3J9;G3V2N0;G3V2C9
P59998	Actin-related protein 2/3 complex subunit 4 (Arp2/3 complex 20 kDa subunit) (p20-ARC)	ARPC4	19.667	17	323.31	P59998;F8WCF6;P59998-3;H7C0A3;F8WDD7;A0A0A6YYG9;P59998-2;R4GN08;P59998-4;F8WE39;F8WDW3	P59998;F8WCF6;P59998-3;H7C0A3;F8WDD7;A0A0A6YYG9;P59998-2
P60174	Triosephosphate isomerase (TIM) (EC 5.3.1.1) (Methylglyoxal synthase) (EC 4.2.3.3) (Triose-phosphate isomerase)	TPI1	30.791	22	323.31	P60174;P60174-1;P60174-4;U3KPZ0;U3KQF3;U3KPS5	P60174;P60174-1;P60174-4
P60228	Eukaryotic translation initiation factor 3 subunit E (eIF3e) (Eukaryotic translation initiation factor 3 subunit 6) (Viral integration site protein INT-6 homolog) (eIF-3 p48)	EIF3E	52.22	20	84.553	P60228;E5RGA2;H0YBR5;E5RIT4;E5RHS5;H0YAW4;E5RII3;E5RIP5;E5RJ25;H0YBP5	P60228;E5RGA2
P60468	Protein transport protein Sec61 subunit beta	SEC61B	9.9743	4	30.975	P60468;S4R3B5	P60468
P60484	Phosphatidylinositol 3,4,5-trisphosphate 3-phosphatase and dual-specificity protein phosphatase PTEN (EC 3.1.3.16) (EC 3.1.3.48) (EC 3.1.3.67) (Inositol polyphosphate 3-phosphatase) (EC 3.1.3.-) (Mutated in multiple advanced cancers 1) (Phosphatase and tensin homolog)	PTEN	47.166	6	7.3933	P60484;P60484-2;A0A087X033;A0A087WT17;P60484-3	P60484;P60484-2
P60510	Serine/threonine-protein phosphatase 4 catalytic subunit (PP4C) (Pp4) (EC 3.1.3.16) (Protein phosphatase X) (PP-X)	PPP4C	35.08	7	40.492	P60510;H3BTA2;H3BV22;I3L4X0;H3BPN5;H3BVE3	P60510;H3BTA2;H3BV22
P60520	Gamma-aminobutyric acid receptor-associated protein-like 2 (GABA(A) receptor-associated protein-like 2) (Ganglioside expression factor 2) (GEF-2) (General protein transport factor p16) (Golgi-associated ATPase enhancer of 16 kDa) (GATE-16) (MAP1 light chain 3-related protein)	GABARAPL2	13.667	6	21.014	P60520;H3BSM5;H3BQ50;H3BU36	P60520;H3BSM5;H3BQ50
P60660	Myosin light polypeptide 6 (17 kDa myosin light chain) (LC17) (Myosin light chain 3) (MLC-3) (Myosin light chain alkali 3) (Myosin light chain A3) (Smooth muscle and nonmuscle myosin light chain alkali 6)	MYL6	16.93	15	323.31	P60660;P60660-2;F8W1R7;G3V1V0;J3KND3;G8JLA2;B7Z6Z4;F8VPF3;G3V1Y7;F8VZU9;F8W180;P14649;H0YI43;F8W1I5	P60660;P60660-2;F8W1R7;G3V1V0;J3KND3;G8JLA2;B7Z6Z4;F8VPF3;G3V1Y7
P60709	Actin, cytoplasmic 1 (EC 3.6.4.-) (Beta-actin) [Cleaved into: Actin, cytoplasmic 1, N-terminally processed]	ACTB	41.736	46	323.31	P60709;G5E9R0;E7EVS6	P60709
P60842	Eukaryotic initiation factor 4A-I (eIF-4A-I) (eIF4A-I) (EC 3.6.4.13) (ATP-dependent RNA helicase eIF4A-1)	EIF4A1	46.153	29	323.31	P60842;J3KT12;P60842-2;J3KTB5;J3QS69;J3KSZ0;J3QL43;J3QR64;J3KTN0;J3QLN6;J3KS25;J3QKZ9;J3QL52;J3KS93;J3KT04;J3QQP0	P60842;J3KT12;P60842-2;J3KTB5;J3QS69;J3KSZ0;J3QL43
P60866	Small ribosomal subunit protein uS10 (40S ribosomal protein S20)	RPS20	13.373	6	24.445	P60866;P60866-2;G3XAN0;E5RJX2;E5RIP1	P60866;P60866-2;G3XAN0
P60891	Ribose-phosphate pyrophosphokinase 1 (EC 2.7.6.1) (PPRibP) (Phosphoribosyl pyrophosphate synthase I) (PRS-I)	PRPS1	34.834	18	79.695	P60891;B1ALA9;P60891-2;B7ZB02;B1ALA7	P60891;B1ALA9;P60891-2
P60900	Proteasome subunit alpha type-6 (27 kDa prosomal protein) (PROS-27) (p27K) (Macropain iota chain) (Multicatalytic endopeptidase complex iota chain) (Proteasome iota chain)	PSMA6	27.399	17	212.34	P60900;G3V5Z7;P60900-2;G3V295;G3V3I1;P60900-3;G3V3U4;H0YJC4;G3V4S5;G3V2S7	P60900;G3V5Z7;P60900-2;G3V295;G3V3I1
P60953	Cell division control protein 42 homolog (EC 3.6.5.2) (G25K GTP-binding protein)	CDC42	21.258	10	323.31	P60953;P60953-1;Q5JYX0	P60953;P60953-1;Q5JYX0
P60981	Destrin (Actin-depolymerizing factor) (ADF)	DSTN	18.506	9	280.2	P60981;F6RFD5;P60981-2	P60981;F6RFD5;P60981-2
P60983	Glia maturation factor beta (GMF-beta)	GMFB	16.713	7	21.078	P60983;G3V4P8;G3V3X4	P60983;G3V4P8
P61006	Ras-related protein Rab-8A (EC 3.6.5.2) (Oncogene c-mel)	RAB8A	23.668	12	155.14	P61006;P61006-2	P61006;P61006-2
P61009	Signal peptidase complex subunit 3 (Microsomal signal peptidase 22/23 kDa subunit) (SPC22/23) (SPase 22/23 kDa subunit)	SPCS3	20.313	7	76.556	P61009	P61009
P61011	Signal recognition particle subunit SRP54 (EC 3.6.5.4) (Signal recognition particle 54 kDa protein)	SRP54	55.704	8	26.072	P61011;P61011-2;G3V4F7;G3V480;G3V346;A0A0D9SFN7;G3V3L9	P61011;P61011-2;G3V4F7
P61018	Ras-related protein Rab-4B (EC 3.6.5.2)	RAB4B	23.586	9	75.38	P61018;P61018-2;M0R1E0;M0R0X1;A0A087WYT5	P61018;P61018-2;M0R1E0;M0R0X1
P61019	Ras-related protein Rab-2A (EC 3.6.5.2)	RAB2A	23.545	17	323.31	P61019;P61019-2;E9PKL7;H7C125;H0YD31;E9PE37;H0YDL5	P61019;P61019-2;E9PKL7
P61020	Ras-related protein Rab-5B (EC 3.6.5.2)	RAB5B	23.707	13	129.06	P61020;P61020-2;F8VUA5;F8VVZ0;F8VPW9	P61020;P61020-2
P61026	Ras-related protein Rab-10 (EC 3.6.5.2)	RAB10	22.541	14	226.08	P61026	P61026
P61073	C-X-C chemokine receptor type 4 (CXC-R4) (CXCR-4) (FB22) (Fusin) (HM89) (LCR1) (Leukocyte-derived seven transmembrane domain receptor) (LESTR) (Lipopolysaccharide-associated protein 3) (LAP-3) (LPS-associated protein 3) (NPYRL) (Stromal cell-derived factor 1 receptor) (SDF-1 receptor) (CD antigen CD184)	CXCR4	39.745	6	19.679	P61073;P61073-2	P61073;P61073-2
P61077	Ubiquitin-conjugating enzyme E2 D3 (EC 2.3.2.23) ((E3-independent) E2 ubiquitin-conjugating enzyme D3) (EC 2.3.2.24) (E2 ubiquitin-conjugating enzyme D3) (Ubiquitin carrier protein D3) (Ubiquitin-conjugating enzyme E2(17)KB 3) (Ubiquitin-conjugating enzyme E2-17 kDa 3) (Ubiquitin-protein ligase D3)	UBE2D3	16.687	6	13.207	P61077;P61077-3;A0A087WY85;D6RAH7;H9KV45;P61077-2;P62837;A0A0A0MQU3;P62837-2;D6RFM0;D6RAW0;D6RA11;D6R9F6;D6R933;D6RGD0;D6R980;D6RIZ3	P61077;P61077-3;A0A087WY85;D6RAH7;H9KV45;P61077-2;P62837;A0A0A0MQU3;P62837-2;D6RFM0
P61081	NEDD8-conjugating enzyme Ubc12 (EC 2.3.2.34) (NEDD8 carrier protein) (Ubiquitin-conjugating enzyme E2 M)	UBE2M	20.9	8	17.156	P61081;M0QX69;M0QYI6	P61081;M0QX69
P61086	Ubiquitin-conjugating enzyme E2 K (EC 2.3.2.23) (E2 ubiquitin-conjugating enzyme K) (Huntingtin-interacting protein 2) (HIP-2) (Ubiquitin carrier protein) (Ubiquitin-conjugating enzyme E2-25 kDa) (Ubiquitin-conjugating enzyme E2(25K)) (Ubiquitin-conjugating enzyme E2-25K) (Ubiquitin-protein ligase)	UBE2K	22.406	9	121.55	P61086;D6RDM7;P61086-3;P61086-2;D6RFX1	P61086;D6RDM7;P61086-3;P61086-2
P61088	Ubiquitin-conjugating enzyme E2 N (EC 2.3.2.23) (Bendless-like ubiquitin-conjugating enzyme) (E2 ubiquitin-conjugating enzyme N) (Ubc13) (UbcH13) (Ubiquitin carrier protein N) (Ubiquitin-protein ligase N)	UBE2N	17.138	13	74.094	P61088;F8VSD4;F8VV71;F8VQQ8;F8VZ29;Q5JXB2	P61088;F8VSD4;F8VV71;F8VQQ8
P61106	Ras-related protein Rab-14	RAB14	23.897	13	323.31	P61106;X6RFL8	P61106;X6RFL8
P61158	Actin-related protein 3 (Actin-like protein 3)	ACTR3	47.371	29	323.31	P61158;B4DXW1;F8WDR7;Q9C0K3;F8WEW2;F8WE84;A0A0A0MTI9;H7C4J1;C9IZN3	P61158;B4DXW1
P61160	Actin-related protein 2 (Actin-like protein 2)	ACTR2	44.76	21	323.31	P61160;P61160-2;F5H6T1	P61160;P61160-2;F5H6T1
P61163	Alpha-centractin (Centractin) (ARP1) (Actin-RPV) (Centrosome-associated actin homolog)	ACTR1A	42.613	17	79.098	P61163;R4GMT0	P61163;R4GMT0
P61201	COP9 signalosome complex subunit 2 (SGN2) (Signalosome subunit 2) (Alien homolog) (JAB1-containing signalosome subunit 2) (Thyroid receptor-interacting protein 15) (TR-interacting protein 15) (TRIP-15)	COPS2	51.596	22	213.72	P61201;P61201-2;B4DIH5;H0YKU5;H0YM03;H0YMC2	P61201;P61201-2;B4DIH5;H0YKU5
P61221	ATP-binding cassette sub-family E member 1 (EC 3.6.5.-) (2'-5'-oligoadenylate-binding protein) (HuHP68) (RNase L inhibitor) (Ribonuclease 4 inhibitor) (RNS4I)	ABCE1	67.314	5	8.1961	P61221;D6R9I9;D6RGF4;H0Y990	P61221;D6R9I9;D6RGF4
P61224	Ras-related protein Rap-1b (EC 3.6.5.2) (GTP-binding protein smg p21B)	RAP1B	20.825	13	323.31	P61224;P61224-3;E7ESV4;F5H7Y6;A6NIZ1;F5GX62;P61224-2;P61224-4;F5H823;B7ZB78;F5H6R7;F5H004;F5GYB5;F5H0B7;F5H500;F5H077;F5GWU8;F5H491;F5H4H0;F5GYH7;F8WBC0	P61224;P61224-3;E7ESV4;F5H7Y6;A6NIZ1;F5GX62;P61224-2;P61224-4;F5H823;B7ZB78;F5H6R7;F5H004;F5GYB5
P61225	Ras-related protein Rap-2b (EC 3.6.5.2)	RAP2B	20.504	13	323.31	P61225;P10114;F6U784	P61225;P10114;F6U784
P61244	Protein max (Class D basic helix-loop-helix protein 4) (bHLHd4) (Myc-associated factor X)	MAX	18.275	4	24.795	P61244;P61244-2;Q6V3B1;G3V563;G3V2R5;P61244-3;P61244-4;G3V570;G3V5L1;P61244-6;P61244-5	P61244;P61244-2;Q6V3B1;G3V563;G3V2R5;P61244-3;P61244-4;G3V570;G3V5L1
P61247	Small ribosomal subunit protein eS1 (40S ribosomal protein S3a) (v-fos transformation effector protein) (Fte-1)	RPS3A	29.945	16	184.74	P61247;D6RG13;E9PFI5;H0Y9Y4;H0Y8L7;D6RI02	P61247;D6RG13;E9PFI5;H0Y9Y4;H0Y8L7
P61254	Large ribosomal subunit protein uL24 (60S ribosomal protein L26)	RPL26	17.258	11	14.868	P61254;J3QRI7;J3QQQ9;J3QQV1;J3QRC4;J3KTJ8;J3KSS0;J3KS10	P61254;J3QRI7;J3QQQ9;J3QQV1;J3QRC4;J3KTJ8;J3KSS0
P61289	Proteasome activator complex subunit 3 (11S regulator complex subunit gamma) (REG-gamma) (Activator of multicatalytic protease subunit 3) (Ki nuclear autoantigen) (Proteasome activator 28 subunit gamma) (PA28g) (PA28gamma)	PSME3	29.506	6	18.453	P61289;B3KQ25;K7ESG5;K9J957;P61289-3;P61289-2;K7ENH2;K7EMD0;K7EPX6;K7EKR3;A0A087WTV2	P61289;B3KQ25;K7ESG5;K9J957;P61289-3;P61289-2;K7ENH2;K7EMD0;K7EPX6;K7EKR3;A0A087WTV2
P61313	Large ribosomal subunit protein eL15 (60S ribosomal protein L15)	RPL15	24.146	13	18.103	P61313;E7EQV9;E7ENU7;E7EX53;P61313-2;E7ERA2	P61313;E7EQV9;E7ENU7
P61326	Protein mago nashi homolog	MAGOH	17.163	9	30.525	P61326;F5H6P7;P61326-2;F5H3U9	P61326;F5H6P7;P61326-2
P61353	Large ribosomal subunit protein eL27 (60S ribosomal protein L27)	RPL27	15.798	7	17.988	P61353;K7ELC7;K7EQQ9;K7ERY7	P61353;K7ELC7;K7EQQ9
P61421	V-type proton ATPase subunit d 1 (V-ATPase subunit d 1) (32 kDa accessory protein) (V-ATPase 40 kDa accessory protein) (V-ATPase AC39 subunit) (p39) (Vacuolar proton pump subunit d 1)	ATP6V0D1	40.329	9	47.25	P61421;F5GYQ1;R4GN72;J3QL14;H3BQJ1;H3BQB4;H3BSG7	P61421;F5GYQ1;R4GN72;J3QL14
P61457	Pterin-4-alpha-carbinolamine dehydratase (PHS) (EC 4.2.1.96) (4-alpha-hydroxy-tetrahydropterin dehydratase) (Dimerization cofactor of hepatocyte nuclear factor 1-alpha) (DCoH) (Dimerization cofactor of HNF1) (Phenylalanine hydroxylase-stimulating protein) (Pterin carbinolamine dehydratase) (PCD)	PCBD1	11.999	8	13.896	P61457	P61457
P61513	Large ribosomal subunit protein eL43 (60S ribosomal protein L37a)	RPL37A	10.275	2	47.444	P61513;G5E9R3;C9J4Z3;Q6P4E4;E9PEL3	P61513;G5E9R3;C9J4Z3;Q6P4E4;E9PEL3
P61586	Transforming protein RhoA (EC 3.6.5.2) (Rho cDNA clone 12) (h12)	RHOA	21.768	16	223.46	P61586;C9JX21;C9JRM1	P61586;C9JX21
P61604	10 kDa heat shock protein, mitochondrial (Hsp10) (10 kDa chaperonin) (Chaperonin 10) (CPN10) (Early-pregnancy factor) (EPF)	HSPE1	10.932	8	5.4345	P61604;B8ZZL8;B8ZZ54	P61604;B8ZZL8
P61619	Protein transport protein Sec61 subunit alpha isoform 1 (Sec61 alpha-1)	SEC61A1	52.264	5	5.3519	P61619;B4DR61;P61619-3;Q9H9S3;Q9H9S3-3;F8W776;Q8TC24;Q9H9S3-2	P61619;B4DR61;P61619-3
P61626	Lysozyme C (EC 3.2.1.17) (1,4-beta-N-acetylmuramidase C)	LYZ	16.537	15	323.31	P61626;F8VV32;A0A0B4J259	P61626;F8VV32;A0A0B4J259
P61758	Prefoldin subunit 3 (HIBBJ46) (von Hippel-Lindau-binding protein 1) (VBP-1) (VHL-binding protein 1)	VBP1	22.658	5	8.2831	P61758;B4DWR3	P61758;B4DWR3
P61769	Beta-2-microglobulin [Cleaved into: Beta-2-microglobulin form pI 5.3]	B2M	13.714	5	27.516	P61769;H0YL18;F5H6I0	P61769;H0YL18;F5H6I0
P61803	Dolichyl-diphosphooligosaccharide--protein glycosyltransferase subunit DAD1 (Oligosaccharyl transferase subunit DAD1) (Defender against cell death 1) (DAD-1)	DAD1	12.497	3	16.457	P61803;F5GXX5;F5H895;A0A0B4J239	P61803;F5GXX5;F5H895;A0A0B4J239
P61916	NPC intracellular cholesterol transporter 2 (Epididymal secretory protein E1) (Human epididymis-specific protein 1) (He1) (Niemann-Pick disease type C2 protein)	NPC2	16.57	6	23.825	P61916;J3KMY5;G3V3E8;E7EMS2;G3V3D1;H0YIZ1;G3V2V8;P61916-2	P61916;J3KMY5;G3V3E8;E7EMS2;G3V3D1;H0YIZ1;G3V2V8;P61916-2
P61923	Coatomer subunit zeta-1 (Zeta-1-coat protein) (Zeta-1 COP)	COPZ1	20.198	6	45.795	P61923;F8VXB1;F8W156;F8VYZ4;F8VVA7;P61923-5;F8VXR1;P61923-4;F8VUC5;F8W651;F8VYE0;P61923-3	P61923;F8VXB1;F8W156;F8VYZ4;F8VVA7;P61923-5;F8VXR1;P61923-4;F8VUC5;F8W651
P61956	Small ubiquitin-related modifier 2 (SUMO-2) (HSMT3) (SMT3 homolog 2) (SUMO-3) (Sentrin-2) (Ubiquitin-like protein SMT3B) (Smt3B)	SUMO2	10.871	2	6.2926	P61956;P61956-2	P61956;P61956-2
P61960	Ubiquitin-fold modifier 1	UFM1	9.1175	4	5.6576	P61960;H0Y614;P61960-2	P61960;H0Y614
P61962	DDB1- and CUL4-associated factor 7 (WD repeat-containing protein 68) (WD repeat-containing protein An11 homolog)	DCAF7	38.926	6	14.429	P61962;A0A087WWI6;P61962-2	P61962;A0A087WWI6
P61964	WD repeat-containing protein 5 (BMP2-induced 3-kb gene protein)	WDR5	36.588	10	35.356	P61964;V9GZ59;V9GYQ5	P61964;V9GZ59
P61970	Nuclear transport factor 2 (NTF-2) (Placental protein 15) (PP15)	NUTF2	14.478	3	4.6423	P61970;H3BRV9	P61970;H3BRV9
P61978	Heterogeneous nuclear ribonucleoprotein K (hnRNP K) (Transformation up-regulated nuclear protein) (TUNP)	HNRNPK	48.562	27	240.53	P61978-3;P61978;P61978-2;Q5T6W2;S4R457;S4R359	P61978-3;P61978;P61978-2;Q5T6W2
P61981	14-3-3 protein gamma (Protein kinase C inhibitor protein 1) (KCIP-1) [Cleaved into: 14-3-3 protein gamma, N-terminally processed]	YWHAG	28.302	19	323.31	P61981	P61981
P62081	Small ribosomal subunit protein eS7 (40S ribosomal protein S7)	RPS7	22.127	8	12.328	P62081;B5MCP9	P62081;B5MCP9
P62136	Serine/threonine-protein phosphatase PP1-alpha catalytic subunit (PP-1A) (EC 3.1.3.16)	PPP1CA	37.512	19	323.31	P62136;E9PMD7;P62136-2;P62136-3;F5H037	P62136;E9PMD7;P62136-2;P62136-3
P62140	Serine/threonine-protein phosphatase PP1-beta catalytic subunit (PP-1B) (PPP1CD) (EC 3.1.3.16) (EC 3.1.3.53)	PPP1CB	37.186	17	95.259	P62140;C9JP48;C9J9S3;E7ETD8;F8WE71;H0Y3Y6	P62140;C9JP48;C9J9S3
P62158	Calmodulin-3	CALM3	16.837	11	323.31	P62158;H0Y7A7;M0QZ52;F8WBR5;G3V479	P62158;H0Y7A7;M0QZ52
P62191	26S proteasome regulatory subunit 4 (P26s4) (26S proteasome AAA-ATPase subunit RPT2) (Proteasome 26S subunit ATPase 1)	PSMC1	49.184	16	286.45	P62191;P62191-2;G3V4X1	P62191;P62191-2
P62195	26S proteasome regulatory subunit 8 (26S proteasome AAA-ATPase subunit RPT6) (Proteasome 26S subunit ATPase 5) (Proteasome subunit p45) (Thyroid hormone receptor-interacting protein 1) (TRIP1) (p45/SUG)	PSMC5	45.626	26	323.31	P62195;P62195-2;J3QSA9;J3KRP2;J3QQM1;J3QLH6;J3QRW1;J3QSE0;J3QRR3;J3KTQ9	P62195;P62195-2;J3QSA9;J3KRP2;J3QQM1;J3QLH6
P62241	Small ribosomal subunit protein eS8 (40S ribosomal protein S8)	RPS8	24.205	10	163.7	P62241;Q5JR95	P62241;Q5JR95
P62244	Small ribosomal subunit protein uS8 (40S ribosomal protein S15a)	RPS15A	14.839	8	2.9243	P62244;I3L3P7;I3L246;H3BV27;H3BT37;I3L303;H3BVC7	P62244;I3L3P7;I3L246
P62249	Small ribosomal subunit protein uS9 (40S ribosomal protein S16)	RPS16	16.445	13	31.192	P62249;M0R210;M0R3H0;M0R1M5;A0A087WZ27;Q6IPX4;M0QX76	P62249;M0R210;M0R3H0;M0R1M5;A0A087WZ27;Q6IPX4
P62253	Ubiquitin-conjugating enzyme E2 G1 (EC 2.3.2.23) (E2 ubiquitin-conjugating enzyme G1) (E217K) (UBC7) (Ubiquitin carrier protein G1) (Ubiquitin-protein ligase G1) [Cleaved into: Ubiquitin-conjugating enzyme E2 G1, N-terminally processed]	UBE2G1	19.509	3	6.0869	P62253;I3L2H7;I3L0Q0;I3L2Q4;K7EPR7	P62253;I3L2H7
P62256	Ubiquitin-conjugating enzyme E2 H (EC 2.3.2.23) ((E3-independent) E2 ubiquitin-conjugating enzyme H) (EC 2.3.2.24) (E2 ubiquitin-conjugating enzyme H) (UbcH2) (Ubiquitin carrier protein H) (Ubiquitin-conjugating enzyme E2-20K) (Ubiquitin-protein ligase H)	UBE2H	20.655	4	27.484	P62256;C9JZG9;C9JZY6;H7C4M9;P62256-2;C9J8Q9	P62256;C9JZG9;C9JZY6;H7C4M9;P62256-2;C9J8Q9
P62258	14-3-3 protein epsilon (14-3-3E)	YWHAE	29.174	21	323.31	P62258;P62258-2;B4DJF2;I3L3T1;K7EIT4;K7EM20;I3L0W5	P62258;P62258-2
P62263	Small ribosomal subunit protein uS11 (40S ribosomal protein S14)	RPS14	16.273	8	21.514	P62263;E5RH77;H0YB22	P62263;E5RH77;H0YB22
P62266	Small ribosomal subunit protein uS12 (40S ribosomal protein S23)	RPS23	15.807	5	7.5697	P62266;D6RD47;D6RDJ2;D6RIX0;D6R9I7	P62266;D6RD47
P62269	Small ribosomal subunit protein uS13 (40S ribosomal protein S18) (Ke-3) (Ke3)	RPS18	17.718	13	38.972	P62269;J3JS69;A0A0G2JQH2;Q5GGW2	P62269
P62273	Small ribosomal subunit protein uS14 (40S ribosomal protein S29)	RPS29	6.6767	1	1.9197	P62273;P62273-2	P62273;P62273-2
P62277	Small ribosomal subunit protein uS15 (40S ribosomal protein S13)	RPS13	17.222	8	26.728	P62277;J3KMX5;E9PS50	P62277;J3KMX5
P62280	Small ribosomal subunit protein uS17 (40S ribosomal protein S11)	RPS11	18.431	9	16.211	P62280;M0QZC5;M0R1H5;M0R1H6	P62280;M0QZC5
P62304	Small nuclear ribonucleoprotein E (snRNP-E) (Sm protein E) (Sm-E) (SmE)	SNRPE	10.803	5	25.296	P62304;A6NHK2	P62304
P62306	Small nuclear ribonucleoprotein F (snRNP-F) (Sm protein F) (Sm-F) (SmF)	SNRPF	9.7251	4	49.222	P62306;A0A0B4J254;F8W0W6	P62306;A0A0B4J254;F8W0W6
P62308	Small nuclear ribonucleoprotein G (snRNP-G) (Sm protein G) (Sm-G) (SmG)	SNRPG	8.496	2	5.1302	P62308;Q49AN9;F5H013;A8MWD9	P62308;Q49AN9;F5H013;A8MWD9
P62310	U6 snRNA-associated Sm-like protein LSm3	LSM3	11.845	3	323.31	P62310	P62310
P62312	U6 snRNA-associated Sm-like protein LSm6	LSM6	9.1275	6	9.2979	P62312	P62312
P62314	Small nuclear ribonucleoprotein Sm D1 (Sm-D1) (Sm-D autoantigen) (snRNP core protein D1)	SNRPD1	13.281	6	52.57	P62314;J3QLI9;J3QLR7	P62314;J3QLI9
P62316	Small nuclear ribonucleoprotein Sm D2 (Sm-D2) (snRNP core protein D2)	SNRPD2	13.527	7	323.31	P62316;P62316-2;K7ERG4;K7EJB5	P62316;P62316-2;K7ERG4
P62318	Small nuclear ribonucleoprotein Sm D3 (Sm-D3) (snRNP core protein D3)	SNRPD3	13.916	8	232.4	P62318;P62318-2;H3BT13	P62318;P62318-2;H3BT13
P62328	Thymosin beta-4 (T beta-4) (Fx) [Cleaved into: Hemoregulatory peptide AcSDKP (Ac-Ser-Asp-Lys-Pro) (N-acetyl-SDKP) (AcSDKP) (Seraspenide)]	TMSB4X	5.0526	3	8.9658	P62328	P62328
P62330	ADP-ribosylation factor 6 (EC 3.6.5.2)	ARF6	20.082	5	8.2404	P62330	P62330
P62333	26S proteasome regulatory subunit 10B (26S proteasome AAA-ATPase subunit RPT4) (Proteasome 26S subunit ATPase 6) (Proteasome subunit p42)	PSMC6	44.172	19	211.95	P62333;A0A087X2I1;H0YJC0;H0YJS8;H0YJX2;H0YJE9;H0YJT1	P62333;A0A087X2I1;H0YJC0
P62341	Thioredoxin reductase-like selenoprotein T (SelT) (EC 1.8.1.9)	SELENOT	22.324	2	9.1237	P62341;A0A087WVA1;Q6IAK0	P62341;A0A087WVA1;Q6IAK0
P62424	Large ribosomal subunit protein eL8 (60S ribosomal protein L7a) (PLA-X polypeptide) (Surfeit locus protein 3)	RPL7A	29.995	12	38.127	P62424;Q5T8U3;Q5T8U2	P62424;Q5T8U3;Q5T8U2
P62487	DNA-directed RNA polymerase II subunit RPB7 (RNA polymerase II subunit B7) (DNA-directed RNA polymerase II subunit G) (RNA polymerase II 19 kDa subunit) (RPB19)	POLR2G	19.294	6	9.7361	P62487;E9PIU7;H0YEE4;E9PKH3	P62487
P62495	Eukaryotic peptide chain release factor subunit 1 (Eukaryotic release factor 1) (eRF1) (Protein Cl1) (TB3-1)	ETF1	49.03	17	270.54	P62495;B7Z7P8;P62495-2;I3L492;D6RJE8;D6RCB3	P62495;B7Z7P8;P62495-2
P62699	Protein yippee-like 5	YPEL5	13.841	2	4.581	P62699	P62699
P62701	Small ribosomal subunit protein eS4, X isoform (40S ribosomal protein S4) (SCR10) (Single copy abundant mRNA protein)	RPS4X	29.597	18	102.3	P62701;P22090;C9JEH7;Q8TD47;A6NH36	P62701;P22090;C9JEH7
P62750	Large ribosomal subunit protein uL23 (60S ribosomal protein L23a)	RPL23A	17.695	7	48.284	P62750;H7BY10;K7EJV9;K7ERT8;A8MUS3;K7EMA7	P62750;H7BY10;K7EJV9;K7ERT8;A8MUS3;K7EMA7
P62753	Small ribosomal subunit protein eS6 (40S ribosomal protein S6) (Phosphoprotein NP33)	RPS6	28.68	9	34.714	P62753;A2A3R7;A2A3R5	P62753;A2A3R7;A2A3R5
P62805	Histone H4	H4C1; H4C2; H4C3; H4C4; H4C5; H4C6; H4C8; H4C9; H4C11; H4C12; H4C13; H4C14; H4C15; H4C16	11.367	20	323.31	P62805	P62805
P62807	Histone H2B type 1-C/E/F/G/I (Histone H2B.1 A) (Histone H2B.a) (H2B/a) (Histone H2B.g) (H2B/g) (Histone H2B.h) (H2B/h) (Histone H2B.k) (H2B/k) (Histone H2B.l) (H2B/l)	H2BC4; H2BC6; H2BC7; H2BC8; H2BC10	13.906	22	323.31	P62807	P62807
P62820	Ras-related protein Rab-1A (EC 3.6.5.2) (YPT1-related protein)	RAB1A	22.677	11	79.956	P62820;E7END7;P62820-2;P62820-3	P62820;E7END7;P62820-2;P62820-3
P62826	GTP-binding nuclear protein Ran (EC 3.6.5.-) (Androgen receptor-associated protein 24) (GTPase Ran) (Ras-like protein TC4) (Ras-related nuclear protein)	RAN	24.423	15	42.326	P62826;B5MDF5;J3KQE5;F5H018;H0YFC6;A0A087X0W0	P62826;B5MDF5;J3KQE5;F5H018
P62829	Large ribosomal subunit protein uL14 (60S ribosomal protein L17) (60S ribosomal protein L23)	RPL23	14.865	5	15.233	P62829;C9JD32;J3KT29;B9ZVP7;J3KTJ3;J3QQT9	P62829;C9JD32;J3KT29;B9ZVP7
P62841	Small ribosomal subunit protein uS19 (40S ribosomal protein S15) (RIG protein)	RPS15	17.04	3	8.1822	P62841;K7EQJ5;K7ELC2;K7EM56;A0A0B4J2B4;K7EJ78;S4R417;S4R456	P62841;K7EQJ5;K7ELC2;K7EM56;A0A0B4J2B4;K7EJ78;S4R417
P62847	Small ribosomal subunit protein eS24 (40S ribosomal protein S24)	RPS24	15.423	6	11.648	P62847;E7ETK0;A0A087WUS0;P62847-2;P62847-3;P62847-4	P62847;E7ETK0;A0A087WUS0;P62847-2;P62847-3;P62847-4
P62851	Small ribosomal subunit protein eS25 (40S ribosomal protein S25)	RPS25	13.742	6	11.57	P62851	P62851
P62854	Small ribosomal subunit protein eS26 (40S ribosomal protein S26)	RPS26	13.015	4	6.4112	P62854;Q5JNZ5	P62854;Q5JNZ5
P62857	Small ribosomal subunit protein eS28 (40S ribosomal protein S28)	RPS28	7.8409	4	62.654	P62857	P62857
P62873	Guanine nucleotide-binding protein G(I)/G(S)/G(T) subunit beta-1 (Transducin beta chain 1)	GNB1	37.377	11	323.31	P62873;P62873-2;B1AKQ8;F6UT28;F6X3N5;B3KVK2	P62873;P62873-2;B1AKQ8;F6UT28;F6X3N5
P62877	E3 ubiquitin-protein ligase RBX1 (EC 2.3.2.27) (EC 2.3.2.32) (E3 ubiquitin-protein transferase RBX1) (Protein ZYP) (RING finger protein 75) (RING-box protein 1) (Rbx1) (Regulator of cullins 1) (ROC1) [Cleaved into: E3 ubiquitin-protein ligase RBX1, N-terminally processed (E3 ubiquitin-protein transferase RBX1, N-terminally processed)]	RBX1	12.274	2	74.695	P62877	P62877
P62879	Guanine nucleotide-binding protein G(I)/G(S)/G(T) subunit beta-2 (G protein subunit beta-2) (Transducin beta chain 2)	GNB2	37.331	13	123.27	P62879;C9JIS1;C9JXA5;E7EP32;C9JZN1;P62879-2	P62879;C9JIS1;C9JXA5;E7EP32;C9JZN1
P62888	Large ribosomal subunit protein eL30 (60S ribosomal protein L30)	RPL30	12.784	6	41.38	P62888;E5RI99;E5RJH3;A0A0C4DH44;A0A0B4J213	P62888;E5RI99;E5RJH3
P62891	Large ribosomal subunit protein eL39 (60S ribosomal protein L39)	RPL39	6.4066	2	3.4819	P62891;Q59GN2	P62891;Q59GN2
P62899	Large ribosomal subunit protein eL31 (60S ribosomal protein L31)	RPL31	14.463	6	8.0965	P62899;P62899-3;P62899-2;B8ZZK4;C9JU56;B7Z4E3;B7Z4C8;H7C2W9	P62899;P62899-3;P62899-2;B8ZZK4;C9JU56;B7Z4E3;B7Z4C8;H7C2W9
P62906	Large ribosomal subunit protein uL1 (60S ribosomal protein L10a) (CSA-19) (Neural precursor cell expressed developmentally down-regulated protein 6) (NEDD-6)	RPL10A	24.831	8	22.777	P62906	P62906
[truncated: 2,315 more rows]

[truncated: 4 more sheets: Jusvinza_reg_prot_6h, Jusvinza_reg_prot_18h, Neutrophils_3 patients_6h, Neutrophils_3_patients_18h]
